# Supplementary material for: Interactions between lineage‐associated transcription factors govern haematopoietic progenitor states
Source: EMBO J. 2020 Oct 26;39(24):e104983. doi: 10.15252/embj.2020104983 (PMC7737608; doi:10.15252/embj.2020104983)
Supplement: Supplementary file 3 — Table EV1 [file EMBJ-39-e104983-s003.xlsx]

## Sheet: Sheet1
Table EV1. List of primers used for mutated loci verification.
sgRNA_ID	Gene	Left primer	Right primer	Left primer + overhangs	Right primer + overhangs
JunB_sg1	JunB	GCTTTGCGGACGGTTTTGT	CGCTTTCGCTCCACTTTGAT	TCGTCGGCAGCGTCAGATGTGTATAAGAGACAGGCTTTGCGGACGGTTTTGT	GTCTCGTGGGCTCGGAGATGTGTATAAGAGACAGCGCTTTCGCTCCACTTTGAT
JunB_sg2	JunB	GAACTGGAGCGCTTGATCG	GGGGAGTAACTGCTGAGGTT	TCGTCGGCAGCGTCAGATGTGTATAAGAGACAGGAACTGGAGCGCTTGATCG	GTCTCGTGGGCTCGGAGATGTGTATAAGAGACAGGGGGAGTAACTGCTGAGGTT
JunB_sg3	JunB	GCAGCTACTTTTCGGGTCAG	GGGGAGTAACTGCTGAGGTT	TCGTCGGCAGCGTCAGATGTGTATAAGAGACAGGCAGCTACTTTTCGGGTCAG	GTCTCGTGGGCTCGGAGATGTGTATAAGAGACAGGGGGAGTAACTGCTGAGGTT
Gata3_sg1	Gata3	CCCTGAGCAGCCACCACA	AGGGCGGATAGGTGGTAATG	TCGTCGGCAGCGTCAGATGTGTATAAGAGACAGCCCTGAGCAGCCACCACA	GTCTCGTGGGCTCGGAGATGTGTATAAGAGACAGAGGGCGGATAGGTGGTAATG
Gata3_sg2	Gata3	CGGAAGAGGTGGACGTACTT	TCTACAACCTCGTGTGGACC	TCGTCGGCAGCGTCAGATGTGTATAAGAGACAGCGGAAGAGGTGGACGTACTT	GTCTCGTGGGCTCGGAGATGTGTATAAGAGACAGTCTACAACCTCGTGTGGACC
Gata3_sg3	Gata3	CACCCAGACACGCACCAC	CAAAGAGAGGTGCCTGCTAC	TCGTCGGCAGCGTCAGATGTGTATAAGAGACAGCACCCAGACACGCACCAC	GTCTCGTGGGCTCGGAGATGTGTATAAGAGACAGCAAAGAGAGGTGCCTGCTAC
Lyl1_sg1	Lyl1	CTTTCGGCCCTCCTTGCT	TTGTCCTGTGTTGGGGTGTA	TCGTCGGCAGCGTCAGATGTGTATAAGAGACAGCTTTCGGCCCTCCTTGCT	GTCTCGTGGGCTCGGAGATGTGTATAAGAGACAGTTGTCCTGTGTTGGGGTGTA
Lyl1_sg2	Lyl1	TTCTACAGAGGAGGTGGACC	TGGCCCAATGTAGACACTGT	TCGTCGGCAGCGTCAGATGTGTATAAGAGACAGTTCTACAGAGGAGGTGGACC	GTCTCGTGGGCTCGGAGATGTGTATAAGAGACAGTGGCCCAATGTAGACACTGT
Lyl1_sg3	Lyl1	GACACACCAGGCCCATAGG	TTGTCCTGTGTTGGGGTGTA	TCGTCGGCAGCGTCAGATGTGTATAAGAGACAGGACACACCAGGCCCATAGG	GTCTCGTGGGCTCGGAGATGTGTATAAGAGACAGTTGTCCTGTGTTGGGGTGTA
Jun_sg1	Jun	GAGCATGACCTTGAACCTGG	TTGAAGTTGCTGAGGTTGGC	TCGTCGGCAGCGTCAGATGTGTATAAGAGACAGGAGCATGACCTTGAACCTGG	GTCTCGTGGGCTCGGAGATGTGTATAAGAGACAGTTGAAGTTGCTGAGGTTGGC
Jun_sg2	Jun	GGAAACGACCTTCTACGACG	CGTGTTCTGGCTATGCAGTT	TCGTCGGCAGCGTCAGATGTGTATAAGAGACAGGGAAACGACCTTCTACGACG	GTCTCGTGGGCTCGGAGATGTGTATAAGAGACAGCGTGTTCTGGCTATGCAGTT
Jun_sg3	Jun	GTGACCGACGAGCAGGAG	ATCTGTTGGGGCAAGTGGT	TCGTCGGCAGCGTCAGATGTGTATAAGAGACAGGTGACCGACGAGCAGGAG	GTCTCGTGGGCTCGGAGATGTGTATAAGAGACAGATCTGTTGGGGCAAGTGGT
