# Supplementary material for: Interactions between lineage‐associated transcription factors govern haematopoietic progenitor states
Source: EMBO J. 2020 Oct 26;39(24):e104983. doi: 10.15252/embj.2020104983 (PMC7737608; doi:10.15252/embj.2020104983)
Supplement: Supplementary file 4 — Dataset EV1 [file EMBJ-39-e104983-s004.xlsx]

## Sheet: Sheet1
Dataset EV1. List of sgRNAs used in the work and oligonucleotide sequences.
sgRNA_ID	Gene	GeneID	sgRNA sequence	Left oligo	Right oligo
Runx1_sg1	Runx1	ENSMUSG0000002295	GCGCACTAGCTCGCCAGGG	TTGGGCGCACTAGCTCGCCAGGGGTTTAAGAGC	ttaGCTCTTAAACCCCTGGCGAGCTAGTGCGCCCAAcaag
Runx1_sg2	Runx1	ENSMUSG0000002295	AGCCCCGGCAAGATGAGCG	TTGGAGCCCCGGCAAGATGAGCGGTTTAAGAGC	ttaGCTCTTAAACCGCTCATCTTGCCGGGGCTCCAAcaag
Runx1_sg3	Runx1	ENSMUSG0000002295	GGCTCAGCGCGGTGGAAGG	TTGGGGCTCAGCGCGGTGGAAGGGTTTAAGAGC	ttaGCTCTTAAACCCTTCCACCGCGCTGAGCCCCAAcaag
Egr1_sg1	Egr1	ENSMUSG00000038418	GACAACTACCCCAAACTGG	TTGGGACAACTACCCCAAACTGGGTTTAAGAGC	ttaGCTCTTAAACCCAGTTTGGGGTAGTTGTCCCAAcaag
Egr1_sg2	Egr1	ENSMUSG00000038418	CCGGCAGCACCGAGGAACT	TTGGCCGGCAGCACCGAGGAACTGTTTAAGAGC	ttaGCTCTTAAACAGTTCCTCGGTGCTGCCGGCCAAcaag
Egr1_sg3	Egr1	ENSMUSG00000038418	TATTACCGCCGCTGCCCTC	TTGGTATTACCGCCGCTGCCCTCGTTTAAGAGC	ttaGCTCTTAAACGAGGGCAGCGGCGGTAATACCAAcaag
Tcf3_sg1	Tcf3	ENSMUSG00000020167	CAGGCGTCTTACCCGGCTA	TTGGCAGGCGTCTTACCCGGCTAGTTTAAGAGC	ttaGCTCTTAAACTAGCCGGGTAAGACGCCTGCCAAcaag
Tcf3_sg2	Tcf3	ENSMUSG00000020167	GCGGGCCGGCTCTTCCCAT	TTGGGCGGGCCGGCTCTTCCCATGTTTAAGAGC	ttaGCTCTTAAACATGGGAAGAGCCGGCCCGCCCAAcaag
Tcf3_sg3	Tcf3	ENSMUSG00000020167	CTGCAAACTGGGTTCCCCCG	TTGGCTGCAAACTGGGTTCCCCCGGTTTAAGAGC	ttaGCTCTTAAACCGGGGGAACCCAGTTTGCAGCCAAcaag
Gfi1b_sg1	Gfi1b	ENSMUSG00000026815	GGAACACAATCAAACAGGAG	TTGGGGAACACAATCAAACAGGAGGTTTAAGAGC	ttaGCTCTTAAACCTCCTGTTTGATTGTGTTCCCCAAcaag
Gfi1b_sg2	Gfi1b	ENSMUSG00000026815	GGCCATCTTGGGAAGGCTC	TTGGGGCCATCTTGGGAAGGCTCGTTTAAGAGC	ttaGCTCTTAAACGAGCCTTCCCAAGATGGCCCCAAcaag
Gfi1b_sg3	Gfi1b	ENSMUSG00000026815	TCCAAGCCAGACCTTGGAC	TTGGTCCAAGCCAGACCTTGGACGTTTAAGAGC	ttaGCTCTTAAACGTCCAAGGTCTGGCTTGGACCAAcaag
Nfe2_sg1	Nfe2	ENSMUSG00000058794	TGGGAGGGGCTCATTGAGC	TTGGTGGGAGGGGCTCATTGAGCGTTTAAGAGC	ttaGCTCTTAAACGCTCAATGAGCCCCTCCCACCAAcaag
Nfe2_sg2	Nfe2	ENSMUSG00000058794	TATGGTAGTTCTGGGACAT	TTGGTATGGTAGTTCTGGGACATGTTTAAGAGC	ttaGCTCTTAAACATGTCCCAGAACTACCATACCAAcaag
Nfe2_sg3	Nfe2	ENSMUSG00000058794	GTACGCGGACATGTACCCAG	TTGGGTACGCGGACATGTACCCAGGTTTAAGAGC	ttaGCTCTTAAACCTGGGTACATGTCCGCGTACCCAAcaag
Cbfa2t3_sg1	Cbfa2t3	ENSMUSG00000006362	AGTCAACGAGAACGGCAAA	TTGGAGTCAACGAGAACGGCAAAGTTTAAGAGC	ttaGCTCTTAAACTTTGCCGTTCTCGTTGACTCCAAcaag
Cbfa2t3_sg2	Cbfa2t3	ENSMUSG00000006362	AGCCACCAACTTTCCACTG	TTGGAGCCACCAACTTTCCACTGGTTTAAGAGC	ttaGCTCTTAAACCAGTGGAAAGTTGGTGGCTCCAAcaag
Cbfa2t3_sg3	Cbfa2t3	ENSMUSG00000006362	GGTGCCCCATCTACACCCAA	TTGGGGTGCCCCATCTACACCCAAGTTTAAGAGC	ttaGCTCTTAAACTTGGGTGTAGATGGGGCACCCCAAcaag
Tal1_sg1	Tal1	ENSMUSG00000028717	CTTGGCGACGCCGTTGAGC	TTGGCTTGGCGACGCCGTTGAGCGTTTAAGAGC	ttaGCTCTTAAACGCTCAACGGCGTCGCCAAGCCAAcaag
Tal1_sg2	Tal1	ENSMUSG00000028717	CGCTCCTAGCTCGATGACG	TTGGCGCTCCTAGCTCGATGACGGTTTAAGAGC	ttaGCTCTTAAACCGTCATCGAGCTAGGAGCGCCAAcaag
Tal1_sg3	Tal1	ENSMUSG00000028717	CTTCGGCTGCTACTGCGTCG	TTGGCTTCGGCTGCTACTGCGTCGGTTTAAGAGC	ttaGCTCTTAAACCGACGCAGTAGCAGCCGAAGCCAAcaag
Fli1_sg1	Fli1	ENSMUSG00000016087	GTCGCACCTCAGTTACCTC	TTGGGTCGCACCTCAGTTACCTCGTTTAAGAGC	ttaGCTCTTAAACGAGGTAACTGAGGTGCGACCCAAcaag
Fli1_sg2	Fli1	ENSMUSG00000016087	CAACATGACCACCAACGAA	TTGGCAACATGACCACCAACGAAGTTTAAGAGC	ttaGCTCTTAAACTTCGTTGGTGGTCATGTTGCCAAcaag
Fli1_sg3	Fli1	ENSMUSG00000016087	ATTGTGTAAAATGAACAAGG	TTGGATTGTGTAAAATGAACAAGGGTTTAAGAGC	ttaGCTCTTAAACCCTTGTTCATTTTACACAATCCAAcaag
E2F4_sg1	E2F4	ENSMUSG00000014859	TGCCGGCTTGGAGTCCCCG	TTGGTGCCGGCTTGGAGTCCCCGGTTTAAGAGC	ttaGCTCTTAAACCGGGGACTCCAAGCCGGCACCAAcaag
E2F4_sg2	E2F4	ENSMUSG00000014859	CCAACGTGCTGGAAGGCAT	TTGGCCAACGTGCTGGAAGGCATGTTTAAGAGC	ttaGCTCTTAAACATGCCTTCCAGCACGTTGGCCAAcaag
E2F4_sg3	E2F4	ENSMUSG00000014859	TCCCATGGTTCAGGGGCGT	TTGGTCCCATGGTTCAGGGGCGTGTTTAAGAGC	ttaGCTCTTAAACACGCCCCTGAACCATGGGACCAAcaag
Elf1_sg1	Elf1	ENSMUSG00000036461	ACATGTTCCACAATAACAGC	TTGGACATGTTCCACAATAACAGCGTTTAAGAGC	ttaGCTCTTAAACGCTGTTATTGTGGAACATGTCCAAcaag
Elf1_sg2	Elf1	ENSMUSG00000036461	ATATTTGGTGTAGTCGTCG	TTGGATATTTGGTGTAGTCGTCGGTTTAAGAGC	ttaGCTCTTAAACCGACGACTACACCAAATATCCAAcaag
Elf1_sg3	Elf1	ENSMUSG00000036461	CCTGTCCTAAGTACATCAAG	TTGGCCTGTCCTAAGTACATCAAGGTTTAAGAGC	ttaGCTCTTAAACCTTGATGTACTTAGGACAGGCCAAcaag
Gata2_sg1	Gata2	ENSMUSG00000015053	TCAACCATCTCGACTCGCA	TTGGTCAACCATCTCGACTCGCAGTTTAAGAGC	ttaGCTCTTAAACTGCGAGTCGAGATGGTTGACCAAcaag
Gata2_sg2	Gata2	ENSMUSG00000015053	GCACAGCCCGTCTCACCGG	TTGGGCACAGCCCGTCTCACCGGGTTTAAGAGC	ttaGCTCTTAAACCCGGTGAGACGGGCTGTGCCCAAcaag
Gata2_sg3	Gata2	ENSMUSG00000015053	CCTGGGCTGTGCAACAAGTG	TTGGCCTGGGCTGTGCAACAAGTGGTTTAAGAGC	ttaGCTCTTAAACCACTTGTTGCACAGCCCAGGCCAAcaag
Spi1_sg1	Spi1	ENSMUSG00000002111	TAAGTAACCAAGTCATCCGA	TTGGTAAGTAACCAAGTCATCCGAGTTTAAGAGC	ttaGCTCTTAAACTCGGATGACTTGGTTACTTACCAAcaag
Spi1_sg2	Spi1	ENSMUSG00000002111	GCGATGGAGAAAGCCATAG	TTGGGCGATGGAGAAAGCCATAGGTTTAAGAGC	ttaGCTCTTAAACCTATGGCTTTCTCCATCGCCCAAcaag
Spi1_sg3	Spi1	ENSMUSG00000002111	TAGAGCTGCTGTAGCTGCG	TTGGTAGAGCTGCTGTAGCTGCGGTTTAAGAGC	ttaGCTCTTAAACCGCAGCTACAGCAGCTCTACCAAcaag
Erg_sg1	Erg	ENSMUSG00000040732	GTAGCTCGGCGTGAGCCGC	TTGGGTAGCTCGGCGTGAGCCGCGTTTAAGAGC	ttaGCTCTTAAACGCGGCTCACGCCGAGCTACCCAAcaag
Erg_sg2	Erg	ENSMUSG00000040732	GCAGAGTGATCGTCCCTGC	TTGGGCAGAGTGATCGTCCCTGCGTTTAAGAGC	ttaGCTCTTAAACGCAGGGACGATCACTCTGCCCAAcaag
Erg_sg3	Erg	ENSMUSG00000040732	GAGCTACGGCAGCTACATGG	TTGGGAGCTACGGCAGCTACATGGGTTTAAGAGC	ttaGCTCTTAAACCCATGTAGCTGCCGTAGCTCCCAAcaag
Cebpa_sg1	Cebpa	ENSMUSG00000034957	ACTCGTCGTTGAAGGCGGC	TTGGACTCGTCGTTGAAGGCGGCGTTTAAGAGC	ttaGCTCTTAAACGCCGCCTTCAACGACGAGTCCAAcaag
Cebpa_sg2	Cebpa	ENSMUSG00000034957	CATCAGCGCCTACATCGACC	TTGGCATCAGCGCCTACATCGACCGTTTAAGAGC	ttaGCTCTTAAACGGTCGATGTAGGCGCTGATGCCAAcaag
Cebpa_sg3	Cebpa	ENSMUSG00000034957	GATCAAACAAGAGCCCCGCG	TTGGGATCAAACAAGAGCCCCGCGGTTTAAGAGC	ttaGCTCTTAAACCGCGGGGCTCTTGTTTGATCCCAAcaag
Ldb1_sg1	Ldb1	ENSMUSG00000025223	TAACAAACGGCTACAGAAC	TTGGTAACAAACGGCTACAGAACGTTTAAGAGC	ttaGCTCTTAAACGTTCTGTAGCCGTTTGTTACCAAcaag
Ldb1_sg2	Ldb1	ENSMUSG00000025223	CGTGCTCAAGCACCCCAAGG	TTGGCGTGCTCAAGCACCCCAAGGGTTTAAGAGC	ttaGCTCTTAAACCCTTGGGGTGCTTGAGCACGCCAAcaag
Ldb1_sg3	Ldb1	ENSMUSG00000025223	GGTATCAGGGTCCGGCCAA	TTGGGGTATCAGGGTCCGGCCAAGTTTAAGAGC	ttaGCTCTTAAACTTGGCCGGACCCTGATACCCCAAcaag
Lmo2_sg1	Lmo2	ENSMUSG00000032698	GCAGCCACCACATGTCAGC	TTGGGCAGCCACCACATGTCAGCGTTTAAGAGC	ttaGCTCTTAAACGCTGACATGTGGTGGCTGCCCAAcaag
Lmo2_sg2	Lmo2	ENSMUSG00000032698	GCGGTCCCCTATGTTCTGC	TTGGGCGGTCCCCTATGTTCTGCGTTTAAGAGC	ttaGCTCTTAAACGCAGAACATAGGGGACCGCCCAAcaag
Lmo2_sg3	Lmo2	ENSMUSG00000032698	TGGCTGCCAGCAGAACATAG	TTGGTGGCTGCCAGCAGAACATAGGTTTAAGAGC	ttaGCTCTTAAACCTATGTTCTGCTGGCAGCCACCAAcaag
Cebpb_sg1	Cebpb	ENSMUSG00000056501	GCCAAGGCCAAGAAGACGG	TTGGGCCAAGGCCAAGAAGACGGGTTTAAGAGC	ttaGCTCTTAAACCCGTCTTCTTGGCCTTGGCCCAAcaag
Cebpb_sg2	Cebpb	ENSMUSG00000056501	CGAGCGGCTGCAGAAGAAGG	TTGGCGAGCGGCTGCAGAAGAAGGGTTTAAGAGC	ttaGCTCTTAAACCCTTCTTCTGCAGCCGCTCGCCAAcaag
Cebpb_sg3	Cebpb	ENSMUSG00000056501	CGGGCCGCCTTGGCCCCGT	TTGGCGGGCCGCCTTGGCCCCGTGTTTAAGAGC	ttaGCTCTTAAACACGGGGCCAAGGCGGCCCGCCAAcaag
Dmtf1_sg1	Dmtf1	ENSMUSG00000042508	ACCTCTGTAGTTGCCGTCA	TTGGACCTCTGTAGTTGCCGTCAGTTTAAGAGC	ttaGCTCTTAAACTGACGGCAACTACAGAGGTCCAAcaag
Dmtf1_sg2	Dmtf1	ENSMUSG00000042508	ACGCCATGCATATCAGTCG	TTGGACGCCATGCATATCAGTCGGTTTAAGAGC	ttaGCTCTTAAACCGACTGATATGCATGGCGTCCAAcaag
Dmtf1_sg3	Dmtf1	ENSMUSG00000042508	TGTAACCCATTTAGGCTCG	TTGGTGTAACCCATTTAGGCTCGGTTTAAGAGC	ttaGCTCTTAAACCGAGCCTAAATGGGTTACACCAAcaag
Hoxa9_sg1	Hoxa9	ENSMUSG00000038227	GCACCAAACACCGCCGCCT	TTGGGCACCAAACACCGCCGCCTGTTTAAGAGC	ttaGCTCTTAAACAGGCGGCGGTGTTTGGTGCCCAAcaag
Hoxa9_sg2	Hoxa9	ENSMUSG00000038227	TGGCGCCCGCCGCGTGCAC	TTGGTGGCGCCCGCCGCGTGCACGTTTAAGAGC	ttaGCTCTTAAACGTGCACGCGGCGGGCGCCACCAAcaag
Hoxa9_sg3	Hoxa9	ENSMUSG00000038227	GTGCGGGACGCTACGCTCCA	TTGGGTGCGGGACGCTACGCTCCAGTTTAAGAGC	ttaGCTCTTAAACTGGAGCGTAGCGTCCCGCACCCAAcaag
Meis1_sg1	Meis1	ENSMUSG00000020160	CATTATACCTACCCATAAA	TTGGCATTATACCTACCCATAAAGTTTAAGAGC	ttaGCTCTTAAACTTTATGGGTAGGTATAATGCCAAcaag
Meis1_sg2	Meis1	ENSMUSG00000020160	TTTAAAGCGTCATTGACCG	TTGGTTTAAAGCGTCATTGACCGGTTTAAGAGC	ttaGCTCTTAAACCGGTCAATGACGCTTTAAACCAAcaag
Meis1_sg3	Meis1	ENSMUSG00000020160	ATGCGGGTCCCCATACATCG	TTGGATGCGGGTCCCCATACATCGGTTTAAGAGC	ttaGCTCTTAAACCGATGTATGGGGACCCGCATCCAAcaag
Gfi1_sg1	Gfi1	ENSMUSG00000029275	CCCGACTCTCAGCTTACCG	TTGGCCCGACTCTCAGCTTACCGGTTTAAGAGC	ttaGCTCTTAAACCGGTAAGCTGAGAGTCGGGCCAAcaag
Gfi1_sg2	Gfi1	ENSMUSG00000029275	AAGTCCTCGAACTCGGAGC	TTGGAAGTCCTCGAACTCGGAGCGTTTAAGAGC	ttaGCTCTTAAACGCTCCGAGTTCGAGGACTTCCAAcaag
Gfi1_sg3	Gfi1	ENSMUSG00000029275	GCCTTTCAAGCCCTATGCA	TTGGGCCTTTCAAGCCCTATGCAGTTTAAGAGC	ttaGCTCTTAAACTGCATAGGGCTTGAAAGGCCCAAcaag
Mitf_sg1	Mitf	ENSMUSG00000035158	TGCCATGCCACCAGTGCCG	TTGGTGCCATGCCACCAGTGCCGGTTTAAGAGC	ttaGCTCTTAAACCGGCACTGGTGGCATGGCACCAAcaag
Mitf_sg2	Mitf	ENSMUSG00000035158	GAGAGTGCGTGTTCATACC	TTGGGAGAGTGCGTGTTCATACCGTTTAAGAGC	ttaGCTCTTAAACGGTATGAACACGCACTCTCCCAAcaag
Mitf_sg3	Mitf	ENSMUSG00000035158	TCTCGAGCGTCGTGCATGC	TTGGTCTCGAGCGTCGTGCATGCGTTTAAGAGC	ttaGCTCTTAAACGCATGCACGACGCTCGAGACCAAcaag
Zfpm1_sg1	Zfpm1	ENSMUSG00000049577	GGATCTGGTACCGTAGTGAG	TTGGGGATCTGGTACCGTAGTGAGGTTTAAGAGC	ttaGCTCTTAAACCTCACTACGGTACCAGATCCCCAAcaag
Zfpm1_sg2	Zfpm1	ENSMUSG00000049577	CTCCCGTAGAATGGGCCCC	TTGGCTCCCGTAGAATGGGCCCCGTTTAAGAGC	ttaGCTCTTAAACGGGGCCCATTCTACGGGAGCCAAcaag
Zfpm1_sg3	Zfpm1	ENSMUSG00000049577	GATGACGCCCTCTGGTGCA	TTGGGATGACGCCCTCTGGTGCAGTTTAAGAGC	ttaGCTCTTAAACTGCACCAGAGGGCGTCATCCCAAcaag
Myc_sg1	Myc	ENSMUSG00000022346	TGTCCCCGAGCCGCCGCTC	TTGGTGTCCCCGAGCCGCCGCTCGTTTAAGAGC	ttaGCTCTTAAACGAGCGGCGGCTCGGGGACACCAAcaag
Myc_sg2	Myc	ENSMUSG00000022346	GACGTAGCGACCGCAACAT	TTGGGACGTAGCGACCGCAACATGTTTAAGAGC	ttaGCTCTTAAACATGTTGCGGTCGCTACGTCCCAAcaag
Myc_sg3	Myc	ENSMUSG00000022346	GCTGTACGGAGTCGTAGTCG	TTGGGCTGTACGGAGTCGTAGTCGGTTTAAGAGC	ttaGCTCTTAAACCGACTACGACTCCGTACAGCCCAAcaag
Max_sg1	Max	ENSMUSG00000059436	CATATTGCATCAGGCATCC	TTGGCATATTGCATCAGGCATCCGTTTAAGAGC	ttaGCTCTTAAACGGATGCCTGATGCAATATGCCAAcaag
Max_sg2	Max	ENSMUSG00000059436	CCTTCTCTCCTTGGAGTGA	TTGGCCTTCTCTCCTTGGAGTGAGTTTAAGAGC	ttaGCTCTTAAACTCACTCCAAGGAGAGAAGGCCAAcaag
Max_sg3	Max	ENSMUSG00000059436	GCAACCGAGGTTTCAATCTG	TTGGGCAACCGAGGTTTCAATCTGGTTTAAGAGC	ttaGCTCTTAAACCAGATTGAAACCTCGGTTGCCCAAcaag
Fos_sg1	Fos	ENSMUSG00000021250	GGGCGCTCTGGTCTGCGAT	TTGGGGGCGCTCTGGTCTGCGATGTTTAAGAGC	ttaGCTCTTAAACATCGCAGACCAGAGCGCCCCCAAcaag
Fos_sg2	Fos	ENSMUSG00000021250	GTGGGGAGTCCGTAAGGAT	TTGGGTGGGGAGTCCGTAAGGATGTTTAAGAGC	ttaGCTCTTAAACATCCTTACGGACTCCCCACCCAAcaag
Fos_sg3	Fos	ENSMUSG00000021250	TGTCACCGTGGGGATAAAGT	TTGGTGTCACCGTGGGGATAAAGTGTTTAAGAGC	ttaGCTCTTAAACACTTTATCCCCACGGTGACACCAAcaag
Nfic_sg1	Nfic	ENSMUSG00000055053	ACTTCGTACTGGCTGTGAC	TTGGACTTCGTACTGGCTGTGACGTTTAAGAGC	ttaGCTCTTAAACGTCACAGCCAGTACGAAGTCCAAcaag
Nfic_sg2	Nfic	ENSMUSG00000055053	ACCATCTGTGCTCTCCAGT	TTGGACCATCTGTGCTCTCCAGTGTTTAAGAGC	ttaGCTCTTAAACACTGGAGAGCACAGATGGTCCAAcaag
Nfic_sg3	Nfic	ENSMUSG00000055053	ACCGCGCTCCCGCACAAAGT	TTGGACCGCGCTCCCGCACAAAGTGTTTAAGAGC	ttaGCTCTTAAACACTTTGTGCGGGAGCGCGGTCCAAcaag
Myb_sg1	Myb	ENSMUSG00000019982	CGCAAAGCTGCTGCCCGGA	TTGGCGCAAAGCTGCTGCCCGGAGTTTAAGAGC	ttaGCTCTTAAACTCCGGGCAGCAGCTTTGCGCCAAcaag
Myb_sg2	Myb	ENSMUSG00000019982	GAAATATGGTCCGAAGCGT	TTGGGAAATATGGTCCGAAGCGTGTTTAAGAGC	ttaGCTCTTAAACACGCTTCGGACCATATTTCCCAAcaag
Myb_sg3	Myb	ENSMUSG00000019982	GTCACTTGGGGAAAACTAGG	TTGGGTCACTTGGGGAAAACTAGGGTTTAAGAGC	ttaGCTCTTAAACCCTAGTTTTCCCCAAGTGACCCAAcaag
Ikzf1_sg1	Ikzf1	ENSMUSG00000018654	AGGACCTGTCCACTACCTC	TTGGAGGACCTGTCCACTACCTCGTTTAAGAGC	ttaGCTCTTAAACGAGGTAGTGGACAGGTCCTCCAAcaag
Ikzf1_sg2	Ikzf1	ENSMUSG00000018654	CCAAGAGTGATCGAGGCAT	TTGGCCAAGAGTGATCGAGGCATGTTTAAGAGC	ttaGCTCTTAAACATGCCTCGATCACTCTTGGCCAAcaag
Ikzf1_sg3	Ikzf1	ENSMUSG00000018654	CAGAACTCCAAGAGTGATCG	TTGGCAGAACTCCAAGAGTGATCGGTTTAAGAGC	ttaGCTCTTAAACCGATCACTCTTGGAGTTCTGCCAAcaag
Rad21_sg1	Rad21	ENSMUSG00000022314	TAAAGATGGCGTTTCGGCC	TTGGTAAAGATGGCGTTTCGGCCGTTTAAGAGC	ttaGCTCTTAAACGGCCGAAACGCCATCTTTACCAAcaag
Rad21_sg2	Rad21	ENSMUSG00000022314	AGTAGTCCGCATCTATCAC	TTGGAGTAGTCCGCATCTATCACGTTTAAGAGC	ttaGCTCTTAAACGTGATAGATGCGGACTACTCCAAcaag
Rad21_sg3	Rad21	ENSMUSG00000022314	ATGCTTCATTACAGTCTGCG	TTGGATGCTTCATTACAGTCTGCGGTTTAAGAGC	ttaGCTCTTAAACCGCAGACTGTAATGAAGCATCCAAcaag
Zbtb17_sg1	Zbtb17	ENSMUSG00000006215	TAGACATCAGTAATGCGGC	TTGGTAGACATCAGTAATGCGGCGTTTAAGAGC	ttaGCTCTTAAACGCCGCATTACTGATGTCTACCAAcaag
Zbtb17_sg2	Zbtb17	ENSMUSG00000006215	CGTGACAATATCCTGCATC	TTGGCGTGACAATATCCTGCATCGTTTAAGAGC	ttaGCTCTTAAACGATGCAGGATATTGTCACGCCAAcaag
Zbtb17_sg3	Zbtb17	ENSMUSG00000006215	GGATAACGGGGAGCCTCCTG	TTGGGGATAACGGGGAGCCTCCTGGTTTAAGAGC	ttaGCTCTTAAACCAGGAGGCTCCCCGTTATCCCCAAcaag
Klf6_sg1	Klf6	ENSMUSG00000000078	TGTTGCCAATATTCCTCCA	TTGGTGTTGCCAATATTCCTCCAGTTTAAGAGC	ttaGCTCTTAAACTGGAGGAATATTGGCAACACCAAcaag
Klf6_sg2	Klf6	ENSMUSG00000000078	GAGATAAAATTTGACAGCC	TTGGGAGATAAAATTTGACAGCCGTTTAAGAGC	ttaGCTCTTAAACGGCTGTCAAATTTTATCTCCCAAcaag
Klf6_sg3	Klf6	ENSMUSG00000000078	TCAGAGGCTGACACGTAGCA	TTGGTCAGAGGCTGACACGTAGCAGTTTAAGAGC	ttaGCTCTTAAACTGCTACGTGTCAGCCTCTGACCAAcaag
Ebf1_sg1	Ebf1	ENSMUSG00000000078	GTCTTTGGTCGCAGCGGGG	TTGGGTCTTTGGTCGCAGCGGGGGTTTAAGAGC	ttaGCTCTTAAACCCCCGCTGCGACCAAAGACCCAAcaag
Ebf1_sg2	Ebf1	ENSMUSG00000000078	CAATAATGGGATCCACTAC	TTGGCAATAATGGGATCCACTACGTTTAAGAGC	ttaGCTCTTAAACGTAGTGGATCCCATTATTGCCAAcaag
Ebf1_sg3	Ebf1	ENSMUSG00000000078	CTTCTCCACGAACCCCACAA	TTGGCTTCTCCACGAACCCCACAAGTTTAAGAGC	ttaGCTCTTAAACTTGTGGGGTTCGTGGAGAAGCCAAcaag
Foxo1_sg1	Foxo1	ENSMUSG00000044167	AACTCGACCACCTCCAGTC	TTGGAACTCGACCACCTCCAGTCGTTTAAGAGC	ttaGCTCTTAAACGACTGGAGGTGGTCGAGTTCCAAcaag
Foxo1_sg2	Foxo1	ENSMUSG00000044167	GAGAGTGAGGACTTCGCGC	TTGGGAGAGTGAGGACTTCGCGCGTTTAAGAGC	ttaGCTCTTAAACGCGCGAAGTCCTCACTCTCCCAAcaag
Foxo1_sg3	Foxo1	ENSMUSG00000044167	TTGGTGGATGCTCAATCCAG	TTGGTTGGTGGATGCTCAATCCAGGTTTAAGAGC	ttaGCTCTTAAACCTGGATTGAGCATCCACCAACCAAcaag
Crtc1_sg1	Crtc1	ENSMUSG00000003575	CCGTGGCCAGTACTACGGT	TTGGCCGTGGCCAGTACTACGGTGTTTAAGAGC	ttaGCTCTTAAACACCGTAGTACTGGCCACGGCCAAcaag
Crtc1_sg2	Crtc1	ENSMUSG00000003575	CTTCCAATCTGGTTCACGT	TTGGCTTCCAATCTGGTTCACGTGTTTAAGAGC	ttaGCTCTTAAACACGTGAACCAGATTGGAAGCCAAcaag
Crtc1_sg3	Crtc1	ENSMUSG00000003575	GACAGAGTATATCGTGAGCG	TTGGGACAGAGTATATCGTGAGCGGTTTAAGAGC	ttaGCTCTTAAACCGCTCACGATATACTCTGTCCCAAcaag
Cbfb_sg1	Cbfb	ENSMUSG00000031885	CCTTGCAGATTAAGTACAC	TTGGCCTTGCAGATTAAGTACACGTTTAAGAGC	ttaGCTCTTAAACGTGTACTTAATCTGCAAGGCCAAcaag
Cbfb_sg2	Cbfb	ENSMUSG00000031885	GATCTCCGAGCGACCGTCG	TTGGGATCTCCGAGCGACCGTCGGTTTAAGAGC	ttaGCTCTTAAACCGACGGTCGCTCGGAGATCCCAAcaag
Cbfb_sg3	Cbfb	ENSMUSG00000031885	AAGTCGACATATTCCCGGCT	TTGGAAGTCGACATATTCCCGGCTGTTTAAGAGC	ttaGCTCTTAAACAGCCGGGAATATGTCGACTTCCAAcaag
Gata3_sg1	Gata3	ENSMUSG00000015619	TCCAAGACGTCCATCCACCA	TTGGTCCAAGACGTCCATCCACCAGTTTAAGAGC	ttaGCTCTTAAACTGGTGGATGGACGTCTTGGACCAAcaag
Gata3_sg2	Gata3	ENSMUSG00000015619	CTACTACGGAAACTCCGTCA	TTGGCTACTACGGAAACTCCGTCAGTTTAAGAGC	ttaGCTCTTAAACTGACGGAGTTTCCGTAGTAGCCAAcaag
Gata3_sg3	Gata3	ENSMUSG00000015619	CGTCCACCTCTTCCGTCAG	TTGGCGTCCACCTCTTCCGTCAGGTTTAAGAGC	ttaGCTCTTAAACCTGACGGAAGAGGTGGACGCCAAcaag
Jun_sg1	Jun	ENSMUSG00000052684	GAAGGTCCGAGTTCTTGGCG	TTGGGAAGGTCCGAGTTCTTGGCGGTTTAAGAGC	ttaGCTCTTAAACCGCCAAGAACTCGGACCTTCCCAAcaag
Jun_sg2	Jun	ENSMUSG00000052684	CTTAGGGTTACTGTAGCCGT	TTGGCTTAGGGTTACTGTAGCCGTGTTTAAGAGC	ttaGCTCTTAAACACGGCTACAGTAACCCTAAGCCAAcaag
Jun_sg3	Jun	ENSMUSG00000052684	GTGCCGCGGAGGTGACACT	TTGGGTGCCGCGGAGGTGACACTGTTTAAGAGC	ttaGCTCTTAAACAGTGTCACCTCCGCGGCACCCAAcaag
Runx2_sg1	Runx2	ENSMUSG00000039153	CGTGCGGCGGCCTCAATCG	TTGGCGTGCGGCGGCCTCAATCGGTTTAAGAGC	ttaGCTCTTAAACCGATTGAGGCCGCCGCACGCCAAcaag
Runx2_sg2	Runx2	ENSMUSG00000039153	GCGGACCAGTTCGGCCGGG	TTGGGCGGACCAGTTCGGCCGGGGTTTAAGAGC	ttaGCTCTTAAACCCCGGCCGAACTGGTCCGCCCAAcaag
Runx2_sg3	Runx2	ENSMUSG00000039153	CTGTCACTTTAATAGCTCTG	TTGGCTGTCACTTTAATAGCTCTGGTTTAAGAGC	ttaGCTCTTAAACCAGAGCTATTAAAGTGACAGCCAAcaag
