# Supplementary material for: Interactions between lineage‐associated transcription factors govern haematopoietic progenitor states
Source: EMBO J. 2020 Oct 26;39(24):e104983. doi: 10.15252/embj.2020104983 (PMC7737608; doi:10.15252/embj.2020104983)
Supplement: Supplementary file 5 — Dataset EV2 [file EMBJ-39-e104983-s005.xlsx]

## Sheet: Sheet1
Dataset EV2. List of TF targets used to construct the network.
perturbed	target	plate	target_symbol	log2FoldChange	log2FoldChange_ashr	pvalue	padj	expr_perturbed	expr_control	mean_expr
Gata3	ENSMUSG00000000384	Plate5	Tbrg4	-0.258588	-0.180613	0.000355442	0.00874111	136.438	159.49	145.537
Gata3	ENSMUSG00000000440	Plate5	Pparg	1.46197	0.2743	0.00535548	0.0688158	3.43384	1.22631	2.56245
Gata3	ENSMUSG00000000486	Plate5	Sept1	0.575599	0.177036	0.00845865	0.0953103	15.8674	10.8582	13.8901
Gata3	ENSMUSG00000000682	Plate5	Cd52	0.539681	0.499191	1.48946e-09	1.47375e-07	138.473	91.6684	119.998
Gata3	ENSMUSG00000000708	Plate5	Kat2b	0.319748	0.151064	0.00721099	0.0850346	40.5025	36.7223	39.0103
Gata3	ENSMUSG00000000901	Plate5	Mmp11	1.78379	1.74502	9.12964e-22	3.21186e-19	41.8117	12.2159	30.1291
Gata3	ENSMUSG00000000903	Plate5	Vpreb3	2.4632	2.26376	9.59513e-09	8.55791e-07	7.46539	1.27164	5.02049
Gata3	ENSMUSG00000001025	Plate5	S100a6	0.467554	0.407963	1.13452e-06	6.6215e-05	309.308	211.045	270.52
Gata3	ENSMUSG00000001128	Plate5	Cfp	-0.243313	-0.185195	6.40452e-05	0.00219225	171.726	193.42	180.289
Gata3	ENSMUSG00000001366	Plate5	Fbxo9	-0.252827	-0.186554	0.000124732	0.00377025	120.084	138.878	127.503
Gata3	ENSMUSG00000001424	Plate5	Snd1	-0.238035	-0.20051	7.42125e-07	4.55557e-05	539.622	656.57	585.786
Gata3	ENSMUSG00000001436	Plate5	Slc19a1	-0.221046	-0.138446	0.00353075	0.0512931	212.041	247.397	225.998
Gata3	ENSMUSG00000001482	Plate5	Def8	-0.32881	-0.197784	0.00121609	0.0234427	72.5221	88.4518	78.8101
Gata3	ENSMUSG00000001552	Plate5	Jup	0.350242	0.223028	0.000625261	0.0138201	63.7645	49.4361	58.1085
Gata3	ENSMUSG00000001632	Plate5	Brpf1	-0.215558	-0.132859	0.0047651	0.0635933	130.906	150.415	138.607
Gata3	ENSMUSG00000001918	Plate5	Slc1a5	-0.28292	-0.232777	2.95384e-06	0.000147867	225.422	270.215	243.103
Gata3	ENSMUSG00000001995	Plate5	Sipa1l2	1.29734	0.817039	0.000218789	0.00595906	8.29959	4.30032	6.72093
Gata3	ENSMUSG00000002020	Plate5	Ltbp2	-1.14429	-0.238409	0.00603248	0.0752723	1.97487	4.41586	2.93842
Gata3	ENSMUSG00000002797	Plate5	Ggct	-0.879985	-0.478876	0.000499065	0.0115341	7.00935	12.3394	9.11332
Gata3	ENSMUSG00000002799	Plate5	Jag2	0.794328	0.666658	4.26192e-06	0.000205236	28.8889	17.3841	24.3475
Gata3	ENSMUSG00000002944	Plate5	Cd36	4.32591	3.30248	2.10444e-06	0.000112935	5.33964	0	3.23189
Gata3	ENSMUSG00000002997	Plate5	Prkar2b	-0.308549	-0.236415	3.73723e-05	0.00140869	104.72	126.089	113.155
Gata3	ENSMUSG00000003379	Plate5	Cd79a	1.95811	1.87927	1.74898e-13	2.8039e-11	17.9883	4.30428	12.5867
Gata3	ENSMUSG00000003437	Plate5	Paf1	-0.204132	-0.133304	0.00338908	0.0502607	103.241	114.756	107.786
Gata3	ENSMUSG00000003500	Plate5	Impdh1	0.50389	0.490769	6.0574e-23	2.55723e-20	598.717	409.24	523.924
Gata3	ENSMUSG00000003812	Plate5	Dnase2a	-0.21703	-0.12696	0.0074651	0.0871387	121.408	140.966	129.128
Gata3	ENSMUSG00000003814	Plate5	Calr	-0.222896	-0.199132	2.16704e-09	2.09508e-07	1129.8	1261.87	1181.93
Gata3	ENSMUSG00000003865	Plate5	Gys1	-0.225048	-0.135225	0.00491594	0.0649222	92.724	106.754	98.2623
Gata3	ENSMUSG00000003882	Plate5	Il7r	2.31243	2.2919	2.8934e-63	3.66449e-59	94.4444	19.6185	64.9078
Gata3	ENSMUSG00000003949	Plate5	Hlf	-0.874144	-0.854175	1.3086e-23	5.71495e-21	109.844	202.938	146.592
Gata3	ENSMUSG00000003992	Plate5	Ssbp2	0.203114	0.155733	0.0001678	0.00477569	282.711	263.525	275.137
Gata3	ENSMUSG00000004113	Plate5	Cacna1b	1.61568	1.59466	9.70525e-32	7.68232e-29	81.6042	29.4589	61.0205
Gata3	ENSMUSG00000004319	Plate5	Clcn3	0.375348	0.221834	0.00109252	0.0217218	67.8162	56.3614	63.2946
Gata3	ENSMUSG00000004709	Plate5	Cd244	0.21579	0.149495	0.00104067	0.020954	176.415	158.049	169.165
Gata3	ENSMUSG00000004846	Plate5	Plod3	-0.431753	-0.352582	1.27666e-05	0.000555632	64.1598	82.2588	71.3041
Gata3	ENSMUSG00000004952	Plate5	Rasa4	0.530635	0.390254	8.59627e-05	0.00279158	34.4786	25.3685	30.8825
Gata3	ENSMUSG00000005501	Plate5	Usp40	0.268795	0.169047	0.00137332	0.0255406	92.3005	88.3078	90.7244
Gata3	ENSMUSG00000005514	Plate5	Por	-0.29874	-0.26019	1.39325e-07	1.06298e-05	257.723	308.527	277.777
Gata3	ENSMUSG00000005583	Plate5	Mef2c	0.336158	0.323922	6.3284e-16	1.21438e-13	529.649	436.842	493.014
Gata3	ENSMUSG00000005609	Plate5	Ctr9	0.583051	0.553654	7.70387e-14	1.28381e-11	182.648	125.734	160.182
Gata3	ENSMUSG00000005611	Plate5	Mrvi1	2.38244	1.8922	2.12722e-05	0.000877565	3.98983	0.759008	2.7145
Gata3	ENSMUSG00000005615	Plate5	Pcyt1a	-0.316916	-0.272125	5.69957e-07	3.57352e-05	206.43	252.538	224.63
Gata3	ENSMUSG00000005672	Plate5	Kit	-0.689986	-0.67457	7.78837e-30	4.93199e-27	423.125	693.178	529.725
Gata3	ENSMUSG00000005800	Plate5	Mmp8	-0.902124	-0.868574	3.31454e-15	5.99696e-13	64.5051	106.735	81.1746
Gata3	ENSMUSG00000005899	Plate5	Smpd4	-0.21001	-0.140304	0.00213245	0.0359142	128.664	152.363	138.019
Gata3	ENSMUSG00000006169	Plate5	Clint1	-0.306341	-0.248557	6.57741e-06	0.00030292	218.75	263.544	236.432
Gata3	ENSMUSG00000006273	Plate5	Atp6v1b2	0.361573	0.338606	2.12057e-10	2.37673e-08	377.94	286.876	341.994
Gata3	ENSMUSG00000006289	Plate5	Osgep	0.282087	0.217739	2.99639e-05	0.00118222	179.361	144.429	165.572
Gata3	ENSMUSG00000006356	Plate5	Crip2	1.64659	0.277495	0.00557783	0.0708558	2.94809	0.932675	2.15253
Gata3	ENSMUSG00000006360	Plate5	Crip1	0.913731	0.883183	2.86706e-16	5.67363e-14	124.099	62.5656	99.8096
Gata3	ENSMUSG00000006585	Plate5	Cdt1	-0.219035	-0.147019	0.00155701	0.0282111	218.888	243.452	228.585
Gata3	ENSMUSG00000006717	Plate5	Acot13	0.365304	0.16471	0.00626774	0.077106	39.3229	28.2133	34.9375
Gata3	ENSMUSG00000006731	Plate5	B4galnt1	-0.257658	-0.170863	0.000822566	0.0173053	159.678	184.464	169.462
Gata3	ENSMUSG00000007039	Plate5	Ddah2	0.473906	0.350974	8.55324e-05	0.00278475	64.4445	44.4493	56.5516
Gata3	ENSMUSG00000007480	Plate5	Mc5r	-0.757331	-0.221868	0.00526635	0.0681891	6.42002	10.2811	7.94411
Gata3	ENSMUSG00000007655	Plate5	Cav1	-0.635377	-0.211156	0.00528278	0.0682718	7.52558	14.6212	10.3265
Gata3	ENSMUSG00000007833	Plate5	Aldh16a1	-0.225393	-0.137463	0.00421993	0.0587312	107.343	123.277	113.633
Gata3	ENSMUSG00000008604	Plate5	Ubqln4	-0.226991	-0.149475	0.00166656	0.0297282	151.252	167.469	157.653
Gata3	ENSMUSG00000009076	Plate5	Zmat5	0.493012	0.282353	0.000870592	0.017987	36.9663	24.4763	32.036
Gata3	ENSMUSG00000009350	Plate5	Mpo	-0.61329	-0.590861	7.08984e-19	1.91048e-16	340.215	505.394	405.417
Gata3	ENSMUSG00000009376	Plate5	Met	-0.815814	-0.763111	6.61677e-11	8.29717e-09	40.3011	72.57	53.0388
Gata3	ENSMUSG00000009378	Plate5	Slc16a12	1.10136	1.06966	1.47134e-14	2.55267e-12	43.124	19.7867	33.9119
Gata3	ENSMUSG00000009628	Plate5	Tex15	1.89506	0.862275	0.000549109	0.0124187	4.49578	1.33823	3.24937
Gata3	ENSMUSG00000009733	Plate5	Tfcp2	0.645362	0.289768	0.00177752	0.0310087	16.4939	11.3975	14.4822
Gata3	ENSMUSG00000010048	Plate5	Ifrd2	-0.213314	-0.129954	0.00564166	0.0715949	117.393	133.596	123.789
Gata3	ENSMUSG00000010517	Plate5	Faf1	-0.2005	-0.152562	0.000232681	0.00623025	359.587	426.505	386.002
Gata3	ENSMUSG00000011148	Plate5	Adssl1	-0.260828	-0.192264	0.000114714	0.0035178	159	178.516	166.704
Gata3	ENSMUSG00000012428	Plate5	Steap4	1.90407	1.84537	9.24887e-17	2.0196e-14	23.9351	6.36458	16.9994
Gata3	ENSMUSG00000012519	Plate5	Mlkl	-0.26979	-0.199903	9.26445e-05	0.0029481	144.059	167.604	153.353
Gata3	ENSMUSG00000012640	Plate5	Zfp715	0.342475	0.168305	0.00471385	0.0632425	59.1337	46.4032	54.1085
Gata3	ENSMUSG00000012819	Plate5	Cdh23	2.13556	1.84114	5.44123e-06	0.000253357	7.21919	1.87922	5.11131
Gata3	ENSMUSG00000013629	Plate5	Cad	-0.21089	-0.158788	0.000208764	0.00577291	514.009	582.647	541.103
Gata3	ENSMUSG00000014030	Plate5	Pax5	5.2674	4.75991	2.5452e-18	6.57857e-16	8.57377	0.0702345	5.21711
Gata3	ENSMUSG00000014592	Plate5	Camta1	0.29934	0.147328	0.00703419	0.0836508	56.0517	50.2026	53.7429
Gata3	ENSMUSG00000014763	Plate5	Fam120b	0.210405	0.127511	0.00636201	0.077701	147.354	129.034	140.123
Gata3	ENSMUSG00000014769	Plate5	Psmb1	0.283825	0.256607	1.54712e-09	1.51894e-07	743.102	585.839	681.024
Gata3	ENSMUSG00000014959	Plate5	Gorasp2	-0.220636	-0.153689	0.0008275	0.0173802	170.213	188.585	177.465
Gata3	ENSMUSG00000015134	Plate5	Aldh1a3	1.98076	1.81593	1.61937e-07	1.20643e-05	8.56708	2.12595	6.02453
Gata3	ENSMUSG00000015243	Plate5	Abca1	0.954758	0.81587	4.06408e-06	0.000197968	25.6475	13.6043	20.8936
Gata3	ENSMUSG00000015488	Plate5	Cacfd1	0.474758	0.339361	0.000135944	0.00406067	51.4172	37.4288	45.8955
Gata3	ENSMUSG00000015605	Plate5	Srf	-0.31778	-0.200082	0.000835904	0.0174987	65.1512	76.997	69.8272
Gata3	ENSMUSG00000015619	Plate5	Gata3	0.467247	0.406369	1.34601e-06	7.61038e-05	109.863	78.3159	97.4101
Gata3	ENSMUSG00000015944	Plate5	Gatsl2	1.33607	0.315482	0.0037691	0.0536747	4.65626	1.79552	3.52702
Gata3	ENSMUSG00000015970	Plate5	Chdh	-1.71616	-0.341448	0.00385716	0.0546431	1.24299	3.89955	2.29163
Gata3	ENSMUSG00000016024	Plate5	Lbp	-0.696906	-0.470042	0.000159522	0.00461267	17.0761	25.9922	20.5956
Gata3	ENSMUSG00000016239	Plate5	Lonrf3	-0.920976	-0.711818	3.416e-05	0.00131102	7.3266	13.8283	9.89307
Gata3	ENSMUSG00000016344	Plate5	Ppdpf	0.318467	0.166236	0.00398642	0.0561602	54.2742	41.9195	49.3973
Gata3	ENSMUSG00000016528	Plate5	Mapkapk2	-0.332447	-0.28483	8.88099e-07	5.3307e-05	244.291	291.214	262.813
Gata3	ENSMUSG00000016756	Plate5	Cmah	2.45046	2.29663	9.02174e-11	1.1202e-08	12.0481	2.24264	8.17749
Gata3	ENSMUSG00000017009	Plate5	Sdc4	1.82732	1.77992	6.56401e-19	1.80724e-16	28.3808	7.6603	20.2016
Gata3	ENSMUSG00000017386	Plate5	Traf4	0.409021	0.199245	0.00317841	0.0480938	34.0738	26.7176	31.17
Gata3	ENSMUSG00000017493	Plate5	Igfbp4	-0.365118	-0.342606	1.53086e-10	1.82909e-08	228.852	282.243	249.927
Gata3	ENSMUSG00000017664	Plate5	Slc35c2	-0.201533	-0.122674	0.00762577	0.0885246	159.286	179.545	167.283
Gata3	ENSMUSG00000017670	Plate5	Elmo2	-0.251532	-0.168312	0.000798986	0.0168934	108.191	128.847	116.345
Gata3	ENSMUSG00000017765	Plate5	Slc12a4	-0.457522	-0.174996	0.00713102	0.0844663	18.3696	26.6051	21.6204
Gata3	ENSMUSG00000017861	Plate5	Mybl2	-0.274837	-0.158368	0.00303834	0.0466431	92.5943	110.808	99.784
Gata3	ENSMUSG00000018076	Plate5	Med13l	0.433113	0.406996	2.23983e-10	2.48837e-08	277.919	214.852	253.024
Gata3	ENSMUSG00000018593	Plate5	Sparc	2.79834	2.69084	4.07802e-18	1.01271e-15	18.4362	2.17746	12.0183
Gata3	ENSMUSG00000018774	Plate5	Cd68	-0.788396	-0.721043	5.35851e-09	4.84754e-07	30.7122	51.4013	38.879
Gata3	ENSMUSG00000018819	Plate5	Lsp1	0.688468	0.289837	0.00201442	0.0342451	17.6263	10.2323	14.7076
Gata3	ENSMUSG00000018999	Plate5	Slc35b4	-0.48503	-0.468431	2.50844e-17	5.88322e-15	366.676	507.794	422.381
Gata3	ENSMUSG00000019027	Plate5	Dnah1	0.747917	0.240055	0.00416103	0.0582111	11.0757	7.24605	9.56398
Gata3	ENSMUSG00000019301	Plate5	Hsd17b1	-1.19013	-0.488843	0.00110581	0.0218488	2.56437	5.50823	3.72642
Gata3	ENSMUSG00000019302	Plate5	Atp6v0a1	-0.326051	-0.252773	2.97378e-05	0.00118065	139.387	177.731	154.523
Gata3	ENSMUSG00000019478	Plate5	Rab4a	1.15623	0.580114	0.00059164	0.0132154	8.66648	3.93021	6.7969
Gata3	ENSMUSG00000019699	Plate5	Akt3	-0.3098	-0.167704	0.00335974	0.0499112	48.901	68.3325	56.5713
Gata3	ENSMUSG00000019790	Plate5	Stxbp5	-0.22154	-0.181942	5.17202e-06	0.000245332	300.993	363.551	325.687
Gata3	ENSMUSG00000019818	Plate5	Cd164	0.259222	0.226527	3.68628e-08	3.01204e-06	663.497	529.178	610.476
Gata3	ENSMUSG00000019843	Plate5	Fyn	0.401908	0.312458	3.72059e-05	0.0014066	80.7592	61.3448	73.0956
Gata3	ENSMUSG00000019978	Plate5	Epb41l2	0.605801	0.576443	1.42205e-14	2.50143e-12	204.07	136.696	177.475
Gata3	ENSMUSG00000019990	Plate5	Pde7b	0.743637	0.698012	6.4e-12	8.81044e-10	91.3151	62.56	79.9644
Gata3	ENSMUSG00000020007	Plate5	Il20ra	0.61195	0.407023	0.000211211	0.0058152	26.2743	17.1846	22.6862
Gata3	ENSMUSG00000020009	Plate5	Ifngr1	0.22464	0.163632	0.000306512	0.00777433	178.759	149.239	167.106
Gata3	ENSMUSG00000020024	Plate5	Cep83	0.207922	0.145238	0.00114714	0.0224552	316.195	279.5	301.71
Gata3	ENSMUSG00000020120	Plate5	Plek	-0.220976	-0.163998	0.000218774	0.00595906	324.17	363.608	339.738
Gata3	ENSMUSG00000020183	Plate5	Cpm	1.10345	0.428234	0.00138727	0.0257622	6.31355	3.2279	5.09553
Gata3	ENSMUSG00000020334	Plate5	Slc22a4	-0.652668	-0.412028	0.000292635	0.00759471	16.7148	28.475	21.357
Gata3	ENSMUSG00000020439	Plate5	Smtn	0.300146	0.180344	0.00154747	0.0281187	115.321	90.9009	105.682
Gata3	ENSMUSG00000020473	Plate5	Aebp1	-0.531925	-0.470883	3.75926e-07	2.50584e-05	72.6645	111.039	87.8122
Gata3	ENSMUSG00000020592	Plate5	Sdc1	0.404241	0.303419	7.09955e-05	0.00237359	120.47	86.4556	107.044
Gata3	ENSMUSG00000020623	Plate5	Map2k6	0.66689	0.586823	3.11049e-07	2.141e-05	53.2288	35.0513	46.0534
Gata3	ENSMUSG00000020644	Plate5	Id2	1.10831	0.379292	0.00195067	0.0335571	5.80311	2.69627	4.57673
Gata3	ENSMUSG00000020689	Plate5	Itgb3	-0.474974	-0.439128	4.44966e-09	4.05431e-07	91.9876	127.79	106.12
Gata3	ENSMUSG00000020695	Plate5	Mrc2	0.93975	0.866857	1.24555e-08	1.09548e-06	28.4054	14.057	22.7415
Gata3	ENSMUSG00000020696	Plate5	Rffl	-0.309551	-0.157362	0.00516589	0.0672415	50.1685	65.2594	56.1254
Gata3	ENSMUSG00000020715	Plate5	Ern1	-0.594675	-0.573686	2.79129e-19	8.22133e-17	217.05	357.825	272.619
Gata3	ENSMUSG00000020732	Plate5	Rab37	0.408717	0.248348	0.0007653	0.0163725	45.1769	34.4076	40.9258
Gata3	ENSMUSG00000021054	Plate5	Sgpp1	-0.608846	-0.55261	1.56e-08	1.34404e-06	49.295	73.0545	58.6737
Gata3	ENSMUSG00000021066	Plate5	Atl1	1.24582	0.850562	0.000138123	0.00409296	7.89744	3.65336	6.22215
Gata3	ENSMUSG00000021108	Plate5	Prkch	0.469363	0.22967	0.00230545	0.0383926	40.4482	31.4874	36.9111
Gata3	ENSMUSG00000021180	Plate5	Rps6ka5	0.269466	0.146651	0.00519933	0.0676072	77.0124	73.8793	75.7757
Gata3	ENSMUSG00000021190	Plate5	Lgmn	3.23613	3.18591	2.87118e-48	9.09087e-45	45.9633	4.79423	29.7123
Gata3	ENSMUSG00000021193	Plate5	Pitrm1	-0.202584	-0.146883	0.000682997	0.0149141	218.474	239.805	226.894
Gata3	ENSMUSG00000021194	Plate5	Chga	2.18181	1.93237	1.58529e-06	8.65421e-05	7.82059	1.69088	5.40097
Gata3	ENSMUSG00000021196	Plate5	Pfkp	-0.371065	-0.348114	1.92856e-10	2.19543e-08	271.968	362.263	307.611
Gata3	ENSMUSG00000021215	Plate5	Net1	0.491552	0.436758	3.47864e-07	2.35599e-05	73.3146	51.5996	64.7429
Gata3	ENSMUSG00000021228	Plate5	Acot3	-0.823449	-0.780118	1.04081e-12	1.5508e-10	35.9678	66.7588	48.1222
Gata3	ENSMUSG00000021262	Plate5	Evl	1.09772	0.293049	0.00365445	0.0525353	4.66118	2.1831	3.68299
Gata3	ENSMUSG00000021281	Plate5	Tnfaip2	-0.566711	-0.218305	0.00416992	0.0582271	16.59	22.9812	19.1128
Gata3	ENSMUSG00000021395	Plate5	Spin1	0.341552	0.258381	5.45556e-05	0.00192464	100.791	80.2799	92.6944
Gata3	ENSMUSG00000021413	Plate5	Prpf4b	0.214947	0.13951	0.00271752	0.0430133	219.054	192.749	208.671
Gata3	ENSMUSG00000021420	Plate5	Fars2	-0.247806	-0.139193	0.00570069	0.0720551	72.0645	95.3216	81.2449
Gata3	ENSMUSG00000021540	Plate5	Smad5	0.216482	0.143432	0.00199882	0.0340715	188.374	158.544	176.599
Gata3	ENSMUSG00000021549	Plate5	Rasa1	0.270421	0.187519	0.000345156	0.0085379	184.794	155.705	173.312
Gata3	ENSMUSG00000021613	Plate5	Hapln1	4.5385	4.0826	1.28119e-13	2.08029e-11	7.27594	0.191758	4.47955
Gata3	ENSMUSG00000021614	Plate5	Vcan	0.590163	0.466625	2.34979e-05	0.000963111	33.7367	23.0615	29.5228
Gata3	ENSMUSG00000021697	Plate5	Depdc1b	-0.336884	-0.243012	0.000129825	0.00389628	91.848	125.524	105.141
Gata3	ENSMUSG00000021701	Plate5	Plk2	1.49003	1.15748	5.03457e-05	0.00181145	7.53987	2.85475	5.69048
Gata3	ENSMUSG00000021703	Plate5	Serinc5	-0.366598	-0.22437	0.000848331	0.0175557	66.1466	82.5487	72.6211
Gata3	ENSMUSG00000021719	Plate5	Rgs7bp	1.30364	0.576051	0.000834855	0.0174987	11.4777	4.5579	8.74621
Gata3	ENSMUSG00000021730	Plate5	Hcn1	1.60428	1.51047	1.38003e-08	1.19713e-06	15.7248	5.63158	11.7406
Gata3	ENSMUSG00000021732	Plate5	Fgf10	0.705326	0.300899	0.00183474	0.0318007	11.5457	7.10395	9.79241
Gata3	ENSMUSG00000021807	Plate5	Rtraf	0.210079	0.158153	0.000215733	0.00592681	195.15	162.735	182.354
Gata3	ENSMUSG00000021831	Plate5	Ero1l	-0.288743	-0.212951	9.17738e-05	0.00293454	192.646	226.122	205.86
Gata3	ENSMUSG00000021876	Plate5	Rnase4	1.19065	1.17712	4.24166e-29	2.33568e-26	110.055	45.4477	84.5524
Gata3	ENSMUSG00000021895	Plate5	Arhgef3	0.338923	0.225369	0.00040515	0.00975518	115.238	88.9349	104.855
Gata3	ENSMUSG00000021947	Plate5	Cryl1	0.331375	0.201058	0.00110436	0.0218488	72.8838	55.7424	66.1174
Gata3	ENSMUSG00000021959	Plate5	Lats2	0.648071	0.319474	0.00118658	0.0230491	30.1581	20.1434	26.2049
Gata3	ENSMUSG00000021990	Plate5	Spata13	0.32673	0.174369	0.00318709	0.0481103	96.3984	76.3066	88.4675
Gata3	ENSMUSG00000022010	Plate5	Tsc22d1	0.482663	0.448592	1.48862e-09	1.47375e-07	116.052	80.112	101.865
Gata3	ENSMUSG00000022016	Plate5	Akap11	0.209342	0.125448	0.00723361	0.0850697	148.019	131.804	141.618
Gata3	ENSMUSG00000022037	Plate5	Clu	1.66758	1.49105	2.67086e-06	0.000137506	8.30284	2.36636	5.95949
Gata3	ENSMUSG00000022074	Plate5	Tnfrsf10b	-1.33871	-0.320684	0.0036473	0.0524921	1.72919	3.95362	2.60725
Gata3	ENSMUSG00000022102	Plate5	Dok2	0.469524	0.441065	1.44442e-10	1.74225e-08	202.527	140.914	178.207
Gata3	ENSMUSG00000022103	Plate5	Gfra2	1.71673	1.69407	1.61987e-33	1.86506e-30	68.7335	20.0573	49.5192
Gata3	ENSMUSG00000022150	Plate5	Dab2	1.54807	1.52602	9.30665e-28	4.9112e-25	58.1384	20.6849	43.3541
Gata3	ENSMUSG00000022157	Plate5	Mcpt8	-0.44298	-0.266399	0.000737094	0.0159034	50.5249	65.9715	56.6222
Gata3	ENSMUSG00000022255	Plate5	Mtdh	0.254701	0.209241	2.88391e-06	0.000146099	570.09	479.034	534.147
Gata3	ENSMUSG00000022263	Plate5	Trio	0.370184	0.208245	0.00162929	0.0292695	52.7641	44.8901	49.6559
Gata3	ENSMUSG00000022353	Plate5	Mtss1	0.424632	0.35061	9.17895e-06	0.0004079	84.3603	67.9624	77.8874
Gata3	ENSMUSG00000022364	Plate5	Tbc1d31	-0.265706	-0.169564	0.00120657	0.0233302	99.5503	126.871	110.335
Gata3	ENSMUSG00000022422	Plate5	Dscc1	-0.281952	-0.145969	0.00627076	0.077106	49.649	61.241	54.2248
Gata3	ENSMUSG00000022489	Plate5	Pde1b	0.392387	0.261605	0.000341595	0.00848295	71.9446	62.5932	68.2532
Gata3	ENSMUSG00000022544	Plate5	Eef2kmt	-0.305385	-0.182368	0.00156194	0.02826	62.3983	77.5776	68.3902
Gata3	ENSMUSG00000022555	Plate5	Dgat1	-0.317483	-0.200947	0.000791764	0.0167968	57.9518	76.9741	65.4606
Gata3	ENSMUSG00000022667	Plate5	Cd200r1	-0.453476	-0.34439	5.9249e-05	0.00205586	46.1138	62.6047	52.6234
Gata3	ENSMUSG00000022682	Plate5	Rrn3	-0.245197	-0.174628	0.000307936	0.00778444	125.236	145.418	133.203
Gata3	ENSMUSG00000022708	Plate5	Zbtb20	0.247791	0.151395	0.00264042	0.0423839	85.5018	80.7628	83.6311
Gata3	ENSMUSG00000022747	Plate5	St3gal6	2.25218	2.20062	3.1815e-25	1.49236e-22	27.1487	5.70494	18.6841
Gata3	ENSMUSG00000022781	Plate5	Pak2	0.237013	0.13378	0.00665705	0.0803732	177.226	151.756	167.172
Gata3	ENSMUSG00000022817	Plate5	Itgb5	-0.357998	-0.205983	0.00147435	0.0271405	57.073	72.8092	63.2847
Gata3	ENSMUSG00000022861	Plate5	Dgkg	-0.415984	-0.174961	0.00616123	0.0767276	51.5702	79.3368	62.5307
Gata3	ENSMUSG00000022864	Plate5	D16Ertd472e	0.391519	0.358329	1.755e-08	1.4818e-06	196.277	149.597	177.85
Gata3	ENSMUSG00000022964	Plate5	Tmem50b	-0.38943	-0.295227	5.86361e-05	0.0020458	64.8519	81.3873	71.379
Gata3	ENSMUSG00000023022	Plate5	Lima1	-0.474178	-0.178148	0.006976	0.0831931	18.1654	23.9203	20.4371
Gata3	ENSMUSG00000023066	Plate5	Rttn	-0.326392	-0.251783	3.36238e-05	0.00129436	103.804	143.531	119.486
Gata3	ENSMUSG00000023067	Plate5	Cdkn1a	0.357248	0.305261	1.53388e-06	8.44635e-05	157.427	118.312	141.987
Gata3	ENSMUSG00000023088	Plate5	Abcc1	-0.340498	-0.299194	2.29263e-07	1.67839e-05	215.515	291.234	245.404
Gata3	ENSMUSG00000023473	Plate5	Celsr3	-0.785728	-0.252687	0.00376628	0.0536747	8.66304	16.7735	11.8645
Gata3	ENSMUSG00000023827	Plate5	Agpat4	0.419251	0.359047	2.46183e-06	0.000128839	95.3663	72.2292	86.2333
Gata3	ENSMUSG00000023905	Plate5	Tnfrsf12a	-0.887875	-0.480109	0.000510314	0.0117086	6.25506	11.0657	8.15401
Gata3	ENSMUSG00000023927	Plate5	Satb1	0.858084	0.825816	5.62242e-16	1.09551e-13	109.159	63.6947	91.2128
Gata3	ENSMUSG00000023959	Plate5	Clic5	1.58898	0.807267	0.000468658	0.0109285	5.17242	2.09168	3.95634
Gata3	ENSMUSG00000024011	Plate5	Pi16	-0.592979	-0.274285	0.00185408	0.0320791	10.4598	15.7286	12.5396
Gata3	ENSMUSG00000024052	Plate5	Lpin2	0.239676	0.133343	0.00710028	0.0842784	107.834	97.1465	103.615
Gata3	ENSMUSG00000024064	Plate5	Galnt14	0.245907	0.155384	0.00188295	0.0325341	152.011	130.085	143.356
Gata3	ENSMUSG00000024078	Plate5	Ttc27	-0.21789	-0.125722	0.00821183	0.0931925	99.205	116.593	106.069
Gata3	ENSMUSG00000024143	Plate5	Rhoq	0.488411	0.414524	3.91253e-06	0.000191321	82.8969	57.1721	72.7424
Gata3	ENSMUSG00000024238	Plate5	Zeb1	0.593139	0.568659	1.07496e-16	2.30753e-14	146.867	103.731	129.839
Gata3	ENSMUSG00000024247	Plate5	Pkdcc	0.92036	0.437605	0.000843392	0.0175107	11.8407	5.91627	9.50213
Gata3	ENSMUSG00000024299	Plate5	Adamts10	0.386186	0.213991	0.00166344	0.0297282	37.2656	31.4657	34.9762
Gata3	ENSMUSG00000024353	Plate5	Mzb1	0.75861	0.664659	4.55161e-07	2.9262e-05	38.3136	20.9221	31.4485
Gata3	ENSMUSG00000024424	Plate5	Ttc39c	-0.489353	-0.301915	0.000527343	0.0120339	34.3976	47.9826	39.7601
Gata3	ENSMUSG00000024427	Plate5	Spry4	0.439338	0.16784	0.00794201	0.0910252	29.0148	21.9235	26.2156
Gata3	ENSMUSG00000024481	Plate5	Lvrn	1.52602	0.591303	0.00105578	0.0211386	4.27325	1.45426	3.16049
Gata3	ENSMUSG00000024521	Plate5	Pmaip1	-0.504924	-0.443303	7.40456e-07	4.55557e-05	55.9557	75.8551	63.8107
Gata3	ENSMUSG00000024561	Plate5	Mbd1	-0.221639	-0.150482	0.00122521	0.0235825	129.71	149.871	137.668
Gata3	ENSMUSG00000024613	Plate5	Tcof1	-0.249006	-0.177872	0.000270652	0.00709692	165.021	189.669	174.751
Gata3	ENSMUSG00000024659	Plate5	Anxa1	-0.331151	-0.272108	5.42863e-06	0.000253357	156.368	184.386	167.428
Gata3	ENSMUSG00000024681	Plate5	Ms4a3	-0.72618	-0.692042	4.82456e-15	8.60606e-13	149.537	231.039	181.709
Gata3	ENSMUSG00000024899	Plate5	Papss2	-0.677826	-0.594722	3.80238e-07	2.50819e-05	39.4311	59.8163	47.4779
Gata3	ENSMUSG00000024965	Plate5	Fermt3	-0.214844	-0.175769	8.02624e-06	0.000360469	569.938	630.715	593.929
Gata3	ENSMUSG00000024975	Plate5	Pdcd4	-0.225183	-0.147134	0.00193019	0.0332597	116.718	127.927	121.143
Gata3	ENSMUSG00000024985	Plate5	Tcf7l2	0.282469	0.148353	0.00564992	0.0716279	56.3371	50.9421	54.2075
Gata3	ENSMUSG00000025014	Plate5	Dntt	1.10046	1.09387	2.39935e-54	1.51939e-50	573.427	261.522	450.307
Gata3	ENSMUSG00000025041	Plate5	Nt5c2	-0.23508	-0.140362	0.00423193	0.0587691	160.837	192.084	173.171
Gata3	ENSMUSG00000025059	Plate5	Gk	-0.278918	-0.158647	0.00321923	0.0484223	91.6826	111.793	99.621
Gata3	ENSMUSG00000025076	Plate5	Casp7	0.544715	0.51226	1.49511e-11	1.99856e-09	128.501	86.2661	111.829
Gata3	ENSMUSG00000025089	Plate5	Gfra1	0.249087	0.186257	9.48005e-05	0.00300914	376.058	314.694	351.835
Gata3	ENSMUSG00000025227	Plate5	Mfsd13a	-0.344469	-0.184794	0.00267547	0.0427564	46.7887	57.732	51.1084
Gata3	ENSMUSG00000025260	Plate5	Hsd17b10	0.407137	0.373279	1.69529e-08	1.441e-06	286.696	207.334	255.369
Gata3	ENSMUSG00000025277	Plate5	Abhd6	0.561459	0.408826	9.19869e-05	0.00293454	35.7084	23.4341	30.8633
Gata3	ENSMUSG00000025278	Plate5	Flnb	-0.433156	-0.419299	5.43061e-17	1.25052e-14	493.274	681.314	567.5
Gata3	ENSMUSG00000025323	Plate5	Sp4	0.485387	0.188968	0.00576096	0.0725539	22.5814	17.2565	20.4795
Gata3	ENSMUSG00000025464	Plate5	Paox	-0.429338	-0.224189	0.00195275	0.0335571	23.8578	30.5426	26.4965
Gata3	ENSMUSG00000025491	Plate5	Ifitm1	0.23484	0.148332	0.00235664	0.038863	379.361	307.712	351.078
Gata3	ENSMUSG00000025579	Plate5	Gaa	-0.238352	-0.153661	0.00171018	0.0302928	191.56	218.83	202.324
Gata3	ENSMUSG00000025626	Plate5	Phf6	0.259248	0.146964	0.00438108	0.0601805	137.091	112.461	127.369
Gata3	ENSMUSG00000025650	Plate5	Col7a1	1.58776	0.507396	0.0016091	0.0289477	3.9729	1.62178	3.04483
Gata3	ENSMUSG00000025780	Plate5	Itih5	0.370395	0.195233	0.00252542	0.0407775	46.1732	34.7501	41.6641
Gata3	ENSMUSG00000025790	Plate5	Slco3a1	-0.373036	-0.266247	0.000151664	0.00443608	47.9888	63.9191	54.2771
Gata3	ENSMUSG00000025810	Plate5	Nrp1	-0.207829	-0.134265	0.00347764	0.0510362	155.793	182.191	166.213
Gata3	ENSMUSG00000025877	Plate5	Hk3	-0.381561	-0.370898	2.68336e-18	6.79695e-16	1152.21	1486.77	1284.27
Gata3	ENSMUSG00000025950	Plate5	Idh1	-0.40464	-0.368967	3.14628e-08	2.58751e-06	121.806	149.674	132.807
Gata3	ENSMUSG00000026047	Plate5	Kdelc1	-0.269107	-0.141974	0.0065437	0.0793831	51.2892	62.228	55.6071
Gata3	ENSMUSG00000026126	Plate5	Ptpn18	0.207591	0.129802	0.00502171	0.0658385	201.133	169.258	188.551
Gata3	ENSMUSG00000026187	Plate5	Xrcc5	0.452376	0.166843	0.00841584	0.0949123	31.5933	22.6826	28.0759
Gata3	ENSMUSG00000026223	Plate5	Itm2c	-0.377726	-0.219502	0.00123208	0.0236163	35.6428	45.5377	39.5487
Gata3	ENSMUSG00000026235	Plate5	Epha4	0.969551	0.864942	5.41822e-07	3.43109e-05	33.9323	17.8832	27.5972
Gata3	ENSMUSG00000026255	Plate5	Efhd1	1.27955	1.2564	1.73527e-19	5.23267e-17	49.6931	19.7103	37.8578
Gata3	ENSMUSG00000026288	Plate5	Inpp5d	0.20917	0.164892	5.19027e-05	0.00185168	772.769	682.652	737.196
Gata3	ENSMUSG00000026308	Plate5	Klhl30	1.38297	0.378543	0.00263518	0.0423534	5.08538	1.866	3.81457
Gata3	ENSMUSG00000026321	Plate5	Tnfrsf11a	2.25843	1.74926	3.24988e-05	0.00125487	5.40602	1.08337	3.69971
Gata3	ENSMUSG00000026358	Plate5	Rgs1	0.576003	0.46029	1.92671e-05	0.000802689	39.02	26.7965	34.195
Gata3	ENSMUSG00000026360	Plate5	Rgs2	0.581873	0.547684	4.28367e-12	6.09581e-10	211.73	133.699	180.928
Gata3	ENSMUSG00000026463	Plate5	Atp2b4	0.307061	0.267813	1.59402e-07	1.19458e-05	329.788	273.774	307.677
Gata3	ENSMUSG00000026475	Plate5	Rgs16	2.36983	1.75244	4.59747e-05	0.00168774	4.26511	0.740032	2.87363
Gata3	ENSMUSG00000026482	Plate5	Rgl1	0.919434	0.880538	1.79861e-13	2.84743e-11	67.1384	35.8828	54.8006
Gata3	ENSMUSG00000026491	Plate5	Ahctf1	-0.234305	-0.199092	4.16509e-07	2.71912e-05	384.486	464.965	416.254
Gata3	ENSMUSG00000026672	Plate5	Optn	0.41251	0.212106	0.00231643	0.0384645	40.6296	30.5931	36.6679
Gata3	ENSMUSG00000026755	Plate5	Arpc5l	0.338621	0.29276	6.08855e-07	3.7986e-05	216.692	169.676	198.133
Gata3	ENSMUSG00000026768	Plate5	Itga8	1.42283	1.40774	1.85741e-33	1.96034e-30	67.6052	26.681	51.4509
Gata3	ENSMUSG00000026815	Plate5	Gfi1b	0.352955	0.226895	0.000561033	0.0126432	93.0638	71.1849	84.4274
Gata3	ENSMUSG00000026826	Plate5	Nr4a2	1.14484	0.267414	0.00469296	0.0631818	5.82663	2.35753	4.45725
Gata3	ENSMUSG00000026832	Plate5	Cytip	0.513062	0.200869	0.00494078	0.0651144	20.2681	13.1812	17.4706
Gata3	ENSMUSG00000026833	Plate5	Olfm1	0.466811	0.390143	6.75934e-06	0.00031017	72.2389	48.7741	62.9765
Gata3	ENSMUSG00000026879	Plate5	Gsn	0.616607	0.464659	5.17099e-05	0.00185002	50.4051	30.6389	42.6026
Gata3	ENSMUSG00000026880	Plate5	Stom	-0.543685	-0.505945	3.48535e-10	3.74085e-08	114.652	158.928	132.13
Gata3	ENSMUSG00000026893	Plate5	Gca	-0.709167	-0.686999	9.64938e-22	3.30296e-19	152.905	246.663	189.915
Gata3	ENSMUSG00000026896	Plate5	Ifih1	-0.54384	-0.51661	2.12352e-13	3.24029e-11	115.011	173.522	138.107
Gata3	ENSMUSG00000026921	Plate5	Egfl7	1.65524	1.63205	2.11984e-30	1.49155e-27	73.0666	23.2496	53.402
Gata3	ENSMUSG00000026928	Plate5	Card9	-0.339537	-0.239262	0.000186776	0.00523344	116.04	150.766	129.748
Gata3	ENSMUSG00000027006	Plate5	Dnajc10	-0.219874	-0.184657	1.39884e-06	7.87391e-05	415.826	474.948	439.164
Gata3	ENSMUSG00000027071	Plate5	P2rx3	0.506917	0.330855	0.000320078	0.00805922	55.1825	39.6255	49.0416
Gata3	ENSMUSG00000027165	Plate5	B230118H07Rik	0.415108	0.202002	0.0030906	0.0471941	43.2813	33.4436	39.398
Gata3	ENSMUSG00000027215	Plate5	Cd82	-0.382715	-0.179438	0.00455182	0.0619214	32.3893	39.277	35.1081
Gata3	ENSMUSG00000027304	Plate5	Rtf1	0.262206	0.143562	0.00552291	0.0703699	87.3668	71.7645	81.208
Gata3	ENSMUSG00000027340	Plate5	Slc23a2	0.441716	0.345388	3.50586e-05	0.00134144	66.1255	50.1731	59.8285
Gata3	ENSMUSG00000027351	Plate5	Spred1	0.324702	0.24082	7.85763e-05	0.00259835	154.587	126.361	143.445
Gata3	ENSMUSG00000027360	Plate5	Hdc	-2.32556	-0.876794	0.000668625	0.0146761	0.544223	2.80154	1.43527
Gata3	ENSMUSG00000027363	Plate5	Usp8	0.228351	0.160188	0.000595983	0.013289	197.49	170.292	186.754
Gata3	ENSMUSG00000027395	Plate5	Polr1b	-0.219217	-0.14918	0.00126113	0.0239373	162.147	190.121	173.189
Gata3	ENSMUSG00000027435	Plate5	Cd93	0.340651	0.284505	3.28219e-06	0.000163016	348.674	267.26	316.536
Gata3	ENSMUSG00000027490	Plate5	E2f1	-0.289878	-0.17898	0.00130434	0.024546	84.7231	100.39	90.9073
Gata3	ENSMUSG00000027540	Plate5	Ptpn1	0.238366	0.156809	0.00131035	0.0245861	131.447	107.105	121.838
Gata3	ENSMUSG00000027636	Plate5	Sla2	1.5944	1.36	1.26285e-05	0.000551518	9.22143	3.10195	6.80585
Gata3	ENSMUSG00000027712	Plate5	Anxa5	-0.236058	-0.16645	0.000451247	0.0106228	144.601	163.816	152.186
Gata3	ENSMUSG00000027750	Plate5	Postn	2.45658	2.41579	4.92482e-36	8.9104e-33	80.004	14.4616	54.132
Gata3	ENSMUSG00000027776	Plate5	Il12a	0.371574	0.280736	6.0249e-05	0.00207917	137.188	106.579	125.106
Gata3	ENSMUSG00000027808	Plate5	Serp1	-0.210774	-0.174577	4.78517e-06	0.000227835	508.76	553.613	526.465
Gata3	ENSMUSG00000027905	Plate5	Ddx20	-0.329755	-0.19792	0.00123256	0.0236163	70.7854	84.1749	76.0708
Gata3	ENSMUSG00000027947	Plate5	Il6ra	-0.531549	-0.358787	0.000222852	0.00603082	30.9061	44.1429	36.1312
Gata3	ENSMUSG00000027997	Plate5	Casp6	0.487834	0.355469	0.000104636	0.00328023	47.1497	31.9698	41.1577
Gata3	ENSMUSG00000028048	Plate5	Gba	-0.232507	-0.127669	0.00895292	0.0993766	108.908	125.838	115.591
Gata3	ENSMUSG00000028064	Plate5	Sema4a	-0.461054	-0.302125	0.000346382	0.00855151	39.5988	53.6706	45.1535
Gata3	ENSMUSG00000028159	Plate5	Dapp1	-0.474405	-0.458942	8.57713e-18	2.08903e-15	195.178	275.356	226.827
Gata3	ENSMUSG00000028207	Plate5	Asph	0.214504	0.165975	8.17273e-05	0.0026796	358.759	318.593	342.904
Gata3	ENSMUSG00000028214	Plate5	Gem	0.553941	0.400343	0.000102469	0.00322028	29.899	19.9721	25.9805
Gata3	ENSMUSG00000028218	Plate5	Fam92a	0.358965	0.239372	0.000368536	0.00901062	63.9025	47.4518	57.4088
Gata3	ENSMUSG00000028245	Plate5	Nsmaf	-0.223859	-0.176895	2.83775e-05	0.00113019	207.316	257.779	227.236
Gata3	ENSMUSG00000028247	Plate5	Coq3	-0.363528	-0.182384	0.00356954	0.0516075	34.6592	42.4135	37.7201
Gata3	ENSMUSG00000028295	Plate5	Smim8	0.56404	0.319297	0.000744973	0.0160188	24.2798	15.5062	20.8165
Gata3	ENSMUSG00000028322	Plate5	Exosc3	0.203693	0.127137	0.00566469	0.0717433	123.417	100.372	114.321
Gata3	ENSMUSG00000028385	Plate5	Snx30	0.322349	0.235273	0.000106364	0.00332617	151.389	124.763	140.879
Gata3	ENSMUSG00000028405	Plate5	Aco1	-0.282564	-0.154686	0.00417664	0.0582568	78.1312	92.0863	83.6398
Gata3	ENSMUSG00000028419	Plate5	Chmp5	0.279422	0.169547	0.00176037	0.030857	76.6893	59.0336	69.7199
Gata3	ENSMUSG00000028445	Plate5	Enho	1.44096	0.336308	0.0035239	0.0512931	3.47381	1.29534	2.61389
Gata3	ENSMUSG00000028459	Plate5	Cd72	0.448127	0.433377	6.26777e-17	1.39265e-14	350.072	251.753	311.262
Gata3	ENSMUSG00000028479	Plate5	Gne	-0.262986	-0.145096	0.00514651	0.0671153	93.2883	106.156	98.3675
Gata3	ENSMUSG00000028488	Plate5	Sh3gl2	2.28634	1.89204	1.22009e-05	0.000534685	4.80043	1.03822	3.31535
Gata3	ENSMUSG00000028563	Plate5	Tm2d1	0.336439	0.153917	0.00734806	0.0860103	32.7241	25.6575	29.9347
Gata3	ENSMUSG00000028664	Plate5	Ephb2	1.21523	0.90413	7.12172e-05	0.00237359	9.10011	4.41719	7.25159
Gata3	ENSMUSG00000028758	Plate5	Kif17	0.45999	0.272441	0.000777572	0.016579	45.7096	33.8074	41.0114
Gata3	ENSMUSG00000028763	Plate5	Hspg2	1.1485	1.12354	2.28254e-17	5.4544e-15	54.1823	24.5368	42.4801
Gata3	ENSMUSG00000028833	Plate5	Ncdn	-0.322797	-0.187103	0.00175656	0.0308556	54.1147	66.3238	58.9341
Gata3	ENSMUSG00000028864	Plate5	Hgf	-0.264724	-0.220969	1.22524e-06	7.0535e-05	253.478	329.422	283.455
Gata3	ENSMUSG00000028893	Plate5	Sesn2	-0.724213	-0.334093	0.00129798	0.0244627	8.38611	13.6624	10.4688
Gata3	ENSMUSG00000028940	Plate5	Hes2	1.64915	0.570093	0.00128984	0.0243456	4.7218	1.51506	3.45598
Gata3	ENSMUSG00000028976	Plate5	Slc2a5	1.39732	1.09038	4.77933e-05	0.00173938	7.67845	2.86839	5.77974
Gata3	ENSMUSG00000029093	Plate5	Sorcs2	1.36682	1.32585	3.5613e-13	5.36951e-11	32.3518	13.0677	24.7397
Gata3	ENSMUSG00000029096	Plate5	Htra3	1.72148	1.63852	2.27401e-10	2.50438e-08	21.0263	6.13619	15.1486
Gata3	ENSMUSG00000029108	Plate5	Pcdh7	-0.35278	-0.15541	0.00774172	0.0891354	33.9009	47.7697	39.3754
Gata3	ENSMUSG00000029128	Plate5	Rab28	0.301238	0.159665	0.00426231	0.0590614	60.4667	46.3667	54.9009
Gata3	ENSMUSG00000029135	Plate5	Fosl2	-0.414132	-0.170746	0.00678933	0.081659	19.4453	26.4336	22.2039
Gata3	ENSMUSG00000029178	Plate5	Klf3	1.33974	1.3016	1.22077e-13	2.00794e-11	34.0023	14.4495	26.2841
Gata3	ENSMUSG00000029217	Plate5	Tec	-0.268608	-0.14096	0.0068365	0.0819927	55.5956	69.9494	61.2616
Gata3	ENSMUSG00000029254	Plate5	Stap1	0.222651	0.196123	1.57371e-08	1.34669e-06	611.316	533.478	580.59
Gata3	ENSMUSG00000029385	Plate5	Ccng2	0.407516	0.178832	0.00536682	0.068866	44.251	33.5058	40.0095
Gata3	ENSMUSG00000029392	Plate5	Rilpl1	0.769898	0.667493	9.20122e-07	5.44549e-05	32.2201	17.8488	26.5472
Gata3	ENSMUSG00000029455	Plate5	Aldh2	-0.285967	-0.23704	2.14588e-06	0.000114238	295.185	347.331	315.769
Gata3	ENSMUSG00000029482	Plate5	Aacs	-0.242928	-0.142303	0.00434575	0.0599294	95.2857	110.566	101.317
Gata3	ENSMUSG00000029484	Plate5	Anxa3	-0.531105	-0.51021	2.36919e-16	4.91897e-14	204.862	286.01	236.894
Gata3	ENSMUSG00000029602	Plate5	Rasal1	1.08502	0.320419	0.00290775	0.0452973	6.57224	3.39703	5.31887
Gata3	ENSMUSG00000029673	Plate5	Auts2	-0.822352	-0.615267	4.89174e-05	0.00176507	9.55785	20.0164	13.6862
Gata3	ENSMUSG00000029716	Plate5	Tfr2	-0.899062	-0.236488	0.00509367	0.0665752	4.26244	8.39788	5.89485
Gata3	ENSMUSG00000029860	Plate5	Zyx	-0.275261	-0.144578	0.00620142	0.0769255	101.822	117.673	108.079
Gata3	ENSMUSG00000030036	Plate5	Mogs	-0.242456	-0.14783	0.00297754	0.0461574	178.087	193.674	184.24
Gata3	ENSMUSG00000030047	Plate5	Arhgap25	0.378139	0.298973	2.38665e-05	0.000975063	137.724	108.493	126.186
Gata3	ENSMUSG00000030082	Plate5	Sec61a1	-0.249646	-0.203645	4.24062e-06	0.00020499	541.462	623.292	573.763
Gata3	ENSMUSG00000030102	Plate5	Itpr1	0.205468	0.145063	0.00103053	0.020816	326.866	310.88	320.556
Gata3	ENSMUSG00000030126	Plate5	Tmcc1	0.641994	0.22127	0.00460115	0.0623247	15.4291	12.0189	14.083
Gata3	ENSMUSG00000030142	Plate5	Clec4e	-0.441404	-0.41742	3.21701e-11	4.1575e-09	356.794	467.517	400.5
Gata3	ENSMUSG00000030254	Plate5	Rad18	-0.21299	-0.164576	9.02297e-05	0.00289306	233.919	271.045	248.574
Gata3	ENSMUSG00000030256	Plate5	Bhlhe41	-0.500601	-0.268196	0.00126028	0.0239373	17.411	27.018	21.2033
Gata3	ENSMUSG00000030313	Plate5	Dennd5b	0.443905	0.301462	0.000254323	0.00675263	50.5926	39.2941	46.1327
Gata3	ENSMUSG00000030315	Plate5	Vgll4	0.301032	0.188869	0.000986894	0.020161	64.5333	55.3906	60.9244
Gata3	ENSMUSG00000030342	Plate5	Cd9	0.621891	0.588557	1.90623e-13	2.98054e-11	150.426	93.9442	128.131
Gata3	ENSMUSG00000030413	Plate5	Pglyrp1	-0.380313	-0.177091	0.00479136	0.0638764	27.7323	35.7494	30.897
Gata3	ENSMUSG00000030530	Plate5	Furin	-0.317531	-0.231321	0.000110415	0.00342747	230.67	285.435	252.288
Gata3	ENSMUSG00000030660	Plate5	Pik3c2a	0.322178	0.178927	0.00248251	0.0405145	98.6318	89.6027	95.0677
Gata3	ENSMUSG00000030671	Plate5	Pde3b	0.355147	0.172342	0.00459003	0.0622406	54.6419	44.0847	50.4746
Gata3	ENSMUSG00000030745	Plate5	Il21r	0.372628	0.16634	0.00624006	0.0769927	49.0181	36.2736	43.9874
Gata3	ENSMUSG00000030788	Plate5	Rnf141	0.605177	0.534512	2.92242e-07	2.05625e-05	66.9935	44.4429	58.092
Gata3	ENSMUSG00000030793	Plate5	Pycard	-0.200734	-0.131778	0.00350675	0.0511783	120.351	144.938	130.056
Gata3	ENSMUSG00000030824	Plate5	Nucb1	-0.308706	-0.280738	2.57164e-09	2.44886e-07	500.249	593.915	537.222
Gata3	ENSMUSG00000030930	Plate5	Chst15	0.511298	0.443406	1.44718e-06	8.07357e-05	57.1963	40.5023	50.6066
Gata3	ENSMUSG00000031024	Plate5	St5	1.57675	1.50377	4.37454e-10	4.57881e-08	14.9628	4.65452	10.8937
Gata3	ENSMUSG00000031065	Plate5	Cdk16	-0.258505	-0.16336	0.00151301	0.0276911	136.97	166.373	148.577
Gata3	ENSMUSG00000031075	Plate5	Ano1	3.64892	3.12951	1.30984e-07	1.0054e-05	4.65776	0.269473	2.92554
Gata3	ENSMUSG00000031129	Plate5	Slc9a9	0.225299	0.160768	0.000465298	0.0108928	349.077	350.538	349.654
Gata3	ENSMUSG00000031246	Plate5	Sh3bgrl	0.212166	0.161148	0.000156711	0.00455216	532	440.088	495.719
Gata3	ENSMUSG00000031266	Plate5	Gla	-0.325118	-0.222362	0.000296143	0.00765438	72.8064	88.6668	79.0671
Gata3	ENSMUSG00000031274	Plate5	Col4a5	0.407676	0.359768	4.87468e-07	3.11807e-05	195.882	152.43	178.73
Gata3	ENSMUSG00000031355	Plate5	Arhgap6	-0.737172	-0.680092	6.57532e-10	6.82594e-08	31.5537	53.0197	40.0271
Gata3	ENSMUSG00000031402	Plate5	Mpp1	0.338513	0.241366	0.000156297	0.00455058	122.433	94.6067	111.449
Gata3	ENSMUSG00000031441	Plate5	Atp11a	-0.303904	-0.201359	0.000504428	0.0115945	80.9792	106.818	91.1788
Gata3	ENSMUSG00000031480	Plate5	Thsd1	0.664922	0.465058	0.000118977	0.00362222	29.3546	19.1473	25.3254
Gata3	ENSMUSG00000031482	Plate5	Slc25a15	-0.53402	-0.497881	2.66046e-10	2.90471e-08	117.834	166.23	136.937
Gata3	ENSMUSG00000031486	Plate5	Adgra2	-0.450999	-0.403922	2.05545e-07	1.52236e-05	160.967	216.53	182.9
Gata3	ENSMUSG00000031533	Plate5	Mrps31	-0.392232	-0.327823	5.32821e-06	0.000249933	93.9579	122.269	105.133
Gata3	ENSMUSG00000031563	Plate5	Wwc2	0.269417	0.185182	0.000404317	0.00975367	143.388	124.246	135.832
Gata3	ENSMUSG00000031565	Plate5	Fgfr1	1.80266	1.76451	1.49409e-22	5.73413e-20	45.2371	13.61	32.7527
Gata3	ENSMUSG00000031586	Plate5	Rbpms	-0.507268	-0.419541	9.09373e-06	0.000405536	62.4916	89.145	73.0127
Gata3	ENSMUSG00000031613	Plate5	Hpgd	-0.278184	-0.142905	0.00692925	0.0827915	83.1779	93.4393	87.2284
Gata3	ENSMUSG00000031631	Plate5	Cfap97	0.429723	0.338226	3.03634e-05	0.00119057	75.8617	55.5898	67.8596
Gata3	ENSMUSG00000031644	Plate5	Nek1	0.263786	0.134671	0.00879686	0.0980742	53.2082	45.3062	50.089
Gata3	ENSMUSG00000031712	Plate5	Il15	-0.698536	-0.361173	0.000839899	0.0175107	9.86229	16.2076	12.367
Gata3	ENSMUSG00000031722	Plate5	Hp	-0.929387	-0.304479	0.00271699	0.0430133	4.2772	8.46948	5.93205
Gata3	ENSMUSG00000031785	Plate5	Adgrg1	-0.240348	-0.196199	4.57304e-06	0.000219385	1026.31	1198.7	1094.36
Gata3	ENSMUSG00000031807	Plate5	Pgls	0.26862	0.229703	2.69853e-07	1.92005e-05	541.595	437.352	500.446
Gata3	ENSMUSG00000031939	Plate5	Taf1d	-0.222735	-0.172576	5.97557e-05	0.00206778	245.493	321.838	275.629
Gata3	ENSMUSG00000032076	Plate5	Cadm1	1.02784	0.567055	0.000427622	0.0101801	10.1389	4.94534	8.08881
Gata3	ENSMUSG00000032126	Plate5	Hmbs	-0.249944	-0.13538	0.0072672	0.0852214	107.231	124.448	114.027
Gata3	ENSMUSG00000032193	Plate5	Ldlr	-0.222616	-0.162052	0.000329033	0.00825113	223.627	267.988	241.138
Gata3	ENSMUSG00000032220	Plate5	Myo1e	0.910709	0.647693	8.86197e-05	0.00284865	16.6319	9.48742	13.8117
Gata3	ENSMUSG00000032265	Plate5	Fam46a	-0.413215	-0.384002	2.41188e-09	2.31413e-07	200.649	262.977	225.252
Gata3	ENSMUSG00000032353	Plate5	Tmed3	-0.212241	-0.124635	0.00805547	0.0918295	110.159	118.642	113.507
Gata3	ENSMUSG00000032374	Plate5	Plod2	0.259794	0.19176	0.000112528	0.00345929	486.21	403.603	453.602
Gata3	ENSMUSG00000032377	Plate5	Plscr4	0.625148	0.527651	3.45701e-06	0.000170362	36.2326	24.0782	31.4348
Gata3	ENSMUSG00000032462	Plate5	Pik3cb	-0.525	-0.450308	2.35687e-06	0.000124374	60.7384	92.627	73.326
Gata3	ENSMUSG00000032497	Plate5	Lrrfip2	-0.301248	-0.197614	0.000584398	0.0130998	72.2427	89.1024	78.8979
Gata3	ENSMUSG00000032501	Plate5	Trib1	-0.649179	-0.232965	0.0039414	0.0555878	8.5941	14.2419	10.8235
Gata3	ENSMUSG00000032577	Plate5	Mapkapk3	-0.341798	-0.313754	3.27808e-09	3.09827e-07	304.377	374.29	331.974
Gata3	ENSMUSG00000032601	Plate5	Prkar2a	-0.210052	-0.124024	0.0080936	0.0920983	85.3824	94.8824	89.1324
Gata3	ENSMUSG00000032648	Plate5	Pygm	1.36369	0.96851	0.000107062	0.00333976	6.45495	2.76856	4.9998
Gata3	ENSMUSG00000032712	Plate5	2810474O19Rik	0.235997	0.146649	0.00276515	0.0435039	119.105	103.747	113.043
Gata3	ENSMUSG00000032802	Plate5	Srxn1	-0.611547	-0.292863	0.0015023	0.0275749	12.7661	18.103	14.8728
Gata3	ENSMUSG00000032849	Plate5	Abcc4	-0.283676	-0.224273	1.42181e-05	0.000614583	146.605	190.802	164.051
Gata3	ENSMUSG00000032864	Plate5	Rag2	0.332944	0.288117	5.12983e-07	3.26479e-05	206.365	161.906	188.815
Gata3	ENSMUSG00000032867	Plate5	Fbxw8	-0.285528	-0.188068	0.000634656	0.0140033	98.9142	116.935	106.028
Gata3	ENSMUSG00000032875	Plate5	Arhgef17	0.572576	0.34201	0.000520655	0.0119027	25.0645	16.6879	21.758
Gata3	ENSMUSG00000032902	Plate5	Slc16a1	-0.24413	-0.176505	0.000230064	0.00617321	142.629	162.796	150.589
Gata3	ENSMUSG00000033068	Plate5	Entpd6	-0.289919	-0.148066	0.00622083	0.0769927	53.9102	62.8572	57.4419
Gata3	ENSMUSG00000033105	Plate5	Lss	-0.367996	-0.309954	3.25161e-06	0.000162132	79.1433	104.283	89.0667
Gata3	ENSMUSG00000033107	Plate5	Rnf125	-0.708965	-0.187367	0.00802819	0.0916835	5.67551	8.33701	6.7261
Gata3	ENSMUSG00000033213	Plate5	AA467197	3.65594	3.14199	1.08139e-07	8.45422e-06	2.5982	0	1.57259
Gata3	ENSMUSG00000033306	Plate5	Lpp	0.327216	0.156488	0.00628036	0.0771491	41.1204	34.1881	38.384
Gata3	ENSMUSG00000033386	Plate5	Frrs1	-0.39502	-0.350369	3.10975e-07	2.141e-05	113.019	152.352	128.545
Gata3	ENSMUSG00000033705	Plate5	Stard9	-0.482642	-0.22911	0.00252041	0.0407775	17.9377	28.5642	22.1323
Gata3	ENSMUSG00000033953	Plate5	Ppp3r1	-0.284604	-0.180818	0.00100435	0.0204831	79.9401	91.1563	84.3675
Gata3	ENSMUSG00000034192	Plate5	Lsm3	0.258225	0.16853	0.00101495	0.0205705	259.077	210.526	239.912
Gata3	ENSMUSG00000034361	Plate5	Cpne2	-0.452561	-0.318799	0.000167435	0.00477569	54.0018	69.9504	60.2973
Gata3	ENSMUSG00000034488	Plate5	Edil3	3.91897	3.80462	5.62503e-35	7.91567e-32	26.4007	2.06612	16.7949
Gata3	ENSMUSG00000034570	Plate5	Inpp5j	-2.08449	-0.910799	0.000543265	0.0123527	0.700856	2.89508	1.567
Gata3	ENSMUSG00000034595	Plate5	Ppp1r18	0.363753	0.290838	1.67476e-05	0.000711772	104.568	78.3364	94.2134
Gata3	ENSMUSG00000034610	Plate5	Zcchc11	0.214645	0.126777	0.00725485	0.0851554	172.755	152.305	164.682
Gata3	ENSMUSG00000034640	Plate5	Tiparp	-0.367485	-0.260928	0.000163585	0.00469798	61.3025	79.9343	68.6572
Gata3	ENSMUSG00000034652	Plate5	Cd300a	-0.440696	-0.333623	6.25917e-05	0.00215414	38.8823	50.335	43.4031
Gata3	ENSMUSG00000034707	Plate5	Gns	0.351798	0.296156	2.74735e-06	0.000140303	135.894	105.771	124.004
Gata3	ENSMUSG00000034708	Plate5	Grn	-0.226812	-0.143667	0.00272038	0.0430133	155.34	168.16	160.401
Gata3	ENSMUSG00000034765	Plate5	Dusp5	0.430418	0.167828	0.00772955	0.0890951	33.8338	24.1611	30.0156
Gata3	ENSMUSG00000034793	Plate5	G6pc3	-0.279223	-0.214167	3.60903e-05	0.00137676	211.212	247.267	225.444
Gata3	ENSMUSG00000034833	Plate5	Tespa1	-0.44121	-0.426194	2.72727e-16	5.48268e-14	239.714	354.855	285.164
Gata3	ENSMUSG00000034867	Plate5	Ankrd27	-0.24443	-0.13088	0.0086586	0.0969757	79.2217	96.5456	86.06
Gata3	ENSMUSG00000034903	Plate5	Cobll1	1.01543	0.867536	5.30633e-06	0.000249831	15.7038	7.99983	12.6627
Gata3	ENSMUSG00000034957	Plate5	Cebpa	-0.413372	-0.303221	0.000101985	0.00321304	50.5904	64.4862	56.0756
Gata3	ENSMUSG00000035049	Plate5	Rrp12	-0.341414	-0.253861	7.64114e-05	0.00254003	101.228	128.56	112.017
Gata3	ENSMUSG00000035093	Plate5	Secisbp2l	0.238348	0.153236	0.00177042	0.0309305	103.969	90.6192	98.6992
Gata3	ENSMUSG00000035105	Plate5	Egln3	-0.323041	-0.244694	5.05996e-05	0.00181542	134.468	159.484	144.343
Gata3	ENSMUSG00000035131	Plate5	Brinp3	2.1963	2.14767	1.40186e-25	6.82865e-23	31.2862	7.98591	22.0887
Gata3	ENSMUSG00000035165	Plate5	Kcne3	-0.764137	-0.547835	8.18797e-05	0.0026796	16.6224	24.9469	19.9084
Gata3	ENSMUSG00000035284	Plate5	Vps13c	-0.34444	-0.282101	7.02184e-06	0.000317613	128.68	179.678	148.811
Gata3	ENSMUSG00000035493	Plate5	Tgfbi	-0.610819	-0.387037	0.000312539	0.00788507	18.8131	26.7655	21.9522
Gata3	ENSMUSG00000035545	Plate5	Leng8	-0.207059	-0.122286	0.00867017	0.0969757	202.211	265.294	227.112
Gata3	ENSMUSG00000035649	Plate5	Zcchc7	0.416066	0.363659	9.06756e-07	5.39158e-05	154.976	125.358	143.284
Gata3	ENSMUSG00000035778	Plate5	Ggta1	0.336441	0.231591	0.000262246	0.00689077	92.0037	74.2351	84.9898
Gata3	ENSMUSG00000035835	Plate5	Plppr3	-0.301115	-0.225143	6.60115e-05	0.00223539	180.063	228.416	199.15
Gata3	ENSMUSG00000035845	Plate5	Alg12	0.452736	0.204283	0.0036735	0.0527493	28.8424	20.1742	25.4208
Gata3	ENSMUSG00000036019	Plate5	Tmtc2	1.02341	0.913846	7.78297e-07	4.73901e-05	16.808	9.34582	13.8624
Gata3	ENSMUSG00000036040	Plate5	Adamtsl2	3.2029	2.40009	1.73227e-05	0.000731742	5.27109	0.560387	3.4116
Gata3	ENSMUSG00000036067	Plate5	Slc2a6	0.328128	0.208926	0.000696162	0.0151233	114.535	92.3163	105.765
Gata3	ENSMUSG00000036144	Plate5	Meox2	4.54825	3.9911	2.55333e-11	3.33381e-09	4.35288	0	2.63464
Gata3	ENSMUSG00000036330	Plate5	Slc18a1	1.16427	1.14557	6.41184e-22	2.32017e-19	88.4337	40.3173	69.4404
Gata3	ENSMUSG00000036356	Plate5	Csgalnact1	-0.524278	-0.471172	1.09904e-07	8.53946e-06	54.1554	83.971	65.9247
Gata3	ENSMUSG00000036402	Plate5	Gng12	-0.214154	-0.194213	1.94148e-10	2.19543e-08	667.178	767.784	706.891
Gata3	ENSMUSG00000036452	Plate5	Arhgap26	-0.513675	-0.464847	5.83699e-08	4.70863e-06	96.665	147.723	116.819
Gata3	ENSMUSG00000036499	Plate5	Eea1	0.280892	0.144496	0.00663096	0.0801588	75.585	62.6754	70.4891
Gata3	ENSMUSG00000036599	Plate5	Chst12	-0.221182	-0.131797	0.00578607	0.0727711	116.509	125.639	120.113
Gata3	ENSMUSG00000036737	Plate5	Oxsr1	0.356375	0.193045	0.00230689	0.0383926	58.4346	46.5669	53.75
Gata3	ENSMUSG00000036918	Plate5	Ttc7	-0.370238	-0.334524	4.75208e-08	3.85802e-06	130.775	164.188	143.964
Gata3	ENSMUSG00000036944	Plate5	Tmem71	-0.573608	-0.354681	0.000409895	0.00983204	17.9355	25.1372	20.7783
Gata3	ENSMUSG00000037161	Plate5	Mgarp	0.778867	0.209991	0.00623762	0.0769927	9.07562	5.38709	7.61962
Gata3	ENSMUSG00000037211	Plate5	Spry1	0.82368	0.767824	1.91522e-10	2.19543e-08	58.2659	31.6344	47.7534
Gata3	ENSMUSG00000037235	Plate5	Mxd4	0.345219	0.257759	7.11285e-05	0.00237359	114.672	90.2803	105.044
Gata3	ENSMUSG00000037242	Plate5	Clic4	0.256016	0.160234	0.00176152	0.030857	176.401	141.093	162.464
Gata3	ENSMUSG00000037243	Plate5	Zfp692	-0.380526	-0.224865	0.00106804	0.0213356	38.3673	51.8513	43.6899
Gata3	ENSMUSG00000037366	Plate5	Pafah2	-0.677611	-0.559201	6.97549e-06	0.000316647	23.2944	36.4923	28.5041
Gata3	ENSMUSG00000037386	Plate5	Rims2	0.288881	0.203839	0.000216546	0.00593628	161.159	154.433	158.504
Gata3	ENSMUSG00000037419	Plate5	Endod1	0.237184	0.175234	0.000161203	0.00464008	291.675	235.285	269.416
Gata3	ENSMUSG00000037432	Plate5	Fer1l5	1.1017	0.393849	0.00174655	0.0307616	6.22594	3.36267	5.0957
Gata3	ENSMUSG00000037466	Plate5	Tedc1	0.448377	0.40022	2.66879e-07	1.91093e-05	95.0353	69.2258	84.8473
Gata3	ENSMUSG00000037640	Plate5	Zfp60	0.481385	0.231881	0.0023627	0.0389028	33.9088	25.3455	30.5285
Gata3	ENSMUSG00000037656	Plate5	Slc20a2	-0.32758	-0.242597	8.10636e-05	0.00266668	78.1583	99.3285	86.5149
Gata3	ENSMUSG00000037679	Plate5	Inf2	-0.319984	-0.171876	0.00323049	0.048534	53.2051	69.444	59.6152
Gata3	ENSMUSG00000037849	Plate5	Ifi206	1.39712	1.29169	3.09291e-07	2.141e-05	13.9215	5.69541	10.6743
Gata3	ENSMUSG00000037913	Plate5	Tmem156	-0.464838	-0.413713	3.29499e-07	2.24361e-05	49.9407	72.241	58.7434
Gata3	ENSMUSG00000037936	Plate5	Scarb1	-0.27702	-0.210203	4.8768e-05	0.00176471	187.188	220.189	200.215
Gata3	ENSMUSG00000037972	Plate5	Snn	0.744549	0.66718	6.03746e-08	4.83952e-06	46.5779	26.7014	38.7319
Gata3	ENSMUSG00000037993	Plate5	Dhx38	-0.218461	-0.140595	0.00275414	0.0433845	138.727	157.45	146.117
Gata3	ENSMUSG00000038014	Plate5	Fam120a	-0.235481	-0.196461	1.45343e-06	8.07357e-05	509.314	591.637	541.81
Gata3	ENSMUSG00000038119	Plate5	Cdon	0.715822	0.67431	1.23746e-12	1.80143e-10	103.84	67.4722	89.4845
Gata3	ENSMUSG00000038253	Plate5	Hoxa5	0.482123	0.178078	0.00712594	0.0844663	22.5977	17.7192	20.672
Gata3	ENSMUSG00000038291	Plate5	Snx25	0.486811	0.431992	3.88031e-07	2.54633e-05	101.189	75.3628	90.9946
Gata3	ENSMUSG00000038312	Plate5	Edem2	-0.248313	-0.182988	0.000138245	0.00409296	247.576	279.344	260.116
Gata3	ENSMUSG00000038370	Plate5	Pcp4l1	-0.724958	-0.628954	8.05665e-07	4.88217e-05	22.4951	36.5936	28.0603
Gata3	ENSMUSG00000038576	Plate5	Susd4	1.30101	0.963227	7.69654e-05	0.00255175	9.9996	3.73995	7.52869
Gata3	ENSMUSG00000038604	Plate5	Ripor1	-0.233489	-0.183023	2.98637e-05	0.00118195	398.326	462.277	423.57
Gata3	ENSMUSG00000038637	Plate5	Lrrc56	0.610001	0.195972	0.00644264	0.0783823	14.5503	10.1771	12.824
Gata3	ENSMUSG00000038648	Plate5	Creb3l2	-0.55498	-0.331539	0.00054663	0.0124069	28.9825	41.4345	33.8978
Gata3	ENSMUSG00000038668	Plate5	Lpar1	0.858501	0.814051	2.05472e-12	2.95716e-10	51.4009	30.9476	43.3272
Gata3	ENSMUSG00000038712	Plate5	Mindy1	-0.234737	-0.130751	0.00770955	0.0890951	80.1148	98.0451	87.1926
Gata3	ENSMUSG00000038733	Plate5	Wdr26	0.216339	0.125166	0.00831006	0.0941385	253.331	215.165	238.265
Gata3	ENSMUSG00000039031	Plate5	Arhgap18	0.522519	0.513297	4.05499e-34	5.13564e-31	612.106	435.256	542.297
Gata3	ENSMUSG00000039109	Plate5	F13a1	-0.433035	-0.422995	1.54026e-22	5.73745e-20	1238.34	1671.12	1409.17
Gata3	ENSMUSG00000039126	Plate5	Prune2	0.608317	0.595829	2.9926e-32	2.91548e-29	248.873	178.813	221.217
Gata3	ENSMUSG00000039145	Plate5	Camk1d	1.01664	0.971418	1.29559e-11	1.76437e-09	46.9187	24.0718	37.9002
Gata3	ENSMUSG00000039167	Plate5	Adgrl4	0.271962	0.234389	1.59002e-07	1.19458e-05	1203.58	1026.17	1133.55
Gata3	ENSMUSG00000039234	Plate5	Sec24d	-0.403121	-0.193895	0.00351385	0.0512117	28.7732	37.8855	32.3702
Gata3	ENSMUSG00000039254	Plate5	Pomt1	-0.298912	-0.208795	0.000241751	0.00644584	85.3314	108.369	94.4251
Gata3	ENSMUSG00000039264	Plate5	Gimap3	3.86477	3.39716	3.40946e-09	3.15188e-07	3.85029	0.197123	2.40825
Gata3	ENSMUSG00000039298	Plate5	Cdk5rap2	0.231435	0.132743	0.00650448	0.078983	116.499	102.839	111.106
Gata3	ENSMUSG00000039497	Plate5	Dse	0.493131	0.424271	2.20851e-06	0.000117033	66.4642	46.8108	58.7063
Gata3	ENSMUSG00000039578	Plate5	Ccser1	1.75056	1.63902	1.87323e-08	1.57116e-06	13.467	4.69936	10.0061
Gata3	ENSMUSG00000039713	Plate5	Plekhg5	0.81354	0.74332	8.28455e-09	7.44141e-07	34.9593	20.4277	29.2232
Gata3	ENSMUSG00000039891	Plate5	Txlnb	1.99282	1.37808	9.89542e-05	0.00312532	4.67381	1.20503	3.30456
Gata3	ENSMUSG00000039936	Plate5	Pik3cd	0.225517	0.160977	0.000459567	0.0107985	213.046	188.173	203.228
Gata3	ENSMUSG00000039959	Plate5	Hip1	0.367259	0.224912	0.000841333	0.0175107	75.277	58.1891	68.5318
Gata3	ENSMUSG00000039967	Plate5	Zfp292	0.230054	0.135387	0.00535747	0.0688158	258.788	237.421	250.353
Gata3	ENSMUSG00000039997	Plate5	Ifi203	0.673255	0.64887	2.91506e-19	8.39073e-17	206.729	129.142	176.103
Gata3	ENSMUSG00000040003	Plate5	Magi2	1.05358	0.714042	0.000138317	0.00409296	10.3055	4.99935	8.21098
Gata3	ENSMUSG00000040010	Plate5	Slc7a5	-0.344521	-0.298388	6.17902e-07	3.83614e-05	252.129	307.496	273.984
Gata3	ENSMUSG00000040219	Plate5	Ttc12	2.00098	0.694997	0.00100983	0.0205289	3.029	0.817521	2.15605
Gata3	ENSMUSG00000040247	Plate5	Tbc1d10c	0.296125	0.226942	3.64085e-05	0.00138473	263.831	211.1	243.016
Gata3	ENSMUSG00000040254	Plate5	Sema3d	1.70619	1.64616	1.93723e-13	2.99208e-11	21.3723	6.54329	15.5187
Gata3	ENSMUSG00000040314	Plate5	Ctsg	-0.344141	-0.330008	2.48171e-14	4.24741e-12	3247.09	3950.43	3524.72
Gata3	ENSMUSG00000040387	Plate5	Klhl32	-0.499769	-0.204074	0.0044668	0.0611441	21.9667	39.429	28.8597
Gata3	ENSMUSG00000040433	Plate5	Zbtb38	-0.323197	-0.246132	4.48975e-05	0.0016578	143.081	182.529	158.652
Gata3	ENSMUSG00000040592	Plate5	Cd79b	0.39115	0.345766	3.73167e-07	2.50061e-05	121.987	88.8715	108.915
Gata3	ENSMUSG00000040613	Plate5	Apobec1	-0.275539	-0.144558	0.00622765	0.0769927	50.8327	61.5679	55.0703
Gata3	ENSMUSG00000040681	Plate5	Hmgn1	0.221787	0.126151	0.00847451	0.0954042	103.6	81.9476	95.0531
Gata3	ENSMUSG00000040713	Plate5	Creg1	-0.260683	-0.196529	6.54241e-05	0.00222144	183.5	208.833	193.5
Gata3	ENSMUSG00000040747	Plate5	Cd53	-0.316254	-0.278069	1.13403e-07	8.75761e-06	291.357	353.177	315.76
Gata3	ENSMUSG00000040785	Plate5	Ttc3	0.225048	0.168016	0.000167186	0.00477569	326.642	288.056	311.411
Gata3	ENSMUSG00000040856	Plate5	Dlk1	1.58423	1.53441	7.26203e-14	1.22631e-11	24.7473	8.14778	18.1949
Gata3	ENSMUSG00000040907	Plate5	Atp1a3	-0.443132	-0.407333	1.34796e-08	1.17737e-06	321.739	421.815	361.243
Gata3	ENSMUSG00000041133	Plate5	Smc1a	0.20748	0.159251	0.000136674	0.00407289	487.087	407.105	455.515
Gata3	ENSMUSG00000041187	Plate5	Prkd2	0.326225	0.197711	0.00115449	0.0225643	88.1354	70.8834	81.3254
Gata3	ENSMUSG00000041225	Plate5	Arhgap12	0.642717	0.399267	0.000335281	0.00835893	21.4673	15.4879	19.107
Gata3	ENSMUSG00000041263	Plate5	Rusc1	1.01736	0.32081	0.00266676	0.0426986	5.76916	3.0726	4.70473
Gata3	ENSMUSG00000041361	Plate5	Myzap	2.15929	1.56522	6.39359e-05	0.00219225	3.67243	0.98749	2.61258
Gata3	ENSMUSG00000041468	Plate5	Gpr12	0.258663	0.188164	0.000159059	0.0046098	215.284	175.776	199.688
Gata3	ENSMUSG00000041488	Plate5	Stx3	-0.578647	-0.220075	0.00416418	0.0582111	8.70204	13.8801	10.746
Gata3	ENSMUSG00000041695	Plate5	Kcnj2	-0.474267	-0.410869	1.63138e-06	8.86755e-05	69.7709	96.5586	80.345
Gata3	ENSMUSG00000041703	Plate5	Zic5	0.978	0.198549	0.00817105	0.0928129	4.98553	2.74213	4.09998
Gata3	ENSMUSG00000041707	Plate5	1810011H11Rik	0.763085	0.346465	0.00127097	0.0240277	13.9389	7.83957	11.5313
Gata3	ENSMUSG00000042042	Plate5	Csgalnact2	-0.385367	-0.25125	0.000437964	0.0103873	47.6519	61.8916	53.2728
Gata3	ENSMUSG00000042082	Plate5	Arsb	0.327557	0.193247	0.00145769	0.0269119	73.4675	56.7049	66.8506
Gata3	ENSMUSG00000042207	Plate5	Kdm5b	0.227359	0.15711	0.0007962	0.0168627	211.248	192.335	203.782
Gata3	ENSMUSG00000042215	Plate5	Bag2	-0.230883	-0.129123	0.00804681	0.0918134	90.251	102.202	94.9684
Gata3	ENSMUSG00000042613	Plate5	Pbxip1	0.536253	0.477354	2.37682e-07	1.73003e-05	60.9226	42.115	53.4985
Gata3	ENSMUSG00000042626	Plate5	Shc1	-0.320836	-0.197129	0.00105068	0.0210885	73.8247	93.0247	81.4037
Gata3	ENSMUSG00000042694	Plate5	Stn1	0.587777	0.437996	6.42212e-05	0.00219235	38.5346	24.8027	33.1141
Gata3	ENSMUSG00000042817	Plate5	Flt3	0.213695	0.194011	1.57073e-10	1.85918e-08	872.719	773.916	833.718
Gata3	ENSMUSG00000043004	Plate5	Gng2	0.28846	0.153024	0.00489478	0.0647103	59.6005	48.5132	55.2239
Gata3	ENSMUSG00000043008	Plate5	Klhl6	0.406082	0.314292	4.10076e-05	0.00153657	72.7059	54.6402	65.5747
Gata3	ENSMUSG00000043017	Plate5	Ptgir	-0.46665	-0.303614	0.000364235	0.0089227	33.4444	42.8358	37.1515
Gata3	ENSMUSG00000043263	Plate5	Ifi209	0.449063	0.419395	8.2989e-10	8.54517e-08	197.051	143.844	176.048
Gata3	ENSMUSG00000043421	Plate5	Hilpda	1.39476	1.38539	1.69932e-50	7.17397e-47	407.87	150.015	306.085
Gata3	ENSMUSG00000043505	Plate5	Gimap5	1.97814	1.94409	6.51629e-30	4.34362e-27	44.6081	11.7464	31.6364
Gata3	ENSMUSG00000043811	Plate5	Rtn4r	-1.00426	-0.74843	5.92152e-05	0.00205586	6.05664	11.6022	8.24566
Gata3	ENSMUSG00000043881	Plate5	Kbtbd7	0.64905	0.289709	0.00180025	0.0312759	17.8781	11.3122	15.2863
Gata3	ENSMUSG00000043931	Plate5	Gimap7	3.48578	3.39054	4.75629e-31	3.54343e-28	28.2531	2.65269	18.1477
Gata3	ENSMUSG00000044022	Plate5	Pcdhb21	1.19472	1.093	4.31793e-07	2.80444e-05	11.3826	5.58618	9.09454
Gata3	ENSMUSG00000044150	Plate5	Bclaf3	0.289832	0.178544	0.00133664	0.0250198	130.139	108.695	121.674
Gata3	ENSMUSG00000044167	Plate5	Foxo1	0.721631	0.341725	0.00117408	0.0228414	15.5403	9.40852	13.1199
Gata3	ENSMUSG00000044461	Plate5	Shisa2	1.18397	0.806445	0.000138681	0.00409417	13.0371	5.65589	10.1235
Gata3	ENSMUSG00000044629	Plate5	Cnrip1	0.774167	0.484484	0.000255545	0.00677088	17.5436	10.8189	14.8891
Gata3	ENSMUSG00000044768	Plate5	D1Ertd622e	-0.530312	-0.403579	5.23313e-05	0.00186173	24.6387	35.783	29.0378
Gata3	ENSMUSG00000044786	Plate5	Zfp36	-0.798262	-0.456126	0.000427228	0.0101801	8.68282	12.9961	10.3854
Gata3	ENSMUSG00000044827	Plate5	Tlr1	1.42558	1.37326	1.91123e-11	2.52143e-09	26.0491	9.41127	19.4815
Gata3	ENSMUSG00000045038	Plate5	Prkce	0.855492	0.633672	5.62121e-05	0.00196665	13.9056	8.9027	11.9308
Gata3	ENSMUSG00000045071	Plate5	E130308A19Rik	0.3236	0.155838	0.00624331	0.0769927	45.3275	37.5078	42.2408
Gata3	ENSMUSG00000045165	Plate5	AI467606	0.289487	0.16545	0.00271866	0.0430133	84.1542	65.1958	76.6706
Gata3	ENSMUSG00000045294	Plate5	Insig1	-0.435765	-0.387915	3.17733e-07	2.17518e-05	85.0638	112.007	95.6994
Gata3	ENSMUSG00000045312	Plate5	Lhfpl2	0.829205	0.7537	2.08494e-08	1.73722e-06	39.1838	23.0531	32.8164
Gata3	ENSMUSG00000045362	Plate5	Tnfrsf26	0.338389	0.176636	0.00336157	0.0499112	65.8964	50.1555	59.6829
Gata3	ENSMUSG00000045411	Plate5	2410002F23Rik	-0.43233	-0.382896	4.45914e-07	2.88138e-05	73.8885	108.429	87.5231
Gata3	ENSMUSG00000045826	Plate5	Ptprcap	0.69669	0.664547	1.83536e-15	3.41835e-13	190.22	111.967	159.33
Gata3	ENSMUSG00000046079	Plate5	Lrrc8d	-0.216106	-0.148776	0.00114396	0.0224277	147.162	180.983	160.512
Gata3	ENSMUSG00000046169	Plate5	Adamts6	0.591074	0.293084	0.00136848	0.025488	19.4975	15.4194	17.8877
Gata3	ENSMUSG00000046546	Plate5	Fam43a	0.959746	0.407483	0.00120376	0.0233113	9.26401	4.52037	7.39152
Gata3	ENSMUSG00000046598	Plate5	Bdh1	-0.426209	-0.320648	6.91971e-05	0.00232462	55.9117	70.6073	61.7126
Gata3	ENSMUSG00000046668	Plate5	Cxxc5	0.228757	0.145457	0.00248877	0.0405145	101.083	80.4252	92.9284
Gata3	ENSMUSG00000046743	Plate5	Fat4	0.248046	0.203323	3.37208e-06	0.000166826	536.667	461.681	507.067
Gata3	ENSMUSG00000046791	Plate5	Riox1	-0.366306	-0.310055	2.61461e-06	0.000135713	95.3362	116.365	103.637
Gata3	ENSMUSG00000046985	Plate5	Tapt1	0.332827	0.206347	0.000890854	0.0183757	71.8664	59.7909	67.0998
Gata3	ENSMUSG00000047139	Plate5	Cd24a	0.535112	0.494517	1.93912e-09	1.88915e-07	138.95	90.4595	119.809
Gata3	ENSMUSG00000047368	Plate5	Abhd17b	-0.350389	-0.297828	1.7731e-06	9.59674e-05	118.909	147.437	130.17
Gata3	ENSMUSG00000047592	Plate5	Nxpe5	-0.800786	-0.634131	1.96162e-05	0.000814557	10.4136	18.3919	13.5629
Gata3	ENSMUSG00000047735	Plate5	Samd9l	0.644225	0.445238	0.00013904	0.00409523	32.4231	20.6379	27.771
Gata3	ENSMUSG00000047747	Plate5	Rnf150	1.63048	1.58844	5.7071e-17	1.29072e-14	31.3638	11.4801	23.515
Gata3	ENSMUSG00000047867	Plate5	Gimap6	1.21181	1.20347	1.79187e-45	4.5388e-42	311.142	131.429	240.202
Gata3	ENSMUSG00000047945	Plate5	Marcksl1	0.295302	0.179567	0.0014434	0.0267261	142.848	111.231	130.367
Gata3	ENSMUSG00000048163	Plate5	Selplg	-0.211476	-0.134682	0.00372125	0.0532538	170.728	184.439	176.14
Gata3	ENSMUSG00000048170	Plate5	Mcmbp	-0.249539	-0.200088	9.28911e-06	0.000411352	314.812	372.056	337.408
Gata3	ENSMUSG00000048277	Plate5	Syngr2	-0.23756	-0.168312	0.000398338	0.00966465	184.3	208.84	193.987
Gata3	ENSMUSG00000048489	Plate5	8430408G22Rik	0.38515	0.341248	2.9714e-07	2.07916e-05	163.474	115.576	144.567
Gata3	ENSMUSG00000048621	Plate5	Gm6377	1.8442	1.12308	0.000207757	0.00575765	5.0907	1.47068	3.66174
Gata3	ENSMUSG00000048644	Plate5	Ctxn1	0.560844	0.203506	0.00527099	0.0681891	15.7546	10.3797	13.6329
Gata3	ENSMUSG00000048731	Plate5	Ggnbp1	1.00086	0.737712	6.626e-05	0.00223782	10.3232	5.62874	8.47011
Gata3	ENSMUSG00000048924	Plate5	Ccdc125	0.769049	0.46904	0.000303925	0.00772933	15.4575	9.08142	12.9406
Gata3	ENSMUSG00000049036	Plate5	Tmem121	1.77391	1.09254	0.000205551	0.00573415	5.40903	1.35767	3.80981
Gata3	ENSMUSG00000049076	Plate5	Acap2	0.315121	0.186103	0.00158926	0.0286723	123.924	100.876	114.826
Gata3	ENSMUSG00000049103	Plate5	Ccr2	-0.322389	-0.289116	2.43703e-08	2.01732e-06	532.608	656.459	581.497
Gata3	ENSMUSG00000049134	Plate5	Nrap	2.36175	1.94834	1.1821e-05	0.000519836	4.45976	0.976058	3.08461
Gata3	ENSMUSG00000049421	Plate5	Zfp260	0.308809	0.207159	0.000415234	0.00994129	102.907	82.4048	94.814
Gata3	ENSMUSG00000049422	Plate5	Chchd10	0.604058	0.563589	5.50859e-11	6.97663e-09	105.187	65.8288	89.6508
Gata3	ENSMUSG00000049657	Plate5	Zbtb5	0.400378	0.170634	0.00641115	0.0781029	35.1953	27.4847	32.1517
Gata3	ENSMUSG00000049871	Plate5	Nlrc3	0.617769	0.192182	0.00690276	0.082709	18.391	14.4592	16.839
Gata3	ENSMUSG00000050075	Plate5	Gpr171	0.314742	0.162355	0.00446585	0.0611441	63.8121	52.6307	59.3984
Gata3	ENSMUSG00000050147	Plate5	F2rl3	-0.540848	-0.427986	2.54167e-05	0.00103308	37.5857	50.1408	42.5417
Gata3	ENSMUSG00000050212	Plate5	Eva1b	1.28713	0.28017	0.00468704	0.0631818	4.63154	1.79777	3.51295
Gata3	ENSMUSG00000050272	Plate5	Dscam	2.90715	1.70911	0.000112533	0.00345929	4.52096	0.630606	2.98529
Gata3	ENSMUSG00000050304	Plate5	Slc25a2	-1.49291	-0.293996	0.00473802	0.0633697	1.13225	3.83183	2.19787
Gata3	ENSMUSG00000050377	Plate5	Il31ra	0.236787	0.177002	0.000120745	0.00365844	351.037	306.637	333.511
Gata3	ENSMUSG00000050473	Plate5	Slc35d3	0.358228	0.327511	9.79473e-09	8.67484e-07	200.833	159.563	184.542
Gata3	ENSMUSG00000050914	Plate5	Ankrd37	1.45989	1.43968	8.79929e-27	4.45772e-24	66.0891	24.1265	49.525
Gata3	ENSMUSG00000051124	Plate5	Gimap9	1.12789	1.11489	1.31528e-29	7.93241e-27	101.164	43.9849	78.5931
Gata3	ENSMUSG00000051159	Plate5	Cited1	-0.304336	-0.225456	8.03845e-05	0.00265122	324.255	383.163	347.508
Gata3	ENSMUSG00000051236	Plate5	Msrb3	1.61794	1.5878	1.1255e-22	4.59821e-20	39.3558	11.9411	28.5342
Gata3	ENSMUSG00000051341	Plate5	Zfp52	0.387585	0.18282	0.00427514	0.0591099	47.1055	35.6129	42.569
Gata3	ENSMUSG00000051397	Plate5	Tacstd2	-0.693876	-0.598764	1.0908e-06	6.39581e-05	25.5495	39.8008	31.175
Gata3	ENSMUSG00000051439	Plate5	Cd14	-0.991829	-0.375328	0.00166079	0.0297282	3.91588	7.08784	5.16797
Gata3	ENSMUSG00000051864	Plate5	Tbc1d22a	-0.27098	-0.148088	0.00493292	0.0650786	75.8565	95.2668	83.5185
Gata3	ENSMUSG00000051998	Plate5	Lax1	3.58358	3.24677	1.83108e-10	2.12758e-08	8.31345	0.679244	5.29995
Gata3	ENSMUSG00000052013	Plate5	Btla	-0.249123	-0.193435	3.12334e-05	0.00121714	192.45	230.63	207.521
Gata3	ENSMUSG00000052142	Plate5	Rasal3	0.31398	0.174711	0.00262829	0.0422964	99.1585	82.3617	92.5282
Gata3	ENSMUSG00000052392	Plate5	Acot4	-0.632477	-0.418607	0.000210847	0.0058152	18.0169	32.4515	23.7148
Gata3	ENSMUSG00000052544	Plate5	St6galnac3	-0.474952	-0.280275	0.000758938	0.0162639	28.4181	46.4655	35.5421
Gata3	ENSMUSG00000052572	Plate5	Dlg2	0.334257	0.260121	2.81513e-05	0.00112828	195.627	148.814	177.148
Gata3	ENSMUSG00000052593	Plate5	Adam17	-0.26858	-0.174083	0.00095449	0.0196244	158.64	193.615	172.446
Gata3	ENSMUSG00000052684	Plate5	Jun	0.446186	0.191883	0.00470795	0.0632359	33.5173	22.5841	29.2016
Gata3	ENSMUSG00000052688	Plate5	Rab7b	-0.434225	-0.316988	0.000108459	0.00337502	35.819	49.2674	41.1276
Gata3	ENSMUSG00000052730	Plate5	Gm5111	2.2457	1.89681	8.2209e-06	0.000367907	4.91615	1.01237	3.37518
Gata3	ENSMUSG00000052760	Plate5	A630001G21Rik	0.286423	0.214105	6.83201e-05	0.00230126	121.985	100.502	113.505
Gata3	ENSMUSG00000052798	Plate5	Nup107	-0.22741	-0.158105	0.00071618	0.0155315	220.06	255.541	234.066
Gata3	ENSMUSG00000053101	Plate5	Gpr141	0.711535	0.528519	5.54985e-05	0.00195247	27.7625	17.0209	23.5224
Gata3	ENSMUSG00000053310	Plate5	Nrgn	-0.291165	-0.18418	0.000986958	0.020161	70.2347	81.2949	74.6006
Gata3	ENSMUSG00000053477	Plate5	Tcf4	0.352858	0.327033	1.13909e-09	1.15412e-07	290.564	241.68	271.267
Gata3	ENSMUSG00000053541	Plate5	Gm4759	2.0889	1.28727	0.000169317	0.00480806	4.0547	1.26409	2.95315
Gata3	ENSMUSG00000053580	Plate5	Tanc2	0.611315	0.384508	0.000329654	0.00825113	31.4734	21.6574	27.5986
Gata3	ENSMUSG00000053617	Plate5	Sh3pxd2a	1.10924	0.909495	1.85606e-05	0.000778376	11.5047	5.54357	9.15162
Gata3	ENSMUSG00000053641	Plate5	Dennd4a	-0.406744	-0.330644	1.34e-05	0.000581201	80.0841	113.639	93.3295
Gata3	ENSMUSG00000053819	Plate5	Camk2d	0.988249	0.975498	8.71507e-32	7.35843e-29	170.101	94.3014	140.18
Gata3	ENSMUSG00000053931	Plate5	Cnn3	0.588527	0.57647	6.41499e-32	5.80327e-29	636.68	402.73	544.331
Gata3	ENSMUSG00000054414	Plate5	Slc30a7	-0.366385	-0.208496	0.00152928	0.0279083	56.6801	77.2838	64.8131
Gata3	ENSMUSG00000054435	Plate5	Gimap4	4.09837	3.96938	4.11462e-35	6.51395e-32	28.7222	1.60718	18.0189
Gata3	ENSMUSG00000054499	Plate5	Dedd2	-0.347195	-0.216449	0.000782197	0.0166488	48.1914	58.1953	52.1403
Gata3	ENSMUSG00000054920	Plate5	Klhl5	-0.2664	-0.216542	4.71259e-06	0.000225226	308.999	354.747	327.057
Gata3	ENSMUSG00000055067	Plate5	Smyd3	-0.260743	-0.144753	0.00507217	0.0664312	58.2642	78.5922	66.2884
Gata3	ENSMUSG00000055116	Plate5	Arntl	0.403128	0.317568	2.83011e-05	0.00113019	108.769	80.9921	97.8044
Gata3	ENSMUSG00000055421	Plate5	Pcdh9	4.20264	3.66682	9.4522e-10	9.6542e-08	5.05559	0.247348	3.1576
Gata3	ENSMUSG00000056004	Plate5	9330182L06Rik	1.03441	0.986063	4.89733e-11	6.26512e-09	26.7376	14.1347	21.7628
Gata3	ENSMUSG00000056091	Plate5	St3gal5	0.722774	0.676228	1.49912e-11	1.99856e-09	64.0661	36.7946	53.301
Gata3	ENSMUSG00000056220	Plate5	Pla2g4a	-0.342688	-0.282144	5.75515e-06	0.000266018	148.072	188.47	164.019
Gata3	ENSMUSG00000056536	Plate5	Pign	-0.216673	-0.138826	0.00303766	0.0466431	194.229	235.151	210.382
Gata3	ENSMUSG00000056592	Plate5	Zfp658	0.361093	0.188845	0.00281727	0.0442141	55.9887	43.9785	51.2479
Gata3	ENSMUSG00000056917	Plate5	Sipa1	0.385022	0.341987	2.49396e-07	1.80492e-05	160.063	121.368	144.788
Gata3	ENSMUSG00000057098	Plate5	Ebf1	0.206507	0.164168	4.18412e-05	0.00156318	604.9	616.776	609.588
Gata3	ENSMUSG00000057606	Plate5	Colq	0.856942	0.391644	0.00105651	0.0211386	12.9382	7.44531	10.7699
Gata3	ENSMUSG00000057729	Plate5	Prtn3	-0.464162	-0.446575	2.39696e-15	4.39964e-13	327.53	430.752	368.276
Gata3	ENSMUSG00000057897	Plate5	Camk2b	1.25973	1.12788	2.14675e-06	0.000114238	14.3185	6.53931	11.2478
Gata3	ENSMUSG00000057963	Plate5	Itpk1	0.324634	0.282849	2.75583e-07	1.94986e-05	220.663	176.946	203.406
Gata3	ENSMUSG00000058093	Plate5	Zfp729b	0.606347	0.197867	0.00622309	0.0769927	13.7329	8.97655	11.8554
Gata3	ENSMUSG00000058569	Plate5	Tmed9	-0.257773	-0.142741	0.00541852	0.0692488	76.8095	86.5875	80.6692
Gata3	ENSMUSG00000058624	Plate5	Gda	-0.808293	-0.34664	0.00143938	0.0266907	8.64596	14.8213	11.0836
Gata3	ENSMUSG00000058794	Plate5	Nfe2	-0.227956	-0.137385	0.00448503	0.0611441	151.257	168.393	158.021
Gata3	ENSMUSG00000059305	Plate5	Vpreb1	1.4783	1.21376	2.54498e-05	0.00103308	7.11158	2.48603	5.28571
Gata3	ENSMUSG00000059648	Plate5	Rnase11	2.16862	1.93199	1.1472e-06	6.6424e-05	6.264	1.27432	4.29439
Gata3	ENSMUSG00000059708	Plate5	Akap17b	0.94933	0.838772	8.55555e-07	5.15981e-05	17.8634	9.22107	14.452
Gata3	ENSMUSG00000059742	Plate5	Kcnh7	-0.748669	-0.644308	1.31321e-06	7.49182e-05	32.2772	58.689	42.7029
Gata3	ENSMUSG00000059878	Plate5	Zfp422	0.269819	0.243134	1.24816e-09	1.2546e-07	327.406	256.444	299.394
Gata3	ENSMUSG00000059900	Plate5	Tmem40	0.324336	0.221735	0.000298653	0.0076723	88.5392	68.9465	80.8053
Gata3	ENSMUSG00000059994	Plate5	Fcrl1	1.0019	0.595972	0.00030132	0.007694	10.6016	5.48129	8.58041
Gata3	ENSMUSG00000060131	Plate5	Atp8b4	-0.258066	-0.214782	1.41773e-06	7.94496e-05	479.304	622.089	535.666
Gata3	ENSMUSG00000060275	Plate5	Nrg2	-0.767944	-0.649961	2.93455e-06	0.000147484	23.9835	38.3643	29.6602
Gata3	ENSMUSG00000060568	Plate5	Fam78b	1.3335	1.30777	1.11728e-18	2.948e-16	44.8138	17.9003	34.19
Gata3	ENSMUSG00000060743	Plate5	H3f3a	0.23825	0.176754	0.000142117	0.00416645	174.621	147.607	163.957
Gata3	ENSMUSG00000060791	Plate5	Gmfg	0.321059	0.208872	0.00056891	0.012798	119.388	92.5869	108.809
Gata3	ENSMUSG00000061086	Plate5	Myl4	1.52719	1.49703	3.09601e-20	9.80274e-18	49.8156	16.971	36.8506
Gata3	ENSMUSG00000061311	Plate5	Rag1	0.677134	0.653476	6.90991e-20	2.13449e-17	417.034	257.836	354.193
Gata3	ENSMUSG00000061414	Plate5	Cracr2a	0.53672	0.213256	0.00421012	0.0586592	17.3831	13.8895	16.0041
Gata3	ENSMUSG00000061859	Plate5	Patj	1.62331	0.373648	0.00312845	0.0475652	5.5249	2.32044	4.25999
Gata3	ENSMUSG00000061887	Plate5	Ssbp3	0.380573	0.176442	0.00489058	0.0647103	36.9431	27.5362	33.2299
Gata3	ENSMUSG00000061983	Plate5	Rps12	-0.302636	-0.153771	0.00556985	0.0708254	62.5837	81.9877	70.2431
Gata3	ENSMUSG00000062075	Plate5	Lmnb2	-0.210876	-0.128997	0.00575477	0.0725539	115.159	131.91	121.771
Gata3	ENSMUSG00000062082	Plate5	Cd200r4	-0.803644	-0.294274	0.00245338	0.040093	7.90882	12.953	9.89995
Gata3	ENSMUSG00000062585	Plate5	Cnr2	-0.707951	-0.250698	0.00343894	0.0507377	6.86975	10.6084	8.34553
Gata3	ENSMUSG00000062901	Plate5	Klhl24	0.242407	0.17411	0.000273544	0.00714317	248.632	207.106	232.24
Gata3	ENSMUSG00000063450	Plate5	Syne2	0.301221	0.165048	0.00334907	0.0499012	95.9701	83.9929	91.2423
Gata3	ENSMUSG00000063884	Plate5	Ptcd3	-0.231457	-0.18155	3.05914e-05	0.0011958	201.23	248.946	220.065
Gata3	ENSMUSG00000063904	Plate5	Dpp3	-0.212917	-0.134882	0.00380492	0.0540238	176.418	200.801	186.043
Gata3	ENSMUSG00000064215	Plate5	Ifi27	0.278752	0.159876	0.00300551	0.0463326	105.127	83.8971	96.7468
Gata3	ENSMUSG00000064262	Plate5	Gimap8	2.79968	2.70983	2.58712e-21	8.6226e-19	20.681	2.88477	13.6561
Gata3	ENSMUSG00000064373	Plate5	Selenop	0.28871	0.151543	0.00525438	0.0681133	67.5903	53.4718	62.0172
Gata3	ENSMUSG00000065304	Plate5	Gm23245	-1.07938	-0.213504	0.00736732	0.0861562	1.70783	4.02279	2.62163
Gata3	ENSMUSG00000066026	Plate5	Dhrs3	0.708321	0.67839	1.23306e-16	2.60279e-14	112.74	70.0503	95.8887
Gata3	ENSMUSG00000066621	Plate5	Tecpr1	0.514231	0.20378	0.00469436	0.0631818	22.2719	17.2022	20.2707
Gata3	ENSMUSG00000066672	Plate5	Olfr417	0.859823	0.490707	0.000402414	0.00973924	11.9872	7.91217	10.3786
Gata3	ENSMUSG00000066677	Plate5	Ifi208	2.35623	2.20813	1.76294e-10	2.06737e-08	9.67635	1.87428	6.59658
Gata3	ENSMUSG00000067071	Plate5	Hes6	0.427155	0.395776	4.14625e-09	3.80524e-07	153.928	109.696	136.468
Gata3	ENSMUSG00000067377	Plate5	Tspan6	1.50989	1.47852	4.00659e-19	1.12763e-16	43.3842	14.7046	32.0633
Gata3	ENSMUSG00000068040	Plate5	Tm9sf4	-0.261789	-0.204453	2.25204e-05	0.00092604	166.783	205.308	181.99
Gata3	ENSMUSG00000068129	Plate5	Cst7	-0.283373	-0.247573	6.90202e-08	5.46338e-06	291.158	340.747	310.732
Gata3	ENSMUSG00000068417	Plate5	Pnp2	2.31161	2.22495	2.60497e-16	5.32128e-14	31.5382	6.40631	21.6177
Gata3	ENSMUSG00000068735	Plate5	Trp53i11	0.321665	0.201882	0.000842712	0.0175107	130.275	98.6382	117.787
Gata3	ENSMUSG00000069273	Plate5	Hist1h3e	-0.409509	-0.199089	0.00320304	0.0482935	26.4554	33.3444	29.1747
Gata3	ENSMUSG00000069516	Plate5	Lyz2	-0.529678	-0.488326	3.35583e-09	3.12511e-07	76.6664	107.307	88.7612
Gata3	ENSMUSG00000069769	Plate5	Msi2	0.269559	0.180485	0.000604322	0.0134276	158.923	141.008	151.851
Gata3	ENSMUSG00000069833	Plate5	Ahnak	1.15429	0.907386	3.76302e-05	0.0014142	10.7746	4.99229	8.4921
Gata3	ENSMUSG00000070476	Plate5	Fam217b	-0.428243	-0.190249	0.0044922	0.0611761	20.1568	26.385	22.6153
Gata3	ENSMUSG00000070601	Plate5	Vmn2r84	-1.22159	-0.655744	0.000448606	0.0105803	3.39898	8.40338	5.3744
Gata3	ENSMUSG00000070709	Plate5	Zfp974	1.27296	0.286016	0.00444642	0.0610119	5.0997	2.17349	3.94462
Gata3	ENSMUSG00000070923	Plate5	Klhl9	0.224184	0.148364	0.00166646	0.0297282	197.133	167.102	185.279
Gata3	ENSMUSG00000070953	Plate5	Rabepk	-0.239148	-0.136523	0.00583072	0.0731149	83.2924	96.792	88.6212
Gata3	ENSMUSG00000071342	Plate5	Lsmem1	0.794641	0.190883	0.00807438	0.0919623	9.78025	5.41947	8.05889
Gata3	ENSMUSG00000071379	Plate5	Hpcal1	0.26418	0.155085	0.00298857	0.0462152	104.063	83.0608	95.7729
Gata3	ENSMUSG00000071454	Plate5	Dtnb	-0.288112	-0.160258	0.00344928	0.0507377	47.7535	61.6303	53.2312
Gata3	ENSMUSG00000071713	Plate5	Csf2rb	-0.348702	-0.270715	3.19113e-05	0.00123595	101.101	132.333	113.43
Gata3	ENSMUSG00000072115	Plate5	Ang	1.19501	1.08993	5.49546e-07	3.46269e-05	15.6155	7.2367	12.3081
Gata3	ENSMUSG00000072663	Plate5	Spef2	1.108	0.919941	1.45447e-05	0.000626558	16.4722	8.06667	13.1543
Gata3	ENSMUSG00000072889	Plate5	Nfxl1	-0.381597	-0.204266	0.00214218	0.0360096	42.6024	56.8952	48.2443
Gata3	ENSMUSG00000072949	Plate5	Acot1	-0.390928	-0.36617	4.19487e-10	4.42733e-08	121.053	150.859	132.818
Gata3	ENSMUSG00000074063	Plate5	Osgin1	-1.83758	-0.417249	0.00272987	0.0431096	0.877923	3.00555	1.71778
Gata3	ENSMUSG00000074129	Plate5	Rpl13a	0.242068	0.154231	0.00183548	0.0318007	132.15	107.124	122.271
Gata3	ENSMUSG00000074305	Plate5	Peak1	0.482843	0.451986	2.84544e-10	3.08012e-08	143.519	107.342	129.239
Gata3	ENSMUSG00000074340	Plate5	Ovgp1	1.4381	0.395704	0.00249466	0.0405392	3.89375	1.71012	3.03179
Gata3	ENSMUSG00000074364	Plate5	Ehd2	1.60547	1.40035	7.12738e-06	0.00032124	7.52151	2.62622	5.58916
Gata3	ENSMUSG00000074570	Plate5	Cass4	0.725651	0.245667	0.00376558	0.0536747	10.7741	6.7178	9.17295
Gata3	ENSMUSG00000075408	Plate5	6030408B16Rik	0.435985	0.251784	0.00100915	0.0205289	33.6766	24.0549	29.8785
Gata3	ENSMUSG00000076533	Plate5	Igkv4-90	0.622613	0.474005	4.37257e-05	0.00162401	29.7908	22.8795	27.0626
Gata3	ENSMUSG00000076617	Plate5	Ighm	1.62476	1.60174	1.841e-29	1.05983e-26	74.7766	23.0544	54.36
Gata3	ENSMUSG00000076677	Plate5	Ighv6-3	0.71757	0.3197	0.00151108	0.0276911	11.1852	7.77051	9.83728
Gata3	ENSMUSG00000078517	Plate5	Emc1	-0.224513	-0.133868	0.00534593	0.0688072	133.635	157.542	143.072
Gata3	ENSMUSG00000078994	Plate5	Zfp429	0.961063	0.265517	0.00404573	0.0568693	7.32237	3.69211	5.88937
Gata3	ENSMUSG00000079481	Plate5	Nhsl2	-0.570076	-0.485008	2.91962e-06	0.000147319	40.2366	58.9396	47.6194
Gata3	ENSMUSG00000079553	Plate5	Kifc1	-0.456787	-0.239295	0.00169719	0.030105	25.1885	36.1036	29.4971
Gata3	ENSMUSG00000079644	Plate5	Gm1110	-1.68402	-0.951602	0.000306922	0.00777433	1.20216	4.00015	2.30663
Gata3	ENSMUSG00000079652	Plate5	Fam71f2	1.48685	1.04115	0.000116404	0.00355242	6.12972	2.09821	4.53834
Gata3	ENSMUSG00000079834	Plate5	Tmlhe	0.428121	0.30912	0.000126459	0.00381333	44.5656	33.5851	40.2312
Gata3	ENSMUSG00000081534	Plate5	Slc48a1	-0.313954	-0.222339	0.000181693	0.00512503	129.361	155.762	139.782
Gata3	ENSMUSG00000081817	Plate5	Gm13590	-0.73657	-0.684587	1.14074e-10	1.40267e-08	43.0494	87.5799	60.6272
Gata3	ENSMUSG00000082057	Plate5	Gm15789	0.791848	0.29757	0.00231728	0.0384645	10.1026	7.15743	8.94006
Gata3	ENSMUSG00000084399	Plate5	Gm15666	1.02923	0.879907	5.49032e-06	0.000254707	16.3122	10.3578	13.9618
Gata3	ENSMUSG00000084956	Plate5	Gm16194	-0.648792	-0.611222	1.08863e-12	1.60319e-10	64.3149	110.883	82.6969
Gata3	ENSMUSG00000085110	Plate5	Gm13920	-1.02313	-0.202653	0.00800328	0.091488	1.73487	4.58627	2.86042
Gata3	ENSMUSG00000085264	Plate5	Gm15581	-0.7691	-0.21956	0.00548386	0.0699661	5.78698	12.6296	8.488
Gata3	ENSMUSG00000085784	Plate5	Gm12158	0.336843	0.148146	0.00892981	0.099207	46.0805	47.3278	46.5729
Gata3	ENSMUSG00000085823	Plate5	Gm13012	0.503264	0.237381	0.00237778	0.0390591	24.7637	17.8062	22.0173
Gata3	ENSMUSG00000085936	Plate5	2610307P16Rik	0.713392	0.652263	3.32278e-09	3.11726e-07	48.4705	36.6704	43.8125
Gata3	ENSMUSG00000086843	Plate5	E030013I19Rik	1.54893	0.491039	0.0016826	0.0299172	4.41649	1.60615	3.30715
Gata3	ENSMUSG00000086938	Plate5	4930481A15Rik	0.759	0.26116	0.00328712	0.0491515	9.38896	5.72741	7.94361
Gata3	ENSMUSG00000087201	Plate5	Gm15261	-0.627961	-0.399128	0.000293636	0.0076051	24.4454	45.9093	32.918
Gata3	ENSMUSG00000087364	Plate5	Gm13398	4.31569	3.8595	5.24597e-12	7.30113e-10	6.01251	0.221219	3.72648
Gata3	ENSMUSG00000087452	Plate5	Gm11998	1.10755	1.02222	9.94878e-08	7.82616e-06	16.1872	7.33858	12.6943
Gata3	ENSMUSG00000089862	Plate5	Umad1	-0.518104	-0.217105	0.00371083	0.0531648	17.423	25.1213	20.4618
Gata3	ENSMUSG00000090019	Plate5	Gimap1	1.52293	1.49399	6.71317e-21	2.18006e-18	59.6658	20.1579	44.0706
Gata3	ENSMUSG00000090272	Plate5	Mndal	0.690147	0.670729	3.99188e-24	1.80562e-21	236.42	147.483	201.313
Gata3	ENSMUSG00000090698	Plate5	Apold1	1.15431	0.220252	0.00718676	0.0848279	4.31959	2.15101	3.46357
Gata3	ENSMUSG00000091387	Plate5	Gcnt4	-0.373226	-0.178669	0.00434668	0.0599294	34.3545	45.0661	38.5828
Gata3	ENSMUSG00000092051	Plate5	Gm17229	1.12484	0.29823	0.00359986	0.0519865	5.52747	2.97765	4.52096
Gata3	ENSMUSG00000093594	Plate5	Gm20707	-0.378394	-0.162225	0.00724613	0.0851319	26.1093	36.2246	30.1022
Gata3	ENSMUSG00000093896	Plate5	Ighv1-76	2.40741	1.37879	0.000183945	0.00516554	2.84875	0.481271	1.91422
Gata3	ENSMUSG00000094075	Plate5	Ighv1-80	2.46807	1.21374	0.00029743	0.007672	2.10059	0.340924	1.40598
Gata3	ENSMUSG00000094124	Plate5	Ighv1-74	3.05954	2.22493	2.74748e-05	0.00111172	2.21471	0.0702345	1.3682
Gata3	ENSMUSG00000094689	Plate5	Ighv1-81	3.37982	2.91297	2.67062e-07	1.91093e-05	3.57758	0.337953	2.29878
Gata3	ENSMUSG00000095127	Plate5	Ighv1-82	2.11978	0.945232	0.000502153	0.0115632	2.54672	0.620681	1.78644
Gata3	ENSMUSG00000095677	Plate5	Dynlt1f	0.513513	0.210384	0.00414093	0.0580142	20.3821	13.91	17.8273
Gata3	ENSMUSG00000096020	Plate5	Ighv1-75	3.47176	2.98737	2.11427e-07	1.55681e-05	2.99476	0.142591	1.8689
Gata3	ENSMUSG00000096054	Plate5	Syne1	0.441709	0.349272	2.79062e-05	0.00112201	64.0891	50.8314	58.8558
Gata3	ENSMUSG00000096326	Plate5	Ighv1-78	1.46268	0.343079	0.00342532	0.0506795	3.08638	1.2862	2.37578
Gata3	ENSMUSG00000096452	Plate5	Ighv1-77	1.80098	1.74422	1.34236e-15	2.53746e-13	16.9473	5.37389	12.3789
Gata3	ENSMUSG00000096499	Plate5	Ighv1-5	1.42955	0.437792	0.00197948	0.0339245	3.39173	1.52642	2.65542
Gata3	ENSMUSG00000096986	Plate5	4930509E16Rik	-0.530857	-0.274795	0.00135848	0.0253763	17.1124	24.2771	19.9406
Gata3	ENSMUSG00000097177	Plate5	9330159M07Rik	-0.703603	-0.605186	1.29858e-06	7.44188e-05	27.2457	47.7694	35.3472
Gata3	ENSMUSG00000097234	Plate5	Gm26518	-0.395129	-0.227161	0.00123087	0.0236163	46.5384	74.2633	57.4825
Gata3	ENSMUSG00000097442	Plate5	Gm26632	-1.31842	-0.27092	0.00511923	0.0668403	1.60873	4.54426	2.76749
Gata3	ENSMUSG00000097705	Plate5	Gm26740	0.506531	0.24681	0.00201285	0.0342451	31.8651	24.1632	28.8249
Gata3	ENSMUSG00000097769	Plate5	Snhg4	-0.235146	-0.162559	0.000657406	0.0144801	151.58	202.036	171.497
Gata3	ENSMUSG00000097971	Plate5	Gm26917	-0.260032	-0.209598	6.87799e-06	0.000313345	36363.8	49729.6	41639.8
Gata3	ENSMUSG00000098112	Plate5	Bin2	-0.245676	-0.174168	0.00033401	0.00834366	227.082	253.99	237.704
Gata3	ENSMUSG00000098206	Plate5	A430106G13Rik	0.584532	0.364249	0.000376879	0.00917917	28.8244	24.7067	27.199
Gata3	ENSMUSG00000101823	Plate5	Gm29438	1.12303	0.258641	0.00497158	0.0654193	5.97496	3.09321	4.83743
Gata3	ENSMUSG00000102212	Plate5	C230085N15Rik	0.794022	0.684874	1.32082e-06	7.50144e-05	30.6272	22.3959	27.378
Gata3	ENSMUSG00000102277	Plate5	A130050O07Rik	0.71176	0.262609	0.00298254	0.0461783	12.8034	9.58587	11.5333
Gata3	ENSMUSG00000102281	Plate5	Ighv1-30	1.20008	0.637531	0.000470277	0.0109285	5.54428	2.9265	4.51095
Gata3	ENSMUSG00000102509	Plate5	Gm37368	0.675138	0.183042	0.00835917	0.0946103	10.9663	8.09975	9.83478
Gata3	ENSMUSG00000102644	Plate5	Thap6	0.760635	0.453492	0.00035331	0.00870558	16.2649	9.1229	13.4457
Gata3	ENSMUSG00000102744	Plate5	5830444F18Rik	1.70722	0.906572	0.000379633	0.0092285	4.1507	1.64386	3.16116
Gata3	ENSMUSG00000102762	Plate5	4930403P22Rik	-0.957881	-0.269536	0.00388236	0.0548734	2.98028	7.31084	4.68971
Gata3	ENSMUSG00000102813	Plate5	Gm37795	0.583702	0.444672	4.65322e-05	0.00169952	36.3121	27.7277	32.9235
Gata3	ENSMUSG00000102973	Plate5	E430014B02Rik	1.28143	1.01846	3.68195e-05	0.00139617	9.21687	4.54316	7.37199
Gata3	ENSMUSG00000103038	Plate5	Gm37124	0.829818	0.640225	3.16854e-05	0.00123097	19.5101	13.3285	17.07
Gata3	ENSMUSG00000103168	Plate5	Gm30948	3.20245	1.62118	0.000154399	0.00450569	1.64109	0	0.993292
Gata3	ENSMUSG00000103290	Plate5	Ighv1-23	0.561298	0.521352	3.91738e-10	4.16922e-08	100.839	70.8202	88.9895
Gata3	ENSMUSG00000103427	Plate5	Gm37534	0.428231	0.329703	4.6564e-05	0.00169952	100.326	85.0581	94.2991
Gata3	ENSMUSG00000103609	Plate5	Gm37022	2.62472	2.5872	2.86469e-43	6.04688e-40	46.0549	7.37628	30.787
Gata3	ENSMUSG00000103706	Plate5	6820402A03Rik	0.511606	0.298809	0.000722221	0.0156091	27.9809	22.7166	25.9029
Gata3	ENSMUSG00000104571	Plate5	Gm43010	1.42579	1.29079	1.56781e-06	8.59583e-05	8.48185	4.2177	6.79863
Gata3	ENSMUSG00000104590	Plate5	Gm5034	1.43343	1.08495	6.47191e-05	0.00220341	6.05794	2.62551	4.70303
Gata3	ENSMUSG00000105123	Plate5	Ighv1-79	1.11759	0.513476	0.000817953	0.0172656	5.17264	3.27164	4.42225
Gata3	ENSMUSG00000105199	Plate5	Gm43581	-0.641512	-0.378673	0.000470191	0.0109285	18.116	33.2216	24.0787
Gata3	ENSMUSG00000105289	Plate5	Gm43483	-1.77909	-0.869006	0.00047824	0.0110932	0.999574	4.11355	2.22877
Gata3	ENSMUSG00000105378	Plate5	Gm42515	1.51579	1.3251	6.84386e-06	0.000312915	8.24287	3.56752	6.39734
Gata3	ENSMUSG00000105553	Plate5	Gm42514	1.26733	0.239456	0.00641351	0.0781029	3.7942	1.83734	3.02176
Gata3	ENSMUSG00000105652	Plate5	4930519L02Rik	-0.404715	-0.353295	8.97194e-07	5.35989e-05	98.7461	130.76	111.383
Gata3	ENSMUSG00000105757	Plate5	Ighv1-83	3.55707	2.96497	9.56623e-07	5.63518e-05	2.30727	0.0868906	1.43081
Gata3	ENSMUSG00000105987	Plate5	AI506816	-0.23575	-0.196639	1.46835e-06	8.1208e-05	295.221	331.735	309.634
Gata3	ENSMUSG00000106041	Plate5	Olfr241-ps1	3.96054	3.59619	4.61557e-12	6.49513e-10	6.66816	0.512877	4.23844
Gata3	ENSMUSG00000106387	Plate5	Igkv4-73	1.4014	1.29385	3.55655e-07	2.39594e-05	13.9109	6.10705	10.8304
Gata3	ENSMUSG00000106475	Plate5	Gm43011	0.493036	0.238158	0.00221806	0.0370604	26.1234	24.2872	25.3986
Gata3	ENSMUSG00000106798	Plate5	Gm43275	1.40355	1.25697	2.69963e-06	0.000138424	8.16592	3.63105	6.37584
Gata3	ENSMUSG00000107286	Plate5	Gm43788	0.984784	0.506799	0.000586704	0.0131283	19.3458	12.1188	16.493
Gata3	ENSMUSG00000108814	Plate5	Gm30717	2.61483	1.27916	0.000271769	0.00711148	2.13668	0.332958	1.42468
Gata3	ENSMUSG00000109585	Plate5	Gm45358	1.42962	0.356351	0.00310211	0.0472782	3.74863	2.07202	3.08681
Gata3	ENSMUSG00000110958	Plate5	AC153891.1	0.833059	0.710508	2.57692e-06	0.000134307	24.4395	14.0487	20.3379
Gata3	ENSMUSG00000111005	Plate5	Gm33619	1.01987	0.212686	0.00717154	0.0847272	4.7783	2.62857	3.92972
Gata3	ENSMUSG00000111496	Plate5	Gm47483	0.853744	0.244319	0.00447945	0.0611441	10.7275	6.91773	9.22365
Gata3	ENSMUSG00000112082	Plate5	Gm35035	2.33983	2.13402	6.11091e-08	4.86759e-06	7.72286	1.52688	5.27708
Gata3	ENSMUSG00000112317	Plate5	Gm47580	-2.12031	-0.971925	0.000464857	0.0108928	0.669709	3.15474	1.65064
Gata3	ENSMUSG00000112805	Plate5	Gm34574	1.01731	0.965446	1.38637e-10	1.6883e-08	31.0345	14.8346	24.6398
Gata3	ENSMUSG00000112900	Plate5	Gm48204	2.21646	1.8196	1.53217e-05	0.000657796	4.30536	1.16612	3.06618
Gata3	ENSMUSG00000113183	Plate5	Gm47664	0.488599	0.206082	0.00413072	0.0579353	28.161	23.1939	26.2003
Gata3	ENSMUSG00000115338	Plate5	Pnp	1.10353	1.0856	1.22444e-22	4.84611e-20	268.733	118.972	209.617
Gata3	ENSMUSG00000116927	Plate5	AC168220.3	0.758257	0.193031	0.00766745	0.0887644	6.28815	4.25145	5.48419
Gata2	ENSMUSG00000034667	Plate5	Xpot	-0.248297	-0.0700197	9.02454e-05	0.0723016	122.588	144.691	131.089
Gata2	ENSMUSG00000042215	Plate5	Bag2	-0.284904	-0.062798	0.000162007	0.0865296	86.5339	103.924	93.2225
Nfe2	ENSMUSG00000000682	Plate5	Cd52	0.291288	0.171628	0.00012608	0.0197599	107.824	86.638	99.6758
Nfe2	ENSMUSG00000002997	Plate5	Prkar2b	-0.303093	-0.161854	0.000221275	0.0298629	96.9177	119.16	105.472
Nfe2	ENSMUSG00000003746	Plate5	Man1a	-0.329366	-0.241933	9.81296e-06	0.00280449	74.829	94.1431	82.2575
Nfe2	ENSMUSG00000004612	Plate5	Nkg7	0.540931	0.415269	3.47717e-06	0.00103936	47.087	31.6802	41.1613
Nfe2	ENSMUSG00000005514	Plate5	Por	-0.219246	-0.15969	1.9189e-05	0.00443951	255.382	291.594	269.309
Nfe2	ENSMUSG00000005800	Plate5	Mmp8	-0.740858	-0.562659	1.86289e-06	0.00064649	61.9799	100.884	76.9431
Nfe2	ENSMUSG00000008496	Plate5	Pou2f2	0.548385	0.207356	0.000238377	0.0313015	23.6479	17.0797	21.1217
Nfe2	ENSMUSG00000009350	Plate5	Mpo	0.29349	0.241559	8.23747e-07	0.000350794	595.006	477.59	549.846
Nfe2	ENSMUSG00000011831	Plate5	Evi5	-0.323872	-0.113582	0.00128974	0.0901611	37.4376	47.6204	41.3541
Nfe2	ENSMUSG00000014496	Plate5	Ankrd28	-0.301223	-0.266973	5.22652e-09	7.92006e-06	182.93	239.494	204.685
Nfe2	ENSMUSG00000015711	Plate5	Prune1	-0.373667	-0.136423	0.000719746	0.0652985	32.0104	40.1889	35.156
Nfe2	ENSMUSG00000016534	Plate5	Lamp2	-0.239369	-0.198854	8.66425e-07	0.000350794	262.609	306.603	279.53
Nfe2	ENSMUSG00000017002	Plate5	Slpi	0.378316	0.262994	1.65404e-05	0.00408186	75.3824	57.2996	68.4275
Nfe2	ENSMUSG00000017132	Plate5	Cyth1	0.425726	0.221338	0.000117787	0.0187629	61.3231	46.5267	55.6322
Nfe2	ENSMUSG00000019302	Plate5	Atp6v0a1	-0.296444	-0.212994	1.6803e-05	0.00408186	136.031	167.979	148.318
Nfe2	ENSMUSG00000019790	Plate5	Stxbp5	-0.207066	-0.14127	5.12629e-05	0.00996243	292.029	343.581	311.857
Nfe2	ENSMUSG00000020326	Plate5	Ccng1	-0.315285	-0.166757	0.000212363	0.0298629	71.0112	86.3595	76.9144
Nfe2	ENSMUSG00000020743	Plate5	Mif4gd	0.384555	0.111148	0.0014551	0.0970535	39.8229	29.7495	35.9485
Nfe2	ENSMUSG00000022309	Plate5	Angpt1	-0.208932	-0.179982	1.3657e-07	8.84703e-05	561.297	659.047	598.893
Nfe2	ENSMUSG00000022571	Plate5	Pycrl	-0.236633	-0.118833	0.000607805	0.0595019	92.9821	105.024	97.6135
Nfe2	ENSMUSG00000022817	Plate5	Itgb5	-0.360777	-0.184759	0.000182804	0.0265121	54.7181	68.8095	60.1379
Nfe2	ENSMUSG00000024068	Plate5	Spast	-0.345955	-0.177928	0.000197662	0.0282454	67.1552	84.1276	73.6831
Nfe2	ENSMUSG00000024150	Plate5	Mcfd2	-0.298082	-0.256456	8.25302e-08	6.16881e-05	137.567	164.905	148.081
Nfe2	ENSMUSG00000024424	Plate5	Ttc39c	-0.597049	-0.491665	6.77623e-07	0.000313546	29.7195	45.3544	35.7329
Nfe2	ENSMUSG00000024899	Plate5	Papss2	-0.747732	-0.655456	2.31545e-09	4.49985e-06	33.6653	56.5331	42.4606
Nfe2	ENSMUSG00000025014	Plate5	Dntt	0.473144	0.447275	2.83189e-14	9.17248e-11	347.51	247.162	308.915
Nfe2	ENSMUSG00000025059	Plate5	Gk	-0.38338	-0.318462	3.10006e-07	0.000167351	81.9273	105.645	91.0497
Nfe2	ENSMUSG00000025076	Plate5	Casp7	0.24656	0.115092	0.000828957	0.068846	98.5273	81.5271	91.9887
Nfe2	ENSMUSG00000025161	Plate5	Slc16a3	0.525806	0.254388	0.000108442	0.0183745	42.5146	28.6368	37.177
Nfe2	ENSMUSG00000026177	Plate5	Slc11a1	-0.211272	-0.107538	0.000763522	0.0668391	189.021	218.824	200.483
Nfe2	ENSMUSG00000026187	Plate5	Xrcc5	-0.558025	-0.141524	0.000700766	0.0642391	15.0426	21.4335	17.5006
Nfe2	ENSMUSG00000026768	Plate5	Itga8	0.623742	0.481077	2.67562e-06	0.000838679	38.1352	25.2146	33.1658
Nfe2	ENSMUSG00000027435	Plate5	Cd93	0.215865	0.131555	0.000172869	0.0258764	300.498	252.584	282.07
Nfe2	ENSMUSG00000028214	Plate5	Gem	0.779584	0.587744	1.59516e-06	0.000574082	32.5455	18.8763	27.2882
Nfe2	ENSMUSG00000029553	Plate5	Tfec	-0.681108	-0.582284	7.73735e-08	6.16881e-05	29.5858	50.1169	37.4824
Nfe2	ENSMUSG00000029648	Plate5	Flt1	0.321351	0.162669	0.000259233	0.0331443	87.0179	69.2449	80.1821
Nfe2	ENSMUSG00000030142	Plate5	Clec4e	-0.314531	-0.261187	4.57124e-07	0.000233783	358.445	441.846	390.522
Nfe2	ENSMUSG00000031584	Plate5	Gsr	-0.3031	-0.186233	8.34442e-05	0.0150153	112.636	132.837	120.406
Nfe2	ENSMUSG00000034595	Plate5	Ppp1r18	0.295086	0.157503	0.00023721	0.0313015	92.3729	74.0374	85.3208
Nfe2	ENSMUSG00000034652	Plate5	Cd300a	-0.676763	-0.597436	6.48374e-09	7.92006e-06	30.9162	47.5696	37.3213
Nfe2	ENSMUSG00000036256	Plate5	Igfbp7	0.664374	0.377954	3.13502e-05	0.00634646	28.6647	17.2038	24.2567
Nfe2	ENSMUSG00000037580	Plate5	Gch1	0.24905	0.118455	0.000725762	0.0652985	153.664	127.71	143.682
Nfe2	ENSMUSG00000037725	Plate5	Ckap2	-0.326092	-0.137766	0.000596946	0.0595019	64.2175	78.8735	69.8544
Nfe2	ENSMUSG00000037759	Plate5	Ptger2	0.355609	0.108903	0.00154607	0.0998473	45.8831	36.787	42.3846
Nfe2	ENSMUSG00000037966	Plate5	Ninj1	-0.368594	-0.323331	6.52058e-09	7.92006e-06	179.509	224.522	196.822
Nfe2	ENSMUSG00000038370	Plate5	Pcp4l1	-0.470744	-0.23924	0.000108374	0.0183745	25.5574	34.5839	29.0291
Nfe2	ENSMUSG00000039126	Plate5	Prune2	-0.339867	-0.232805	2.3505e-05	0.00519087	126.384	169.008	142.778
Nfe2	ENSMUSG00000039145	Plate5	Camk1d	0.445435	0.147337	0.000616443	0.0595019	30.1982	22.7476	27.3326
Nfe2	ENSMUSG00000041444	Plate5	Arhgap32	0.390393	0.255934	2.90276e-05	0.0060013	100.8	78.4037	92.1858
Nfe2	ENSMUSG00000041538	Plate5	H2-Ob	0.306263	0.179683	0.000116092	0.0187629	88.9492	70.42	81.8226
Nfe2	ENSMUSG00000042207	Plate5	Kdm5b	0.242572	0.172654	2.58892e-05	0.00546882	208.21	181.783	198.046
Nfe2	ENSMUSG00000043008	Plate5	Klhl6	0.728784	0.679603	2.72632e-15	2.64917e-11	83.9288	51.6391	71.5097
Nfe2	ENSMUSG00000045730	Plate5	Adrb2	-0.431877	-0.361388	2.68132e-07	0.00016284	90.5255	124.174	103.467
Nfe2	ENSMUSG00000045826	Plate5	Ptprcap	0.37934	0.302356	1.39871e-06	0.000522742	140.105	105.821	126.919
Nfe2	ENSMUSG00000049723	Plate5	Mmp12	-0.252934	-0.13192	0.000402961	0.0435064	368.191	440.91	396.16
Nfe2	ENSMUSG00000050555	Plate5	Hyls1	0.540397	0.137698	0.00075997	0.0668391	21.1967	14.1147	18.4728
Nfe2	ENSMUSG00000051124	Plate5	Gimap9	0.307304	0.115276	0.00117246	0.0850206	52.6675	41.5686	48.3987
Nfe2	ENSMUSG00000051159	Plate5	Cited1	-0.267272	-0.14006	0.000340314	0.0375776	309.661	362.135	329.843
Nfe2	ENSMUSG00000054619	Plate5	Mettl7a1	-0.716099	-0.185773	0.00030894	0.0361683	8.32183	13.8295	10.4402
Nfe2	ENSMUSG00000055653	Plate5	Gpc3	0.326933	0.253623	3.52977e-06	0.00103936	142.522	111.887	130.739
Nfe2	ENSMUSG00000056999	Plate5	Ide	-0.239521	-0.204089	2.99599e-07	0.000167351	255.235	298.383	271.83
Nfe2	ENSMUSG00000058794	Plate5	Nfe2	0.43222	0.392874	1.59324e-10	3.87037e-07	220.264	159.148	196.758
Nfe2	ENSMUSG00000059852	Plate5	Kcng2	-0.454001	-0.116278	0.00125164	0.0881319	18.4798	24.9558	20.9705
Nfe2	ENSMUSG00000062151	Plate5	Unc13c	-0.38429	-0.23055	6.09234e-05	0.0115544	80.655	116.735	94.5318
Nfe2	ENSMUSG00000063406	Plate5	Tmed5	-0.20416	-0.0954518	0.00147392	0.0970535	149.943	168.134	156.94
Nfe2	ENSMUSG00000063524	Plate5	Eno1	0.21189	0.175485	8.30881e-07	0.000350794	786.33	657.988	736.967
Nfe2	ENSMUSG00000067377	Plate5	Tspan6	0.603456	0.120045	0.00100268	0.0783904	21.6584	13.8992	18.6741
Nfe2	ENSMUSG00000067780	Plate5	Pi15	-0.845154	-0.600214	2.3512e-06	0.000778186	12.8814	23.2339	16.8631
Nfe2	ENSMUSG00000069208	Plate5	Zfp825	-0.601511	-0.133653	0.000777884	0.0674884	11.3492	16.8143	13.4512
Nfe2	ENSMUSG00000069516	Plate5	Lyz2	-0.372669	-0.26005	1.61644e-05	0.00408186	79.2334	101.421	87.7669
Nfe2	ENSMUSG00000070565	Plate5	Rasal2	0.340843	0.142746	0.000546247	0.0558725	52.7711	43.5345	49.2186
Nfe2	ENSMUSG00000072889	Plate5	Nfxl1	-0.383466	-0.135141	0.000758153	0.0668391	40.6421	53.7674	45.6903
Nfe2	ENSMUSG00000081534	Plate5	Slc48a1	-0.232995	-0.119333	0.000559503	0.0566322	130.295	147.195	136.795
Nfe2	ENSMUSG00000085603	Plate5	Gm11346	0.373183	0.188874	0.000179548	0.0264343	54.8871	49.1861	52.6944
Nfe2	ENSMUSG00000093930	Plate5	Hmgcs1	0.260675	0.14069	0.000300118	0.035564	157.334	129.855	146.765
Nfe2	ENSMUSG00000096054	Plate5	Syne1	0.340478	0.173174	0.000218303	0.0298629	57.7439	48.0491	54.0151
Nfe2	ENSMUSG00000098112	Plate5	Bin2	-0.334972	-0.290486	2.40848e-08	2.60036e-05	194.93	240.024	212.274
Nfe2	ENSMUSG00000105652	Plate5	4930519L02Rik	-0.616312	-0.582896	6.07024e-15	2.94923e-11	79.7119	123.577	96.5832
Nfe2	ENSMUSG00000115338	Plate5	Pnp	0.257434	0.137779	0.000326848	0.0373645	138.382	112.437	128.403
Tcf3	ENSMUSG00000000326	Plate6	Comt	0.203405	0.149543	0.000213089	0.00954781	219.317	194.209	209.016
Tcf3	ENSMUSG00000000594	Plate6	Gm2a	-0.245705	-0.211487	1.72644e-07	2.55327e-05	875.611	1069.51	955.16
Tcf3	ENSMUSG00000000811	Plate6	Txnrd3	-0.447266	-0.146597	0.00557536	0.0921703	20.0499	29.2773	23.8355
Tcf3	ENSMUSG00000000982	Plate6	Ccl3	0.548262	0.491943	3.97268e-08	8.36097e-06	95.9731	66.957	84.0691
Tcf3	ENSMUSG00000001123	Plate6	Lgals9	-0.499488	-0.48401	1.3708e-18	1.81819e-15	991.484	1456.65	1182.32
Tcf3	ENSMUSG00000001173	Plate6	Ocrl	-0.302142	-0.197459	0.000263121	0.0112047	108.675	126.5	115.988
Tcf3	ENSMUSG00000001281	Plate6	Itgb7	0.831443	0.704852	1.91618e-07	2.79609e-05	47.3458	27.2041	39.0825
Tcf3	ENSMUSG00000001366	Plate6	Fbxo9	-0.241327	-0.146947	0.00147277	0.0389324	149.202	178.674	161.293
Tcf3	ENSMUSG00000003500	Plate6	Impdh1	-0.261144	-0.230973	1.13731e-08	2.82879e-06	381.422	475.385	419.971
Tcf3	ENSMUSG00000003882	Plate6	Il7r	-0.934646	-0.691683	6.6627e-06	0.000597677	15.4364	26.5614	20.0005
Tcf3	ENSMUSG00000003949	Plate6	Hlf	-0.444496	-0.350084	6.62538e-06	0.000597677	162.442	210.837	182.296
Tcf3	ENSMUSG00000003992	Plate6	Ssbp2	-0.204549	-0.141227	0.000665824	0.0227002	252.785	282.243	264.87
Tcf3	ENSMUSG00000004113	Plate6	Cacna1b	-0.873919	-0.754459	2.5447e-08	6.11676e-06	19.5845	33.5706	25.3224
Tcf3	ENSMUSG00000004266	Plate6	Ptpn6	0.353572	0.32776	1.15164e-12	7.00198e-10	387.777	313.798	357.427
Tcf3	ENSMUSG00000004609	Plate6	Cd33	-0.229678	-0.208051	7.44681e-10	2.62896e-07	1347.46	1543.44	1427.86
Tcf3	ENSMUSG00000004698	Plate6	Hdac9	-0.275363	-0.209254	2.51617e-05	0.00170027	262.539	283.367	271.084
Tcf3	ENSMUSG00000004709	Plate6	Cd244	-0.312287	-0.260207	6.15866e-07	8.12053e-05	138.184	170.276	151.35
Tcf3	ENSMUSG00000004936	Plate6	Map2k1	-0.255199	-0.140374	0.00285408	0.0602992	98.1006	120.96	107.479
Tcf3	ENSMUSG00000004952	Plate6	Rasa4	0.580768	0.364786	0.000130632	0.00652803	40.5574	27.3923	35.1563
Tcf3	ENSMUSG00000005672	Plate6	Kit	-0.476987	-0.45401	9.26383e-14	7.24167e-11	507.143	696.698	584.909
Tcf3	ENSMUSG00000006179	Plate6	Prss16	0.224313	0.127807	0.00381429	0.0723459	118.406	103.386	112.244
Tcf3	ENSMUSG00000007817	Plate6	Zmiz1	-0.223141	-0.154971	0.000389874	0.0150239	309.717	347.99	325.418
Tcf3	ENSMUSG00000007908	Plate6	Hmgcll1	-0.238353	-0.188733	1.3116e-05	0.00103268	157.844	184.662	168.846
Tcf3	ENSMUSG00000008398	Plate6	Elk3	0.332668	0.275906	7.14781e-07	9.31257e-05	192.323	152.929	176.162
Tcf3	ENSMUSG00000009350	Plate6	Mpo	-0.699595	-0.612326	1.19961e-07	1.87551e-05	350.346	594.66	450.577
Tcf3	ENSMUSG00000009378	Plate6	Slc16a12	0.567784	0.345112	0.000170921	0.00812266	36.6633	23.6626	31.3297
Tcf3	ENSMUSG00000011148	Plate6	Adssl1	-0.32461	-0.248118	1.33948e-05	0.001036	160.712	210.434	181.111
Tcf3	ENSMUSG00000013846	Plate6	St3gal1	0.602879	0.497489	2.92652e-06	0.00031095	62.9184	40.6022	53.763
Tcf3	ENSMUSG00000014956	Plate6	Ppp1cb	0.270436	0.218896	3.56058e-06	0.000360805	526.8	436.472	489.742
Tcf3	ENSMUSG00000015619	Plate6	Gata3	-0.316722	-0.167606	0.00160722	0.0413869	74.0837	91.4294	81.1999
Tcf3	ENSMUSG00000015980	Plate6	Lrrc27	-0.765508	-0.193081	0.0025556	0.055493	6.2947	11.4397	8.40547
Tcf3	ENSMUSG00000017167	Plate6	Cntnap1	1.11862	0.266761	0.000821484	0.0268019	8.15565	3.35668	6.18684
Tcf3	ENSMUSG00000017188	Plate6	Coa3	0.259456	0.165239	0.000653322	0.0224841	142.836	127.129	136.392
Tcf3	ENSMUSG00000017493	Plate6	Igfbp4	-0.250624	-0.19426	2.09795e-05	0.00148129	256.678	318.469	282.028
Tcf3	ENSMUSG00000017707	Plate6	Serinc3	-0.262611	-0.232863	8.3229e-09	2.16871e-06	1964.16	2415.02	2149.13
Tcf3	ENSMUSG00000018076	Plate6	Med13l	-0.32046	-0.242242	1.81621e-05	0.00132511	184.771	217.13	198.047
Tcf3	ENSMUSG00000019790	Plate6	Stxbp5	-0.301073	-0.23454	9.5174e-06	0.000783146	323.848	383.043	348.133
Tcf3	ENSMUSG00000019841	Plate6	Rev3l	-0.287662	-0.202161	0.000108716	0.00569274	133.276	153.084	141.402
Tcf3	ENSMUSG00000019854	Plate6	Reps1	-0.51586	-0.496332	8.18967e-16	8.14798e-13	294.053	421.077	346.166
Tcf3	ENSMUSG00000019876	Plate6	Pkib	0.27767	0.217646	1.01688e-05	0.000824349	179.757	145.449	165.682
Tcf3	ENSMUSG00000019947	Plate6	Arid5b	0.275868	0.193234	0.000134164	0.00661895	158.393	122.763	143.776
Tcf3	ENSMUSG00000020027	Plate6	Socs2	-0.469658	-0.441822	4.7277e-12	2.587e-09	111.564	156.564	130.026
Tcf3	ENSMUSG00000020167	Plate6	Tcf3	-0.302039	-0.23599	8.62983e-06	0.000715491	164.085	206.634	181.541
Tcf3	ENSMUSG00000020308	Plate6	Tpgs1	-0.310681	-0.152862	0.00281083	0.0596158	50.3573	64.3379	56.0929
Tcf3	ENSMUSG00000020323	Plate6	Prss57	-0.675178	-0.530971	7.77186e-06	0.000659128	23.2802	37.0852	28.9438
Tcf3	ENSMUSG00000020376	Plate6	Rnf130	-0.201529	-0.158201	3.89819e-05	0.0023701	414.775	485.39	443.745
Tcf3	ENSMUSG00000020561	Plate6	Twistnb	-0.284575	-0.199037	0.00012245	0.00621775	86.2666	105.786	94.2747
Tcf3	ENSMUSG00000020573	Plate6	Pik3cg	-0.20974	-0.138264	0.00114538	0.0332495	359.992	407.021	379.286
Tcf3	ENSMUSG00000020592	Plate6	Sdc1	-0.452798	-0.374053	1.68871e-06	0.000188584	72.8008	103.355	85.3357
Tcf3	ENSMUSG00000020787	Plate6	P2rx1	0.437019	0.210763	0.0011024	0.0325183	35.4266	25.5866	31.3897
Tcf3	ENSMUSG00000020798	Plate6	Spns3	-0.337984	-0.242804	4.64567e-05	0.00276317	92.064	116.37	102.036
Tcf3	ENSMUSG00000021196	Plate6	Pfkp	-0.240527	-0.171608	0.000171449	0.00812266	338.966	399.231	363.69
Tcf3	ENSMUSG00000021228	Plate6	Acot3	-0.333678	-0.174793	0.00143672	0.0382566	61.76	72.9323	66.3435
Tcf3	ENSMUSG00000021265	Plate6	Slc25a29	-0.512917	-0.219843	0.00133554	0.0362217	19.1286	28.8513	23.1174
Tcf3	ENSMUSG00000021549	Plate6	Rasa1	-0.205277	-0.135395	0.00126886	0.0353344	168.286	193.401	178.59
Tcf3	ENSMUSG00000021646	Plate6	Mccc2	-0.329899	-0.13914	0.00528684	0.0897041	38.8544	49.4904	43.2179
Tcf3	ENSMUSG00000021703	Plate6	Serinc5	0.460173	0.363692	6.5218e-06	0.000597677	123.044	87.288	108.375
Tcf3	ENSMUSG00000021730	Plate6	Hcn1	1.28446	0.573679	7.96941e-05	0.00436086	11.3052	3.8062	8.22868
Tcf3	ENSMUSG00000021732	Plate6	Fgf10	1.98564	1.87412	3.27739e-20	5.97796e-17	30.5747	7.36066	21.051
Tcf3	ENSMUSG00000021733	Plate6	Slc4a7	-0.31588	-0.25466	2.65718e-06	0.000287922	183.359	206.697	192.934
Tcf3	ENSMUSG00000021890	Plate6	Eaf1	-0.286063	-0.15712	0.0017939	0.0443908	86.0639	102.031	92.6144
Tcf3	ENSMUSG00000021936	Plate6	Mapk8	-0.259237	-0.153616	0.0014036	0.037466	114.04	127.357	119.503
Tcf3	ENSMUSG00000022075	Plate6	Rhobtb2	0.247969	0.130435	0.004508	0.081144	93.8197	78.2649	87.4383
Tcf3	ENSMUSG00000022102	Plate6	Dok2	-0.251395	-0.132592	0.00416866	0.076934	129.517	155.007	139.975
Tcf3	ENSMUSG00000022103	Plate6	Gfra2	-0.734226	-0.305769	0.000625875	0.0216759	11.4916	20.1113	15.0279
Tcf3	ENSMUSG00000022157	Plate6	Mcpt8	-0.618501	-0.548175	9.87909e-08	1.66333e-05	51.4176	82.2457	64.065
Tcf3	ENSMUSG00000022195	Plate6	6030458C11Rik	0.239577	0.133762	0.0033448	0.0659031	88.4768	73.8153	82.4618
Tcf3	ENSMUSG00000022565	Plate6	Plec	0.273364	0.197896	7.64531e-05	0.00420454	338.444	269.624	310.21
Tcf3	ENSMUSG00000022587	Plate6	Ly6e	-0.225981	-0.193357	3.66317e-07	5.1397e-05	860.058	1048.56	937.392
Tcf3	ENSMUSG00000022686	Plate6	B3gnt5	0.762724	0.684151	2.90888e-09	8.843e-07	60.2118	34.8103	49.7907
Tcf3	ENSMUSG00000022793	Plate6	B4galt4	0.207505	0.148666	0.000324231	0.0132037	346.352	307.882	330.569
Tcf3	ENSMUSG00000022849	Plate6	Hspbap1	0.248775	0.146983	0.00172763	0.0434648	120.408	98.7615	111.527
Tcf3	ENSMUSG00000023927	Plate6	Satb1	-0.300637	-0.141584	0.00415255	0.076934	58.9823	70.2264	63.5953
Tcf3	ENSMUSG00000024034	Plate6	Tmprss3	-0.602211	-0.197986	0.00237418	0.0530522	16.3965	23.6454	19.3705
Tcf3	ENSMUSG00000024050	Plate6	Wiz	-0.252605	-0.144159	0.00220562	0.050949	83.7697	98.0997	89.6487
Tcf3	ENSMUSG00000024056	Plate6	Ndc80	0.235155	0.151984	0.000847674	0.0272993	131.998	115.859	125.377
Tcf3	ENSMUSG00000024078	Plate6	Ttc27	0.267675	0.168626	0.000649723	0.0224308	140.773	116.83	130.95
Tcf3	ENSMUSG00000024269	Plate6	Tpgs2	0.454513	0.396757	1.1571e-07	1.85192e-05	95.0057	70.6001	84.9931
Tcf3	ENSMUSG00000024353	Plate6	Mzb1	-0.990746	-0.782036	1.08897e-06	0.000132418	10.8284	23.2464	15.923
Tcf3	ENSMUSG00000024401	Plate6	Tnf	0.872618	0.432003	0.000192307	0.0088746	12.7692	6.60019	10.2383
Tcf3	ENSMUSG00000024601	Plate6	Isoc1	-0.346706	-0.292606	2.76984e-07	3.98857e-05	187.381	246.073	211.46
Tcf3	ENSMUSG00000024899	Plate6	Papss2	0.496	0.364111	2.84821e-05	0.00185541	82.789	58.8457	72.9661
Tcf3	ENSMUSG00000025014	Plate6	Dntt	-0.783427	-0.744991	1.49522e-18	1.81819e-15	183.251	330.023	243.465
Tcf3	ENSMUSG00000025104	Plate6	Hdgfl3	-0.611913	-0.447622	2.83255e-05	0.00185541	25.6257	33.2954	28.7722
Tcf3	ENSMUSG00000025324	Plate6	Atp10a	-0.333495	-0.271738	1.59635e-06	0.000181551	179.146	213.694	193.32
Tcf3	ENSMUSG00000025724	Plate6	Sec11a	0.208858	0.152459	0.000215806	0.00960074	247.708	219.685	236.211
Tcf3	ENSMUSG00000025790	Plate6	Slco3a1	-0.637778	-0.571503	3.26267e-08	7.28708e-06	48.9203	76.7547	60.3396
Tcf3	ENSMUSG00000025791	Plate6	Pgm2	-0.260567	-0.182199	0.000173339	0.00816464	158.68	196.871	174.348
Tcf3	ENSMUSG00000025810	Plate6	Nrp1	0.412691	0.380804	4.40103e-11	2.09413e-08	281.286	203.476	249.364
Tcf3	ENSMUSG00000025932	Plate6	Eya1	-0.277863	-0.252761	1.45276e-10	5.88852e-08	980.446	1056.5	1011.65
Tcf3	ENSMUSG00000026004	Plate6	Kansl1l	-0.255167	-0.185068	9.68641e-05	0.00512117	167.226	188.764	176.062
Tcf3	ENSMUSG00000026116	Plate6	Tmem131	-0.33344	-0.266438	3.37529e-06	0.000345226	142.233	173.084	154.89
Tcf3	ENSMUSG00000026317	Plate6	Cln8	0.762767	0.216673	0.00186733	0.0454797	12.9194	7.38827	10.6502
Tcf3	ENSMUSG00000026358	Plate6	Rgs1	-0.495439	-0.174791	0.00316167	0.0643943	22.9726	31.8106	26.5984
Tcf3	ENSMUSG00000026737	Plate6	Pip4k2a	-0.229558	-0.137884	0.00212459	0.0501111	110.038	129.034	117.831
Tcf3	ENSMUSG00000026768	Plate6	Itga8	-0.98305	-0.820918	8.37943e-08	1.45563e-05	16.6093	29.4994	21.8975
Tcf3	ENSMUSG00000026833	Plate6	Olfm1	-0.540199	-0.396861	2.86539e-05	0.00185548	41.6497	61.0744	49.6188
Tcf3	ENSMUSG00000026857	Plate6	Ntmt1	0.351853	0.262929	1.99896e-05	0.00142056	100.012	80.0977	91.8421
Tcf3	ENSMUSG00000026880	Plate6	Stom	-0.417811	-0.368151	2.88537e-08	6.71863e-06	136.949	185.65	156.929
Tcf3	ENSMUSG00000027219	Plate6	Slc28a2	-0.420084	-0.30283	3.54908e-05	0.00218209	44.3439	58.6213	50.2013
Tcf3	ENSMUSG00000027227	Plate6	Sord	0.272897	0.220642	3.60735e-06	0.000362191	256.046	220.323	241.39
Tcf3	ENSMUSG00000027248	Plate6	Pdia3	0.23357	0.204807	4.27511e-08	8.82771e-06	1222.72	1076.16	1162.59
Tcf3	ENSMUSG00000027339	Plate6	Rassf2	-0.331269	-0.262022	4.80637e-06	0.00044958	99.5151	117.344	106.83
Tcf3	ENSMUSG00000027452	Plate6	Acss1	-0.413961	-0.170598	0.00278456	0.0594039	30.4013	41.8487	35.0976
Tcf3	ENSMUSG00000027562	Plate6	Car2	0.332702	0.308421	7.69759e-13	5.26515e-10	616.228	504.822	570.523
Tcf3	ENSMUSG00000027822	Plate6	Slc33a1	-0.379713	-0.162944	0.00299492	0.0625503	35.8414	47.2971	40.5412
Tcf3	ENSMUSG00000027858	Plate6	Tspan2	-0.344103	-0.179111	0.00135407	0.0364999	57.7531	74.6661	64.6917
Tcf3	ENSMUSG00000028134	Plate6	Ptbp2	-0.444236	-0.385619	1.42672e-07	2.16861e-05	109.414	124.426	115.573
Tcf3	ENSMUSG00000028385	Plate6	Snx30	-0.275431	-0.209181	2.55262e-05	0.00171386	113.234	134.721	122.049
Tcf3	ENSMUSG00000028525	Plate6	Pde4b	-0.231944	-0.183232	1.59567e-05	0.0011961	213.912	252.519	229.751
Tcf3	ENSMUSG00000028527	Plate6	Ak4	-1.70254	-1.5189	8.231e-11	3.46462e-08	6.13081	19.7574	11.7212
Tcf3	ENSMUSG00000028599	Plate6	Tnfrsf1b	-0.302407	-0.167687	0.00134044	0.0362217	58.411	73.8269	64.7355
Tcf3	ENSMUSG00000028645	Plate6	Slc2a1	-0.407455	-0.247067	0.000269387	0.011427	51.5956	69.7553	59.0457
Tcf3	ENSMUSG00000028678	Plate6	Kif2c	0.325276	0.211089	0.000225952	0.00997106	142.95	116.173	131.965
Tcf3	ENSMUSG00000028799	Plate6	Zfp362	-0.320989	-0.19903	0.000392485	0.0150281	58.755	72.6045	64.4369
Tcf3	ENSMUSG00000028883	Plate6	Sema3a	0.424055	0.379898	6.47591e-09	1.72859e-06	287.163	209.088	255.132
Tcf3	ENSMUSG00000028899	Plate6	Taf12	0.418879	0.344635	1.48792e-06	0.000173636	87.2242	69.2488	79.8497
Tcf3	ENSMUSG00000028970	Plate6	Abcb1b	0.529089	0.49511	7.62655e-11	3.3386e-08	91.011	60.1589	78.3537
Tcf3	ENSMUSG00000028975	Plate6	Pex14	-0.335499	-0.137572	0.00570073	0.0935364	31.4656	39.0722	34.5863
Tcf3	ENSMUSG00000029093	Plate6	Sorcs2	-0.989866	-0.46333	0.000161965	0.00780857	8.98525	16.3254	11.9966
Tcf3	ENSMUSG00000029127	Plate6	Zbtb49	0.441964	0.172611	0.00291587	0.0613679	29.9974	22.3443	26.8576
Tcf3	ENSMUSG00000029304	Plate6	Spp1	1.08583	1.04251	7.36323e-28	2.68611e-24	248.019	120.365	195.648
Tcf3	ENSMUSG00000029322	Plate6	Plac8	0.241504	0.205436	4.22374e-07	5.85122e-05	818.864	718.631	777.743
Tcf3	ENSMUSG00000029468	Plate6	P2rx7	1.5108	0.795627	2.31781e-05	0.00160545	7.91008	2.62876	5.74338
Tcf3	ENSMUSG00000029513	Plate6	Prkab1	-0.283784	-0.180185	0.000469405	0.0171446	95.1038	118.734	104.798
Tcf3	ENSMUSG00000029553	Plate6	Tfec	0.799037	0.736038	3.21605e-12	1.85245e-09	91.6027	51.4077	75.1124
Tcf3	ENSMUSG00000029625	Plate6	Cpsf4	-0.25083	-0.124714	0.00624598	0.0987756	60.4208	73.4032	65.7469
Tcf3	ENSMUSG00000029629	Plate6	Phf14	-0.239357	-0.199293	1.53794e-06	0.000177171	201.332	231.326	213.637
Tcf3	ENSMUSG00000029647	Plate6	Pan3	-0.215851	-0.189379	5.40002e-08	1.05532e-05	610.479	639.182	622.255
Tcf3	ENSMUSG00000029822	Plate6	Osbpl3	0.495825	0.328929	9.49126e-05	0.00504235	41.1441	27.3949	35.5034
Tcf3	ENSMUSG00000029823	Plate6	Luc7l2	-0.200222	-0.137269	0.000832601	0.0270385	185.874	197.457	190.626
Tcf3	ENSMUSG00000029860	Plate6	Zyx	-0.252815	-0.144156	0.00221369	0.0510034	109.555	134.891	119.949
Tcf3	ENSMUSG00000030077	Plate6	Chl1	0.319019	0.276003	4.96292e-08	1.00582e-05	737.104	571.308	669.085
Tcf3	ENSMUSG00000030094	Plate6	Xpc	-0.37651	-0.350086	1.10772e-12	7.00198e-10	296.769	391.136	335.484
Tcf3	ENSMUSG00000030123	Plate6	Plxnd1	-0.262357	-0.14981	0.00186369	0.0454797	99.8806	120.699	108.421
Tcf3	ENSMUSG00000030671	Plate6	Pde3b	-0.449364	-0.224359	0.000854116	0.0274119	36.1046	48.8552	41.3356
Tcf3	ENSMUSG00000030839	Plate6	Sergef	0.255998	0.158498	0.000951374	0.0297481	139.207	113.84	128.8
Tcf3	ENSMUSG00000030930	Plate6	Chst15	-0.603738	-0.509829	1.3629e-06	0.000162126	31.4105	47.3392	37.9454
Tcf3	ENSMUSG00000031400	Plate6	G6pdx	0.300261	0.250758	5.97274e-07	7.97143e-05	229.066	193.072	214.299
Tcf3	ENSMUSG00000031451	Plate6	Gas6	-0.943136	-0.236402	0.00131564	0.0361769	4.57339	9.33028	6.52493
Tcf3	ENSMUSG00000031482	Plate6	Slc25a15	-0.429899	-0.392258	6.82699e-10	2.49049e-07	147.793	201.783	169.943
Tcf3	ENSMUSG00000031529	Plate6	Tnks	-0.211641	-0.126594	0.00324882	0.0654604	189.314	205.598	195.995
Tcf3	ENSMUSG00000031563	Plate6	Wwc2	-0.295175	-0.219949	3.18591e-05	0.00201541	113.638	131.8	121.089
Tcf3	ENSMUSG00000031613	Plate6	Hpgd	1.35612	1.33089	8.64074e-46	9.45643e-42	306.97	121.196	230.755
Tcf3	ENSMUSG00000031616	Plate6	Ednra	-0.570879	-0.454768	7.18559e-06	0.000629113	35.7125	52.7078	42.6849
Tcf3	ENSMUSG00000031628	Plate6	Casp3	-0.214703	-0.137186	0.00150576	0.0395336	168.261	201.826	182.031
Tcf3	ENSMUSG00000031637	Plate6	Lrp2bp	-1.1162	-0.233312	0.0011399	0.0331783	4.32354	7.63584	5.68243
Tcf3	ENSMUSG00000031684	Plate6	Slc10a7	-0.260108	-0.154681	0.00133743	0.0362217	96.4645	99.33	97.64
Tcf3	ENSMUSG00000031722	Plate6	Hp	0.758332	0.500188	5.32266e-05	0.00308207	17.6831	10.5297	14.7484
Tcf3	ENSMUSG00000031785	Plate6	Adgrg1	-0.380437	-0.359847	1.7223e-15	1.57074e-12	936.581	1233.46	1058.38
Tcf3	ENSMUSG00000031903	Plate6	Pla2g15	0.341024	0.159778	0.00268769	0.0579016	60.4491	49.2769	55.8656
Tcf3	ENSMUSG00000031995	Plate6	St14	-0.472363	-0.289875	0.000197869	0.00906059	35.6686	48.6078	40.977
Tcf3	ENSMUSG00000032076	Plate6	Cadm1	1.03262	0.249736	0.00105349	0.0316742	11.499	5.66282	9.10466
Tcf3	ENSMUSG00000032086	Plate6	Bace1	-0.260276	-0.20821	6.43311e-06	0.000596644	211.504	247.018	226.074
Tcf3	ENSMUSG00000032202	Plate6	Rab27a	-0.447058	-0.288289	0.000134869	0.00661895	41.3065	52.5585	45.9227
Tcf3	ENSMUSG00000032231	Plate6	Anxa2	0.225965	0.202353	4.36341e-09	1.22444e-06	1221.5	1088.96	1167.13
Tcf3	ENSMUSG00000032265	Plate6	Fam46a	-0.437755	-0.405554	5.6776e-11	2.58899e-08	231.464	311.379	264.25
Tcf3	ENSMUSG00000032374	Plate6	Plod2	-0.407084	-0.377696	9.35382e-12	4.87468e-09	412.626	551.163	469.462
Tcf3	ENSMUSG00000032411	Plate6	Tfdp2	-0.321699	-0.255863	4.19447e-06	0.000406233	129.648	160.156	142.164
Tcf3	ENSMUSG00000032661	Plate6	Oas3	0.861598	0.138993	0.00525677	0.0894713	8.06787	4.58296	6.63816
Tcf3	ENSMUSG00000032698	Plate6	Lmo2	0.209033	0.187504	4.49902e-09	1.23093e-06	756.711	681.345	725.791
Tcf3	ENSMUSG00000033192	Plate6	Lpcat2	-0.309522	-0.245865	4.75772e-06	0.000448866	175.818	213.532	191.291
Tcf3	ENSMUSG00000033530	Plate6	Ttc7b	0.350182	0.260565	2.20421e-05	0.00154634	90.962	69.0947	81.9908
Tcf3	ENSMUSG00000034156	Plate6	Tspoap1	-0.295499	-0.157842	0.00195039	0.0465035	61.0375	63.7861	62.1651
Tcf3	ENSMUSG00000034480	Plate6	Diaph2	0.368432	0.158576	0.00325388	0.0654604	51.3278	37.2118	45.5366
Tcf3	ENSMUSG00000034659	Plate6	Tmem109	0.270353	0.137424	0.00395251	0.0743234	74.7145	63.5492	70.1338
Tcf3	ENSMUSG00000034663	Plate6	Bmp2k	-0.489719	-0.413293	1.00357e-06	0.000123405	80.6702	109.176	92.3647
Tcf3	ENSMUSG00000034792	Plate6	Gna15	-0.428448	-0.294035	7.01449e-05	0.00389678	40.8486	56.6545	47.333
Tcf3	ENSMUSG00000034903	Plate6	Cobll1	0.732274	0.204828	0.00220667	0.050949	12.638	7.28944	10.4437
Tcf3	ENSMUSG00000035105	Plate6	Egln3	-0.485831	-0.456037	1.55868e-11	7.75375e-09	138.797	200.03	163.918
Tcf3	ENSMUSG00000035268	Plate6	Pkig	-0.234947	-0.148532	0.00110831	0.0325183	132.886	157.405	142.945
Tcf3	ENSMUSG00000035851	Plate6	Ythdc1	-0.293672	-0.225361	1.56789e-05	0.00118338	144.301	169.753	154.742
Tcf3	ENSMUSG00000036356	Plate6	Csgalnact1	-0.304125	-0.156446	0.00227893	0.0520047	63.3548	73.9854	67.7161
Tcf3	ENSMUSG00000036606	Plate6	Plxnb2	0.305798	0.210398	0.000124134	0.00626045	189.382	152.168	174.115
Tcf3	ENSMUSG00000036817	Plate6	Sun1	0.237588	0.14954	0.00110703	0.0325183	117.887	99.0422	110.156
Tcf3	ENSMUSG00000036944	Plate6	Tmem71	-0.687362	-0.521328	1.41193e-05	0.00107906	20.2275	31.6165	24.8999
Tcf3	ENSMUSG00000037242	Plate6	Clic4	-0.235914	-0.143279	0.00167707	0.0428828	151.833	181.194	163.879
Tcf3	ENSMUSG00000037386	Plate6	Rims2	0.375744	0.303272	2.34542e-06	0.000256682	218.03	143.805	187.579
Tcf3	ENSMUSG00000037580	Plate6	Gch1	-0.347776	-0.271275	6.95496e-06	0.000618822	125.242	159.124	139.142
Tcf3	ENSMUSG00000037818	Plate6	Abhd18	-1.15956	-0.894336	9.53513e-07	0.000118582	7.90494	17.0458	11.655
Tcf3	ENSMUSG00000037913	Plate6	Tmem156	0.40664	0.341941	5.18275e-07	7.00248e-05	106.021	77.2187	94.2045
Tcf3	ENSMUSG00000037999	Plate6	Arap2	0.436737	0.3508	3.7506e-06	0.000369789	107.291	75.4969	94.247
Tcf3	ENSMUSG00000038151	Plate6	Prdm1	-0.583516	-0.534222	4.13117e-09	1.18978e-06	73.9663	107.815	87.8528
Tcf3	ENSMUSG00000038291	Plate6	Snx25	-0.281636	-0.13721	0.00438788	0.0797691	68.5537	82.2107	74.1566
Tcf3	ENSMUSG00000038332	Plate6	Sesn1	0.294536	0.21545	4.77103e-05	0.00282239	142.378	119.343	132.928
Tcf3	ENSMUSG00000038370	Plate6	Pcp4l1	0.523556	0.427139	3.7177e-06	0.000369789	57.8686	40.5847	50.7777
Tcf3	ENSMUSG00000038393	Plate6	Txnip	-0.514203	-0.398929	1.1563e-05	0.000916999	211.59	305.491	250.113
Tcf3	ENSMUSG00000038481	Plate6	Cdk19	-0.337682	-0.257351	1.34243e-05	0.001036	167.848	208.316	184.45
Tcf3	ENSMUSG00000038578	Plate6	Susd1	-0.262535	-0.158255	0.001126	0.0328612	160.981	188.363	172.215
Tcf3	ENSMUSG00000038604	Plate6	Ripor1	-0.442907	-0.430901	8.97254e-23	2.45489e-19	384.132	531.06	444.41
Tcf3	ENSMUSG00000038679	Plate6	Trps1	0.204904	0.154013	0.000122719	0.00621775	503.107	392.482	457.723
Tcf3	ENSMUSG00000039109	Plate6	F13a1	-0.743282	-0.728027	6.2322e-40	3.41026e-36	1170.68	1961.34	1495.05
Tcf3	ENSMUSG00000039153	Plate6	Runx2	-0.242038	-0.166496	0.000310952	0.0128418	175.645	202.328	186.592
Tcf3	ENSMUSG00000039167	Plate6	Adgrl4	0.283191	0.246956	3.42232e-08	7.49077e-06	1476.5	1220.79	1371.6
Tcf3	ENSMUSG00000039220	Plate6	Ppp1r10	0.231062	0.138085	0.00216529	0.0508422	118.085	100.341	110.805
Tcf3	ENSMUSG00000039286	Plate6	Fndc3b	-0.228391	-0.158883	0.000339146	0.0135638	338.434	375.851	353.785
Tcf3	ENSMUSG00000039713	Plate6	Plekhg5	-0.463628	-0.147255	0.00559119	0.0922925	17.8463	24.8018	20.6999
Tcf3	ENSMUSG00000039741	Plate6	Bahcc1	-0.248763	-0.132078	0.00415987	0.076934	110.449	127.517	117.451
Tcf3	ENSMUSG00000039959	Plate6	Hip1	0.290025	0.131865	0.00583156	0.094971	76.1485	61.5169	70.1458
Tcf3	ENSMUSG00000039968	Plate6	Rsbn1l	-0.333799	-0.240985	4.36224e-05	0.00263759	90.9751	105.05	96.7494
Tcf3	ENSMUSG00000040247	Plate6	Tbc1d10c	-0.209232	-0.144424	0.00059426	0.0207346	203.129	235.907	216.577
Tcf3	ENSMUSG00000040387	Plate6	Klhl32	-0.593972	-0.414476	5.03037e-05	0.00295981	38.8121	45.232	41.4459
Tcf3	ENSMUSG00000040447	Plate6	Spns2	-0.549191	-0.48618	1.1676e-07	1.85192e-05	50.2255	73.878	59.9291
Tcf3	ENSMUSG00000040699	Plate6	Limd2	0.22429	0.174061	3.27155e-05	0.00204593	330.126	294.749	315.613
Tcf3	ENSMUSG00000040824	Plate6	Snrpd2	0.264716	0.168213	0.000616013	0.0214021	94.1801	82.6662	89.4565
Tcf3	ENSMUSG00000041468	Plate6	Gpr12	-0.435364	-0.399971	2.65929e-10	1.0394e-07	143.299	193.011	163.694
Tcf3	ENSMUSG00000041598	Plate6	Cdc42ep4	-0.690138	-0.501702	2.51685e-05	0.00170027	20.8822	35.0295	26.6862
Tcf3	ENSMUSG00000041895	Plate6	Wipi1	0.38886	0.162826	0.00312782	0.0642058	56.6185	44.6021	51.6887
Tcf3	ENSMUSG00000041959	Plate6	S100a10	0.25926	0.159151	0.000986519	0.0301577	165.518	141.896	155.827
Tcf3	ENSMUSG00000042042	Plate6	Csgalnact2	-0.35862	-0.161631	0.00280531	0.0596142	57.8004	73.4238	64.21
Tcf3	ENSMUSG00000042700	Plate6	Sipa1l1	-0.304879	-0.261294	1.12904e-07	1.84422e-05	332.309	382.326	352.829
Tcf3	ENSMUSG00000042757	Plate6	Tmem108	0.618113	0.447184	3.21161e-05	0.00201999	38.3672	22.3738	31.8058
Tcf3	ENSMUSG00000043008	Plate6	Klhl6	-0.391164	-0.194841	0.00121919	0.0344696	48.8391	66.8516	56.2288
Tcf3	ENSMUSG00000043110	Plate6	Lrrn4	-0.640566	-0.244404	0.00122188	0.0344696	15.4674	22.7052	18.4368
Tcf3	ENSMUSG00000043421	Plate6	Hilpda	-0.367949	-0.29134	4.37429e-06	0.000419932	122.127	163.186	138.971
Tcf3	ENSMUSG00000044258	Plate6	Ctla2a	-0.392941	-0.300667	1.12546e-05	0.000899051	79.2748	108.722	91.3559
Tcf3	ENSMUSG00000044734	Plate6	Serpinb1a	0.230249	0.196145	4.60969e-07	6.30605e-05	655.593	570.254	620.582
Tcf3	ENSMUSG00000044768	Plate6	D1Ertd622e	0.472967	0.281251	0.000252618	0.0109708	42.8703	32.3045	38.5356
Tcf3	ENSMUSG00000045005	Plate6	Fzd5	-0.618824	-0.17869	0.00329627	0.0656981	11.5846	18.425	14.3909
Tcf3	ENSMUSG00000046006	Plate6	Gapt	0.561831	0.545653	4.36469e-20	6.82388e-17	257.187	178.068	224.728
Tcf3	ENSMUSG00000046185	Plate6	Zfp84	0.37178	0.167266	0.00251737	0.0551602	57.5143	45.6159	52.6329
Tcf3	ENSMUSG00000046223	Plate6	Plaur	0.352133	0.1776	0.0015464	0.0402949	63.868	50.4116	58.3475
Tcf3	ENSMUSG00000046743	Plate6	Fat4	0.299741	0.212016	8.45864e-05	0.00457988	683.566	527.53	619.552
Tcf3	ENSMUSG00000046985	Plate6	Tapt1	-0.382583	-0.201449	0.00091126	0.0289068	60.2375	75.0281	66.3054
Tcf3	ENSMUSG00000047250	Plate6	Ptgs1	0.215451	0.13888	0.00133167	0.0362217	163.63	145.299	156.11
Tcf3	ENSMUSG00000047368	Plate6	Abhd17b	-0.241557	-0.174466	0.000133135	0.00661895	140.509	165.413	150.726
Tcf3	ENSMUSG00000047648	Plate6	Fbxo30	-0.215957	-0.118892	0.00597209	0.096399	111.719	122.424	116.111
Tcf3	ENSMUSG00000047867	Plate6	Gimap6	-0.678181	-0.637994	5.28512e-13	3.85602e-10	92.1908	152.131	116.782
Tcf3	ENSMUSG00000049504	Plate6	Proser1	-0.287343	-0.186142	0.000352261	0.0139679	91.6869	105.854	97.4991
Tcf3	ENSMUSG00000049577	Plate6	Zfpm1	-0.294322	-0.141869	0.0039296	0.0740198	46.9057	57.4398	51.2274
Tcf3	ENSMUSG00000049709	Plate6	Nlrp10	0.482671	0.143723	0.00616932	0.0981353	27.8504	20.2809	24.7449
Tcf3	ENSMUSG00000049723	Plate6	Mmp12	0.618453	0.601028	1.47116e-22	3.22007e-19	827.86	548.559	713.275
Tcf3	ENSMUSG00000050147	Plate6	F2rl3	-0.604891	-0.504924	2.04294e-06	0.000225838	36.1898	56.0396	44.3333
Tcf3	ENSMUSG00000050357	Plate6	Carmil2	-0.503717	-0.150166	0.00540901	0.0902716	11.1421	14.7442	12.6199
Tcf3	ENSMUSG00000050473	Plate6	Slc35d3	-0.285867	-0.18916	0.000273741	0.0115669	133.237	161.066	144.654
Tcf3	ENSMUSG00000050578	Plate6	Mmp13	0.588094	0.433624	2.6455e-05	0.00175469	98.6109	66.4258	85.4068
Tcf3	ENSMUSG00000050914	Plate6	Ankrd37	-1.00531	-0.850366	2.57101e-08	6.11676e-06	17.8037	35.2823	24.9744
Tcf3	ENSMUSG00000050965	Plate6	Prkca	-0.782443	-0.681505	5.35979e-08	1.05532e-05	25.2801	40.9279	31.6997
Tcf3	ENSMUSG00000051124	Plate6	Gimap9	-0.617322	-0.569014	9.76391e-10	3.33926e-07	37.826	59.9418	46.8991
Tcf3	ENSMUSG00000051451	Plate6	Crebzf	-0.308868	-0.162921	0.00180448	0.0443966	52.121	62.0686	56.2021
Tcf3	ENSMUSG00000052160	Plate6	Pld4	1.27279	1.18694	2.40007e-16	2.62664e-13	42.3275	17.259	32.043
Tcf3	ENSMUSG00000052512	Plate6	Nav2	0.67056	0.592204	8.37945e-08	1.45563e-05	82.0146	48.1863	68.1363
Tcf3	ENSMUSG00000052593	Plate6	Adam17	-0.28157	-0.218327	1.34422e-05	0.001036	183.622	220.012	198.551
Tcf3	ENSMUSG00000052688	Plate6	Rab7b	-0.47429	-0.289624	0.000204932	0.00933354	38.5002	54.6349	45.1195
Tcf3	ENSMUSG00000052852	Plate6	Reep1	-1.17347	-0.51066	0.000119928	0.00614989	5.98423	10.7846	7.95363
Tcf3	ENSMUSG00000056215	Plate6	Lrguk	-0.550587	-0.150648	0.00544985	0.090772	16.2153	20.9282	18.1488
Tcf3	ENSMUSG00000056258	Plate6	Kcnq3	0.793647	0.397313	0.000242381	0.0106531	23.5735	12.649	19.0917
Tcf3	ENSMUSG00000056737	Plate6	Capg	0.23574	0.194046	2.88991e-06	0.00031007	349.89	310.969	333.922
Tcf3	ENSMUSG00000056758	Plate6	Hmga2	-0.400553	-0.333257	8.06112e-07	0.000102582	86.3902	104.929	93.9958
Tcf3	ENSMUSG00000056888	Plate6	Glipr1	0.272504	0.224849	1.49139e-06	0.000173636	427.002	360.769	399.829
Tcf3	ENSMUSG00000057098	Plate6	Ebf1	-0.234059	-0.204032	7.32222e-08	1.31983e-05	626.161	641.445	632.432
Tcf3	ENSMUSG00000057191	Plate6	AB124611	0.251381	0.140794	0.00263656	0.0569124	128.615	110.229	121.072
Tcf3	ENSMUSG00000057329	Plate6	Bcl2	0.379352	0.285282	1.64798e-05	0.0012269	102.227	72.1289	89.8793
Tcf3	ENSMUSG00000057606	Plate6	Colq	-1.09023	-0.272694	0.000799184	0.0262651	4.66744	10.2281	6.94875
Tcf3	ENSMUSG00000057963	Plate6	Itpk1	-0.212232	-0.131431	0.0022624	0.0519071	176.639	207.655	189.363
Tcf3	ENSMUSG00000058407	Plate6	Txndc9	0.234454	0.152061	0.000822864	0.0268019	123.124	106.653	116.367
Tcf3	ENSMUSG00000059742	Plate6	Kcnh7	-0.500803	-0.418261	1.60914e-06	0.000181551	52.6233	67.4483	58.7054
Tcf3	ENSMUSG00000060376	Plate6	Bckdha	-0.472352	-0.222941	0.00103068	0.0311596	21.2751	29.8541	24.7947
Tcf3	ENSMUSG00000060429	Plate6	Sntb1	-0.601513	-0.180162	0.00319798	0.0649327	9.88437	15.1135	12.0297
Tcf3	ENSMUSG00000060568	Plate6	Fam78b	-0.707806	-0.388277	0.000209802	0.00948789	12.5539	20.7877	15.9319
Tcf3	ENSMUSG00000061119	Plate6	Prcp	-0.210322	-0.137814	0.00122206	0.0344696	200.396	234.875	214.541
Tcf3	ENSMUSG00000061143	Plate6	Maml3	-0.33411	-0.287689	7.04243e-08	1.30631e-05	218.205	250.125	231.3
Tcf3	ENSMUSG00000061436	Plate6	Hipk2	-0.215254	-0.141765	0.00101831	0.0309565	193.283	212.3	201.085
Tcf3	ENSMUSG00000063439	Plate6	B9d2	-0.27532	-0.210085	2.26285e-05	0.00157737	134.784	168.356	148.557
Tcf3	ENSMUSG00000063849	Plate6	Ppcdc	-0.363622	-0.257284	5.27747e-05	0.00307216	102.853	131.349	114.544
Tcf3	ENSMUSG00000064065	Plate6	Ipcef1	-0.713105	-0.62753	6.54783e-08	1.23551e-05	29.6979	45.0262	35.9865
Tcf3	ENSMUSG00000064147	Plate6	Rab44	-0.333869	-0.22723	0.000112895	0.00585554	312.355	370.948	336.393
Tcf3	ENSMUSG00000064367	Plate6	mt-Nd5	-0.277823	-0.248194	2.57543e-09	8.05301e-07	1752.95	2162.13	1920.82
Tcf3	ENSMUSG00000067158	Plate6	Col4a4	-0.877253	-0.155122	0.00397578	0.0746328	6.11522	8.66893	7.16289
Tcf3	ENSMUSG00000067780	Plate6	Pi15	0.914197	0.80977	5.11391e-10	1.92988e-07	43.9983	23.4527	35.5693
Tcf3	ENSMUSG00000069792	Plate6	Wfdc17	0.920374	0.442193	0.000184793	0.00856941	14.186	7.39713	11.4008
Tcf3	ENSMUSG00000070348	Plate6	Ccnd1	0.244796	0.126702	0.00533103	0.0901744	115.204	97.6063	107.984
Tcf3	ENSMUSG00000071547	Plate6	Nt5dc2	-0.282165	-0.228036	3.27921e-06	0.000341788	437.284	553.649	485.023
Tcf3	ENSMUSG00000072653	Plate6	Zfp783	-0.480629	-0.291364	0.000213675	0.00954781	29.5523	40.2157	33.927
Tcf3	ENSMUSG00000074782	Plate6	4833422C13Rik	-1.02252	-0.125086	0.00536696	0.0902716	4.9907	7.59063	6.05734
Tcf3	ENSMUSG00000075269	Plate6	Bex6	0.417791	0.243306	0.000359651	0.0141076	55.4249	41.9663	49.9034
Tcf3	ENSMUSG00000075370	Plate6	Igll1	-0.936118	-0.808303	9.13955e-09	2.32612e-06	16.2812	31.9998	22.7298
Tcf3	ENSMUSG00000075408	Plate6	6030408B16Rik	-0.565892	-0.239664	0.00111718	0.032691	18.2254	28.1366	22.2915
Tcf3	ENSMUSG00000075703	Plate6	Selenoi	0.272821	0.164246	0.000970734	0.029926	134.228	104.319	121.958
Tcf3	ENSMUSG00000078452	Plate6	Raet1d	-0.958425	-0.700043	7.33535e-06	0.000637128	7.88036	15.6923	11.0853
Tcf3	ENSMUSG00000079419	Plate6	Ms4a6c	0.463888	0.173053	0.0030675	0.0636735	35.9999	24.9598	31.4706
Tcf3	ENSMUSG00000084956	Plate6	Gm16194	-0.25095	-0.125709	0.00594528	0.0962756	86.8342	92.9696	89.3513
Tcf3	ENSMUSG00000085784	Plate6	Gm12158	-0.448937	-0.26553	0.000283038	0.0118681	46.8351	50.4382	48.3133
Tcf3	ENSMUSG00000086665	Plate6	Gm13067	-0.872831	-0.22743	0.00154036	0.0402799	5.37466	8.12103	6.50137
Tcf3	ENSMUSG00000089726	Plate6	Mir17hg	-0.313594	-0.13914	0.00492204	0.086325	56.768	61.1025	58.5463
Tcf3	ENSMUSG00000090019	Plate6	Gimap1	-0.484345	-0.145216	0.00596729	0.096399	15.6177	22.8587	18.5884
Tcf3	ENSMUSG00000092274	Plate6	Neat1	0.278349	0.205942	4.55572e-05	0.00272673	358.09	247.15	312.576
Tcf3	ENSMUSG00000097109	Plate6	Gm26580	-0.465303	-0.228624	0.000864434	0.0276619	33.2884	39.7538	35.9408
Tcf3	ENSMUSG00000098973	Plate6	Mir6236	-0.275375	-0.187152	0.000217272	0.00962681	5100.62	6320.7	5601.17
Tcf3	ENSMUSG00000099757	Plate6	BE692007	0.874569	0.244446	0.00126886	0.0353344	10.7534	5.50738	8.60118
Tcf3	ENSMUSG00000100017	Plate6	2410022M11Rik	-0.90535	-0.129482	0.00584868	0.0951084	4.67437	8.81451	6.37289
Tcf3	ENSMUSG00000101223	Plate6	4930568A12Rik	-0.901043	-0.250894	0.00116267	0.0335732	5.88338	10.2849	7.68914
Tcf3	ENSMUSG00000101599	Plate6	Gm20342	-0.255823	-0.220451	1.35779e-07	2.09291e-05	364.89	369.471	366.769
Tcf3	ENSMUSG00000102423	Plate6	Gm37465	-0.480795	-0.437964	3.64192e-09	1.07722e-06	136.416	148.162	141.235
Tcf3	ENSMUSG00000102573	Plate6	Gm7265	0.700575	0.350246	0.000337936	0.0135638	29.0189	15.0988	23.308
Tcf3	ENSMUSG00000102662	Plate6	Gm38377	-0.383687	-0.209346	0.00070728	0.0238904	71.592	73.5675	72.4025
Tcf3	ENSMUSG00000102721	Plate6	A630081D01Rik	-0.521754	-0.208179	0.00172329	0.0434648	24.0953	29.8524	26.4572
Tcf3	ENSMUSG00000102732	Plate6	Gm37342	-0.53833	-0.211566	0.00169245	0.0429749	27.0951	29.7219	28.1728
Tcf3	ENSMUSG00000102776	Plate6	Gm38162	-0.548069	-0.382343	5.36653e-05	0.00309112	36.6322	40.8958	38.3814
Tcf3	ENSMUSG00000102808	Plate6	5430420F09Rik	-0.425056	-0.370822	7.35648e-08	1.31983e-05	146.477	153.734	149.454
Tcf3	ENSMUSG00000102875	Plate6	Gm37139	0.885575	0.128354	0.00613104	0.0976683	12.9239	4.36611	9.41301
Tcf3	ENSMUSG00000103192	Plate6	Gm37645	-0.797413	-0.711991	2.38587e-09	7.67968e-07	38.6758	51.0058	43.7343
Tcf3	ENSMUSG00000103546	Plate6	Gm37666	-0.5528	-0.22067	0.00149269	0.0393637	17.8251	22.262	19.6454
Tcf3	ENSMUSG00000103622	Plate6	Gm38391	-0.414769	-0.231847	0.000495957	0.0178544	44.2359	54.8247	48.58
Tcf3	ENSMUSG00000103701	Plate6	Gm10728	-0.74663	-0.188792	0.00274399	0.0587676	11.3003	13.9338	12.3807
Tcf3	ENSMUSG00000103747	Plate6	Gm38236	-0.530967	-0.181262	0.0029429	0.0615814	20.3672	23.4575	21.635
Tcf3	ENSMUSG00000103808	Plate6	Gm37060	-0.796432	-0.171229	0.00340741	0.0665318	9.36507	11.5059	10.2434
Tcf3	ENSMUSG00000104214	Plate6	Gm36638	-0.536947	-0.21518	0.00157824	0.0407364	24.4397	28.2155	25.9887
Tcf3	ENSMUSG00000104273	Plate6	A530064N14Rik	0.495254	0.216187	0.00133849	0.0362217	36.2217	19.7952	29.4826
Tcf3	ENSMUSG00000104339	Plate6	C130089K02Rik	-0.365836	-0.311631	1.70875e-07	2.55327e-05	359.674	345.915	354.03
Tcf3	ENSMUSG00000104378	Plate6	Gm37510	-0.475115	-0.383628	4.01603e-06	0.000392424	74.915	79.6672	76.8646
Tcf3	ENSMUSG00000104488	Plate6	Gm38062	-0.598898	-0.444903	2.35648e-05	0.00162197	26.5581	31.4763	28.5759
Tcf3	ENSMUSG00000105199	Plate6	Gm43581	-0.591721	-0.197243	0.00238017	0.0530522	19.008	22.6986	20.5221
Tcf3	ENSMUSG00000106375	Plate6	Gm43361	-0.786236	-0.626664	3.33903e-06	0.000344739	24.4214	34.2398	28.4494
Tcf3	ENSMUSG00000106749	Plate6	Gm43281	-0.610861	-0.342156	0.000254614	0.0110138	18.7502	21.9139	20.0481
Tcf3	ENSMUSG00000107102	Plate6	Gm42726	-0.745811	-0.332874	0.000462778	0.0169955	11.4593	15.4968	13.1157
Tcf3	ENSMUSG00000107990	Plate6	Gm7890	-0.721753	-0.409363	0.000167107	0.00802114	12.1412	15.7895	13.6379
Tcf3	ENSMUSG00000108219	Plate6	Gm44101	-0.932698	-0.139366	0.00475788	0.0844411	4.65236	7.34636	5.75759
Tcf3	ENSMUSG00000108238	Plate6	Gm43984	-0.303856	-0.193391	0.000354655	0.0140121	122.067	108.182	116.371
Tcf3	ENSMUSG00000108314	Plate6	Prkcz2	0.614434	0.153221	0.00515624	0.088718	11.488	7.54197	9.8691
Tcf3	ENSMUSG00000108991	Plate6	Gm45807	-1.12336	-0.778934	7.75798e-06	0.000659128	8.47502	12.2774	10.035
Tcf3	ENSMUSG00000109157	Plate6	Gm44829	-1.01277	-0.370565	0.000358326	0.0141062	7.77993	13.7231	10.2182
Tcf3	ENSMUSG00000109536	Plate6	9330162G02Rik	-0.351391	-0.251641	4.5595e-05	0.00272673	163.764	169.66	166.183
Tcf3	ENSMUSG00000110397	Plate6	Gm45540	1.13642	0.937113	6.37849e-08	1.22467e-05	27.3203	10.7459	20.5205
Tcf3	ENSMUSG00000110442	Plate6	Gm45804	-0.46746	-0.14211	0.00634216	0.0995819	20.2767	22.4044	21.1496
Tcf3	ENSMUSG00000114555	Plate6	Gm48706	-0.640147	-0.242392	0.00125694	0.0351815	15.2647	16.4403	15.747
Tcf3	ENSMUSG00000114605	Plate6	C130051F05Rik	-0.881583	-0.432915	0.000192997	0.0088746	8.99565	12.1662	10.2964
Gfi1b	ENSMUSG00000000982	Plate6	Ccl3	0.472247	0.360706	7.43116e-07	0.000556099	83.2863	61.2549	74.2478
Gfi1b	ENSMUSG00000001891	Plate6	Ugp2	-0.295928	-0.13608	0.000472031	0.0407581	62.0402	78.1146	68.6348
Gfi1b	ENSMUSG00000002105	Plate6	Slc39a13	-0.619098	-0.169474	0.000184181	0.0246858	15.5534	24.0546	19.0411
Gfi1b	ENSMUSG00000002486	Plate6	Tchp	0.34544	0.15063	0.000401576	0.0379595	66.9452	50.6501	60.26
Gfi1b	ENSMUSG00000002733	Plate6	Plekha3	-0.38893	-0.10157	0.00197132	0.0984487	41.8137	54.0443	46.8313
Gfi1b	ENSMUSG00000003382	Plate6	Etv3	0.389979	0.153849	0.000422711	0.0383429	53.0468	40.6333	47.9541
Gfi1b	ENSMUSG00000003865	Plate6	Gys1	-0.308963	-0.189957	5.98405e-05	0.01198	89.3001	110.952	98.1831
Gfi1b	ENSMUSG00000004285	Plate6	Atp6v1f	0.280841	0.144879	0.000263177	0.0291769	150.906	127.798	141.426
Gfi1b	ENSMUSG00000004936	Plate6	Map2k1	-0.406279	-0.312737	1.92263e-06	0.00115347	81.7476	110.648	93.6042
Gfi1b	ENSMUSG00000005501	Plate6	Usp40	0.228751	0.0960977	0.00195436	0.0984487	103.337	82.0159	94.5896
Gfi1b	ENSMUSG00000007891	Plate6	Ctsd	-0.200086	-0.114066	0.000275629	0.029821	181.249	211.181	193.529
Gfi1b	ENSMUSG00000009630	Plate6	Ppp2cb	-0.200225	-0.102497	0.000825711	0.0599727	157.737	185.088	168.958
Gfi1b	ENSMUSG00000017002	Plate6	Slpi	0.366461	0.216756	5.91183e-05	0.01198	80.8773	64.2435	74.0532
Gfi1b	ENSMUSG00000018415	Plate6	Gid4	0.267771	0.108109	0.00132239	0.078643	74.5054	62.9003	69.7444
Gfi1b	ENSMUSG00000018899	Plate6	Irf1	0.399466	0.182197	0.000204692	0.0258892	63.7638	47.8121	57.2195
Gfi1b	ENSMUSG00000019763	Plate6	Rmnd1	0.393109	0.160688	0.000353788	0.0349122	47.6448	34.9394	42.4323
Gfi1b	ENSMUSG00000020027	Plate6	Socs2	-0.228197	-0.108203	0.00087289	0.0612387	121.581	143.237	130.466
Gfi1b	ENSMUSG00000020219	Plate6	Timm13	0.205784	0.0977067	0.00135966	0.0792838	214.135	189.354	203.969
Gfi1b	ENSMUSG00000020261	Plate6	Slc36a1	0.441372	0.119573	0.00102411	0.0678087	45.4475	33.308	40.4672
Gfi1b	ENSMUSG00000021196	Plate6	Pfkp	-0.240091	-0.171848	8.85002e-06	0.00325363	307.218	365.208	331.009
Gfi1b	ENSMUSG00000021266	Plate6	Wars	-0.20199	-0.11732	0.000212932	0.0263641	224.828	261.531	239.886
Gfi1b	ENSMUSG00000022789	Plate6	Dnm1l	-0.21179	-0.107318	0.000697669	0.0541104	254.505	295.874	271.477
Gfi1b	ENSMUSG00000023994	Plate6	Nfya	0.286891	0.152532	0.000204578	0.0258892	104.565	85.7399	96.842
Gfi1b	ENSMUSG00000025791	Plate6	Pgm2	-0.314551	-0.229729	8.90971e-06	0.00325363	140.056	180.095	156.482
Gfi1b	ENSMUSG00000026482	Plate6	Rgl1	0.375798	0.119476	0.00112734	0.0725117	42.8767	32.5357	38.6342
Gfi1b	ENSMUSG00000026815	Plate6	Gfi1b	0.716368	0.293576	1.47409e-05	0.00472762	142.163	87.4171	119.703
Gfi1b	ENSMUSG00000026816	Plate6	Gtf3c5	0.324631	0.22038	2.18875e-05	0.00609862	94.9984	76.6406	87.467
Gfi1b	ENSMUSG00000027075	Plate6	Slc43a1	0.290549	0.103296	0.00184197	0.0972077	57.9859	48.5752	54.1251
Gfi1b	ENSMUSG00000027115	Plate6	Kif18a	0.406681	0.269754	1.65791e-05	0.00496268	87.8139	65.6672	78.7281
Gfi1b	ENSMUSG00000027435	Plate6	Cd93	0.216984	0.0985844	0.00147066	0.0820283	291.005	252.665	275.276
Gfi1b	ENSMUSG00000027776	Plate6	Il12a	0.271098	0.178455	3.28706e-05	0.0081994	129.968	110.473	121.97
Gfi1b	ENSMUSG00000028557	Plate6	Rnf11	-0.248246	-0.105715	0.00128963	0.0780794	100.022	119.509	108.017
Gfi1b	ENSMUSG00000028645	Plate6	Slc2a1	-0.601789	-0.375531	2.79659e-06	0.00156959	41.3027	63.8149	50.5385
Gfi1b	ENSMUSG00000029438	Plate6	Bcl7a	0.263008	0.103548	0.00161579	0.0874083	89.6157	72.2862	82.5061
Gfi1b	ENSMUSG00000029632	Plate6	Ndufa4	0.201921	0.0931537	0.0018618	0.0972077	579.989	512.431	552.273
Gfi1b	ENSMUSG00000030403	Plate6	Vasp	-0.328126	-0.162713	0.000236242	0.0279139	62.6963	79.3305	69.5206
Gfi1b	ENSMUSG00000030695	Plate6	Aldoa	-0.24704	-0.230017	1.34157e-11	3.01181e-08	1794.1	2186.45	1955.07
Gfi1b	ENSMUSG00000031584	Plate6	Gsr	-0.20596	-0.0929982	0.00197079	0.0984487	133.944	156.91	143.366
Gfi1b	ENSMUSG00000032294	Plate6	Pkm	-0.33065	-0.316881	1.63318e-18	1.46659e-14	1015.14	1307.11	1134.93
Gfi1b	ENSMUSG00000032388	Plate6	Spg21	-0.238224	-0.129098	0.000260309	0.0291769	107.386	129.904	116.624
Gfi1b	ENSMUSG00000032939	Plate6	Nup93	-0.209751	-0.118298	0.000258099	0.0291769	189.98	220.29	202.415
Gfi1b	ENSMUSG00000034194	Plate6	R3hcc1	-0.43131	-0.245423	4.60835e-05	0.0103458	39.8031	52.4741	45.0015
Gfi1b	ENSMUSG00000034206	Plate6	Polq	0.321724	0.186521	8.98535e-05	0.0152242	98.4082	76.0265	89.226
Gfi1b	ENSMUSG00000035202	Plate6	Lars2	0.56334	0.455891	1.22996e-09	1.38063e-06	4060.01	2793.18	3540.28
Gfi1b	ENSMUSG00000036054	Plate6	Sugp2	0.358351	0.320533	2.58212e-09	2.57638e-06	206.771	150.034	183.494
Gfi1b	ENSMUSG00000037174	Plate6	Elf2	0.20695	0.0976279	0.00139064	0.0805673	159.972	136.614	150.389
Gfi1b	ENSMUSG00000037416	Plate6	Dmxl1	0.228129	0.0957005	0.00199528	0.0984487	138.539	111.676	127.518
Gfi1b	ENSMUSG00000038014	Plate6	Fam120a	0.242892	0.122083	0.000455508	0.0397133	553.544	467.97	518.437
Gfi1b	ENSMUSG00000038034	Plate6	Igsf8	-0.337151	-0.164255	0.000243459	0.0283931	62.9938	80.1787	70.044
Gfi1b	ENSMUSG00000038393	Plate6	Txnip	-0.492873	-0.2728	3.06096e-05	0.00785355	193.499	279.489	228.777
Gfi1b	ENSMUSG00000039109	Plate6	F13a1	-0.229464	-0.205576	8.01506e-10	1.02822e-06	1538.56	1794.1	1643.4
Gfi1b	ENSMUSG00000039167	Plate6	Adgrl4	0.220446	0.13366	9.7979e-05	0.0158883	1301.22	1116.73	1225.53
Gfi1b	ENSMUSG00000039646	Plate6	Vasn	0.527154	0.0951074	0.00154111	0.0854269	28.716	18.504	24.5264
Gfi1b	ENSMUSG00000040387	Plate6	Klhl32	-0.459301	-0.116691	0.00105777	0.0688319	37.5319	41.373	39.1077
Gfi1b	ENSMUSG00000040710	Plate6	St8sia4	0.240487	0.0971703	0.00199281	0.0984487	105.092	84.4435	96.6205
Gfi1b	ENSMUSG00000042111	Plate6	Ccdc115	-0.313845	-0.166078	0.000176468	0.0243797	74.2529	93.6674	82.2178
Gfi1b	ENSMUSG00000042215	Plate6	Bag2	-0.298043	-0.135272	0.000498058	0.042194	79.2925	98.6059	87.216
Gfi1b	ENSMUSG00000042292	Plate6	Mkl1	0.245385	0.134697	0.000217254	0.0263641	150.625	126.396	140.685
Gfi1b	ENSMUSG00000042569	Plate6	Dhrs7b	0.310858	0.131148	0.000647298	0.0509889	66.3248	54.9554	61.6604
Gfi1b	ENSMUSG00000045193	Plate6	Cirbp	-0.294508	-0.118877	0.000957064	0.0643949	60.4443	75.1991	66.4975
Gfi1b	ENSMUSG00000046185	Plate6	Zfp84	0.3923	0.124582	0.000959702	0.0643949	53.3521	41.7327	48.5852
Gfi1b	ENSMUSG00000049225	Plate6	Pdp1	-0.519469	-0.122571	0.000746785	0.0568316	18.9669	26.9348	22.2358
Gfi1b	ENSMUSG00000051159	Plate6	Cited1	-0.230848	-0.0983648	0.0017196	0.0919168	351.544	419.892	379.584
Gfi1b	ENSMUSG00000051786	Plate6	Tubgcp6	0.404178	0.260341	2.24114e-05	0.00609862	82.3953	60.7227	73.504
Gfi1b	ENSMUSG00000056121	Plate6	Fez2	-0.459374	-0.194462	0.000168314	0.0236166	32.1414	44.1824	37.0813
Gfi1b	ENSMUSG00000057963	Plate6	Itpk1	-0.252253	-0.151785	8.8428e-05	0.0152242	158.645	189.939	171.484
Gfi1b	ENSMUSG00000058709	Plate6	Egln2	-0.292358	-0.134705	0.000482418	0.0412583	68.6761	85.1969	75.4539
Gfi1b	ENSMUSG00000059456	Plate6	Ptk2b	-0.242407	-0.103907	0.00135772	0.0792838	109.179	126.236	116.177
Gfi1b	ENSMUSG00000061024	Plate6	Rrs1	-0.255679	-0.121145	0.000593759	0.0484724	87.5985	105.275	94.8505
Gfi1b	ENSMUSG00000061536	Plate6	Sec22c	0.50856	0.251733	5.0511e-05	0.0110631	48.4711	33.9212	42.5019
Gfi1b	ENSMUSG00000063229	Plate6	Ldha	-0.303461	-0.287076	1.597e-13	7.17053e-10	1378.89	1749.08	1530.76
Gfi1b	ENSMUSG00000064337	Plate6	mt-Rnr1	0.357581	0.197821	9.9081e-05	0.0158883	1478.44	1163.44	1349.21
Gfi1b	ENSMUSG00000065922	Plate6	n-R5-8s1	0.402458	0.222144	7.16057e-05	0.0130927	90.3325	66.6138	80.6018
Gfi1b	ENSMUSG00000067780	Plate6	Pi15	0.626506	0.207422	8.96974e-05	0.0152242	32.7541	21.4527	28.1176
Gfi1b	ENSMUSG00000071547	Plate6	Nt5dc2	-0.246047	-0.213009	3.03138e-08	2.58352e-05	417.373	506.46	453.921
Gfi1b	ENSMUSG00000072949	Plate6	Acot1	-0.246065	-0.13002	0.000297024	0.0317532	144.754	174.387	156.911
Gfi1b	ENSMUSG00000073838	Plate6	Tufm	-0.438474	-0.0978198	0.0019604	0.0984487	20.2816	27.5494	23.2632
Gfi1b	ENSMUSG00000086324	Plate6	Gm15564	0.531103	0.420008	3.16467e-08	2.58352e-05	1390.03	980.316	1221.94
Gfi1b	ENSMUSG00000088595	Plate6	Gm24601	0.332609	0.102575	0.00201336	0.0987975	56.3588	43.7229	51.1749
Gfi1b	ENSMUSG00000090523	Plate6	Gypc	-0.286139	-0.120892	0.000829444	0.0599727	75.6805	92.7342	82.6769
Gfi1b	ENSMUSG00000095332	Plate6	Gm9821	0.507281	0.281822	2.5714e-05	0.00679153	45.5949	29.1044	38.8296
Gfi1b	ENSMUSG00000106375	Plate6	Gm43361	-0.64303	-0.137694	0.000315163	0.0325306	23.1725	31.3248	26.517
Egr1	ENSMUSG00000000631	Plate6	Myo18a	0.322604	0.176017	5.74882e-05	0.026962	131.989	104.917	121.16
Egr1	ENSMUSG00000000982	Plate6	Ccl3	0.365426	0.168902	8.0595e-05	0.0340192	80.1729	63.3271	73.4345
Egr1	ENSMUSG00000001128	Plate6	Cfp	-0.205147	-0.12205	0.000146825	0.0489275	197.648	233.561	212.014
Egr1	ENSMUSG00000018899	Plate6	Irf1	0.413731	0.190199	4.24494e-05	0.0233712	66.1871	49.4311	59.4847
Egr1	ENSMUSG00000020027	Plate6	Socs2	-0.243906	-0.116266	0.000391573	0.0812866	123.388	148.073	133.262
Egr1	ENSMUSG00000023456	Plate6	Tpi1	-0.21277	-0.187001	3.41761e-08	7.21287e-05	1094.28	1297.32	1175.5
Egr1	ENSMUSG00000025791	Plate6	Pgm2	-0.260293	-0.132185	0.000220232	0.0578873	152.565	186.202	166.02
Egr1	ENSMUSG00000028645	Plate6	Slc2a1	-0.443184	-0.114929	0.000292958	0.0673353	48.1837	65.9788	55.3018
Egr1	ENSMUSG00000028889	Plate6	Yrdc	-0.262402	-0.116118	0.00043947	0.0834467	87.7166	106.438	95.2051
Egr1	ENSMUSG00000032294	Plate6	Pkm	-0.255452	-0.234535	2.38528e-12	1.04213e-08	1113.53	1351.45	1208.69
Egr1	ENSMUSG00000032855	Plate6	Pkd1	0.236478	0.109255	0.000512548	0.0927199	154.895	125.82	143.265
Egr1	ENSMUSG00000035202	Plate6	Lars2	0.412358	0.182311	5.29686e-05	0.0257978	3885.52	2887.72	3486.4
Egr1	ENSMUSG00000035505	Plate6	Cox18	-0.425115	-0.219195	1.83421e-05	0.0134367	44.1283	61.099	50.9166
Egr1	ENSMUSG00000037260	Plate6	Hgsnat	-0.380019	-0.139053	0.000189405	0.05451	51.6213	68.1074	58.2158
Egr1	ENSMUSG00000038578	Plate6	Susd1	0.217214	0.116721	0.000273749	0.0666632	207.598	178.128	195.81
Egr1	ENSMUSG00000039167	Plate6	Adgrl4	0.220297	0.170921	4.31217e-06	0.00420038	1346.46	1154.65	1269.74
Egr1	ENSMUSG00000042111	Plate6	Ccdc115	-0.284027	-0.138479	0.000198129	0.0553217	77.5672	96.8406	85.2765
Egr1	ENSMUSG00000042292	Plate6	Mkl1	0.232799	0.108145	0.00052482	0.0935807	154.617	130.678	145.042
Egr1	ENSMUSG00000046185	Plate6	Zfp84	0.475764	0.151001	0.000103105	0.0401919	58.8582	43.1452	52.573
Egr1	ENSMUSG00000052837	Plate6	Junb	0.388094	0.185675	4.83627e-05	0.0250643	64.442	50.3075	58.7882
Egr1	ENSMUSG00000062300	Plate6	Nectin2	-0.891277	-0.0894123	0.000268413	0.0666453	6.91602	13.5326	9.56266
Egr1	ENSMUSG00000063229	Plate6	Ldha	-0.271039	-0.248735	2.02702e-13	2.56682e-09	1464.33	1808.44	1601.97
Egr1	ENSMUSG00000065922	Plate6	n-R5-8s1	0.380139	0.169061	7.95995e-05	0.0340192	92.0524	68.867	82.7782
Egr1	ENSMUSG00000071547	Plate6	Nt5dc2	-0.258683	-0.218633	1.04433e-07	0.000165304	429.233	523.629	466.992
Egr1	ENSMUSG00000078452	Plate6	Raet1d	-0.772915	-0.0756256	0.000405686	0.081543	8.42578	14.8412	10.9919
Egr1	ENSMUSG00000086324	Plate6	Gm15564	0.36398	0.112115	0.000448139	0.0834527	1313.04	1013.48	1193.22
Egr1	ENSMUSG00000097080	Plate6	1700086O06Rik	0.767557	0.0759332	0.000404104	0.081543	13.503	7.99464	11.2997
Cebpa	ENSMUSG00000000078	Plate7	Klf6	0.302572	0.158106	0.00613933	0.0706749	48.155	39.7	44.773
Cebpa	ENSMUSG00000000159	Plate7	Igsf5	1.40253	0.431824	0.000326469	0.00968167	5.85995	2.12634	4.36651
Cebpa	ENSMUSG00000000486	Plate7	Sept1	0.664126	0.262838	0.00109974	0.0226051	18.1218	11.3103	15.3972
Cebpa	ENSMUSG00000000581	Plate7	C1d	0.210032	0.135443	0.00813914	0.0857453	130.428	108.546	121.675
Cebpa	ENSMUSG00000000682	Plate7	Cd52	0.272234	0.158994	0.00438728	0.0571291	123.58	95.8975	112.507
Cebpa	ENSMUSG00000000901	Plate7	Mmp11	0.485984	0.205266	0.00248811	0.0391238	21.9769	15.4574	19.3691
Cebpa	ENSMUSG00000000982	Plate7	Ccl3	-0.359485	-0.163973	0.00631403	0.0719092	34.3985	42.1062	37.4816
Cebpa	ENSMUSG00000001020	Plate7	S100a4	0.672923	0.520722	3.15764e-06	0.000263061	44.5291	26.393	37.2747
Cebpa	ENSMUSG00000001025	Plate7	S100a6	0.528538	0.439956	2.4805e-07	3.10995e-05	401.408	257.283	343.758
Cebpa	ENSMUSG00000001123	Plate7	Lgals9	0.251627	0.232675	3.71236e-13	2.61164e-10	1927.04	1531.34	1768.76
Cebpa	ENSMUSG00000001229	Plate7	Dpp9	-0.261899	-0.190996	0.000203776	0.00682028	136.525	160.995	146.313
Cebpa	ENSMUSG00000001248	Plate7	Gramd1a	0.226977	0.138618	0.00870329	0.0898205	155.069	138.357	148.384
Cebpa	ENSMUSG00000001281	Plate7	Itgb7	0.632598	0.267721	0.000933849	0.0202142	29.5729	18.2636	25.0492
Cebpa	ENSMUSG00000001300	Plate7	Efnb2	1.16801	0.599104	9.17649e-05	0.00374845	10.4567	5.01432	8.27973
Cebpa	ENSMUSG00000001380	Plate7	Hars	-0.26212	-0.185123	0.000410985	0.011388	163.469	183.451	171.462
Cebpa	ENSMUSG00000001436	Plate7	Slc19a1	-0.244089	-0.182625	0.000201431	0.00680154	209.273	244.503	223.365
Cebpa	ENSMUSG00000001445	Plate7	Mrpl10	-0.242903	-0.144906	0.00720155	0.0788187	98.3889	108.885	102.587
Cebpa	ENSMUSG00000001552	Plate7	Jup	0.426156	0.251209	0.000344821	0.0101032	85.3258	63.4559	76.5779
Cebpa	ENSMUSG00000001576	Plate7	Ergic1	-0.203174	-0.158824	0.000355607	0.0102575	258.481	284.147	268.748
Cebpa	ENSMUSG00000001794	Plate7	Capns1	0.27004	0.148475	0.00781546	0.0832357	151.525	114.218	136.602
Cebpa	ENSMUSG00000001911	Plate7	Nfix	-0.29148	-0.175066	0.00213773	0.0356655	45.7244	54.0021	49.0355
Cebpa	ENSMUSG00000001930	Plate7	Vwf	0.620081	0.14794	0.0100624	0.0987755	12.3123	9.95334	11.3687
Cebpa	ENSMUSG00000001942	Plate7	Siae	0.305652	0.201461	0.000451827	0.0120634	162.267	128.735	148.854
Cebpa	ENSMUSG00000002028	Plate7	Kmt2a	0.251616	0.189541	0.000125343	0.00481407	323.21	296.194	312.403
Cebpa	ENSMUSG00000002325	Plate7	Irf9	0.695759	0.430037	6.58252e-05	0.00292472	27.7419	18.1132	23.8905
Cebpa	ENSMUSG00000002346	Plate7	Slc25a42	-1.00482	-0.179928	0.00394745	0.0531207	3.4796	7.12355	4.93718
Cebpa	ENSMUSG00000002984	Plate7	Tomm40	-0.231875	-0.181756	8.10336e-05	0.00346481	245.281	277.317	258.096
Cebpa	ENSMUSG00000003068	Plate7	Stk11	0.386713	0.24623	0.000201957	0.00680154	83.2176	64.5179	75.7377
Cebpa	ENSMUSG00000003099	Plate7	Ppp5c	-0.208195	-0.142096	0.00437458	0.0571291	235.322	271.616	249.84
Cebpa	ENSMUSG00000003379	Plate7	Cd79a	1.25848	1.0189	1.15444e-06	0.000116021	12.3432	4.67641	9.27648
Cebpa	ENSMUSG00000003438	Plate7	Timm50	-0.210849	-0.166161	0.00018718	0.00638883	282.414	312.768	294.556
Cebpa	ENSMUSG00000003604	Plate7	Aven	-0.312725	-0.181111	0.00204166	0.0344714	50.7309	61.2862	54.9531
Cebpa	ENSMUSG00000003865	Plate7	Gys1	-0.256603	-0.160204	0.00316689	0.0456226	98.4232	115.679	105.325
Cebpa	ENSMUSG00000003868	Plate7	Ruvbl2	-0.252084	-0.223961	2.83282e-09	7.07162e-07	558.07	639.273	590.551
Cebpa	ENSMUSG00000003949	Plate7	Hlf	0.484941	0.444347	2.14119e-11	9.34963e-09	223.71	163.669	199.694
Cebpa	ENSMUSG00000004568	Plate7	Arhgef18	0.361655	0.304841	4.69556e-08	8.03512e-06	200.104	170.174	188.132
Cebpa	ENSMUSG00000004612	Plate7	Nkg7	0.577676	0.422005	1.0291e-05	0.00066398	49.522	31.4431	42.2904
Cebpa	ENSMUSG00000004709	Plate7	Cd244	0.43823	0.387115	1.7133e-09	4.61608e-07	182.342	143.359	166.749
Cebpa	ENSMUSG00000004880	Plate7	Lbr	-0.213471	-0.162475	0.000460132	0.0121168	551.565	629.201	582.62
Cebpa	ENSMUSG00000004929	Plate7	Thop1	-0.269612	-0.186915	0.000470803	0.0123177	125.653	144.252	133.092
Cebpa	ENSMUSG00000005378	Plate7	Bud23	-0.21453	-0.142664	0.00497984	0.0623736	118.64	129.083	122.817
Cebpa	ENSMUSG00000005410	Plate7	Mcm5	-0.208778	-0.164573	0.000206096	0.00684984	811.916	889.664	843.015
Cebpa	ENSMUSG00000005481	Plate7	Ddx39	-0.265693	-0.235054	2.29901e-09	5.9413e-07	473.588	548.271	503.461
Cebpa	ENSMUSG00000005667	Plate7	Mthfd2	-0.224	-0.143622	0.00574321	0.0682235	133.591	151.132	140.608
Cebpa	ENSMUSG00000005718	Plate7	Tfap4	-0.578541	-0.409776	1.71528e-05	0.00100095	19.0398	27.7258	22.5142
Cebpa	ENSMUSG00000005800	Plate7	Mmp8	-0.878003	-0.828737	1.70765e-14	1.35149e-11	73.5331	131.783	96.8329
Cebpa	ENSMUSG00000006360	Plate7	Crip1	0.416197	0.304964	1.26525e-05	0.000774003	89.5779	62.8201	78.8748
Cebpa	ENSMUSG00000006390	Plate7	Elovl1	-0.277076	-0.230692	5.52359e-07	6.47553e-05	216.654	259.197	233.671
Cebpa	ENSMUSG00000006442	Plate7	Srm	-0.274129	-0.237655	1.91768e-08	3.85453e-06	586.734	667.94	619.217
Cebpa	ENSMUSG00000006731	Plate7	B4galnt1	-0.24016	-0.154825	0.0033796	0.0478438	174.652	197.951	183.972
Cebpa	ENSMUSG00000006763	Plate7	Saal1	-0.262433	-0.17541	0.00108217	0.0223913	91.779	111.193	99.5448
Cebpa	ENSMUSG00000007039	Plate7	Ddah2	0.708479	0.638978	6.20577e-10	2.01496e-07	63.1883	36.7626	52.618
Cebpa	ENSMUSG00000007480	Plate7	Mc5r	0.964697	0.450249	0.000203136	0.00682028	12.5495	6.43067	10.102
Cebpa	ENSMUSG00000007655	Plate7	Cav1	-0.728081	-0.157087	0.00744171	0.0805422	5.74938	11.4014	8.01019
Cebpa	ENSMUSG00000008373	Plate7	Prpf31	-0.234281	-0.197449	1.97553e-06	0.000181277	222.701	254.686	235.495
Cebpa	ENSMUSG00000008763	Plate7	Man1a2	0.248565	0.160726	0.00256418	0.0399387	130.786	116.649	125.131
Cebpa	ENSMUSG00000009376	Plate7	Met	-0.481346	-0.335867	2.64895e-05	0.00143964	53.856	74.9922	62.3105
Cebpa	ENSMUSG00000009828	Plate7	Ick	0.401684	0.305531	5.01441e-06	0.000369311	87.8192	68.7287	80.183
Cebpa	ENSMUSG00000010048	Plate7	Ifrd2	-0.236963	-0.16361	0.00140193	0.0262225	117.882	136.106	125.172
Cebpa	ENSMUSG00000010517	Plate7	Faf1	-0.242102	-0.206166	5.69608e-07	6.49815e-05	392.428	472.412	424.422
Cebpa	ENSMUSG00000010755	Plate7	Cars	-0.253187	-0.176758	0.000681983	0.0162025	111.851	136.697	121.789
Cebpa	ENSMUSG00000013629	Plate7	Cad	-0.230266	-0.177123	0.000161608	0.00576295	557.104	640.519	590.47
Cebpa	ENSMUSG00000013698	Plate7	Pea15a	0.512675	0.218552	0.0019034	0.0328823	21.575	17.6961	20.0234
Cebpa	ENSMUSG00000013707	Plate7	Tnfaip8l2	0.306557	0.208314	0.000262982	0.00816512	76.961	59.9806	70.1688
Cebpa	ENSMUSG00000015202	Plate7	Cnksr3	-0.676297	-0.227046	0.0020855	0.0350248	7.96591	12.6809	9.85189
Cebpa	ENSMUSG00000015243	Plate7	Abca1	0.70748	0.462427	3.80084e-05	0.0019252	30.7544	21.4932	27.0499
Cebpa	ENSMUSG00000015568	Plate7	Lpl	-2.63208	-0.0735872	0.0051417	0.0637584	0.0331475	1.29436	0.537633
Cebpa	ENSMUSG00000015605	Plate7	Srf	-0.236926	-0.142219	0.00790067	0.0837206	79.7854	89.4606	83.6555
Cebpa	ENSMUSG00000015755	Plate7	Tab2	0.36267	0.317387	1.50398e-09	4.23221e-07	312.341	241.259	283.908
Cebpa	ENSMUSG00000016024	Plate7	Lbp	-0.658692	-0.379985	0.000127471	0.00482653	18.5118	30.8446	23.445
Cebpa	ENSMUSG00000016256	Plate7	Ctsz	-0.27555	-0.229424	5.86079e-07	6.56771e-05	248.627	291.097	265.615
Cebpa	ENSMUSG00000016477	Plate7	E2f3	0.271085	0.153348	0.00603055	0.0701099	81.7199	69.0046	76.6338
Cebpa	ENSMUSG00000017002	Plate7	Slpi	-0.438904	-0.286357	9.0295e-05	0.00371236	43.1617	54.3486	47.6365
Cebpa	ENSMUSG00000017009	Plate7	Sdc4	0.501556	0.15874	0.00852465	0.0886082	14.9114	9.99353	12.9443
Cebpa	ENSMUSG00000017119	Plate7	Nbr1	0.283176	0.231436	1.40861e-06	0.000135353	207.699	171.903	193.381
Cebpa	ENSMUSG00000017221	Plate7	Psmd3	-0.250605	-0.195845	3.96333e-05	0.0019837	281.684	320.243	297.108
Cebpa	ENSMUSG00000017466	Plate7	Timp2	0.864725	0.37091	0.00037137	0.0105441	11.141	5.46476	8.87051
Cebpa	ENSMUSG00000018001	Plate7	Cyth3	-0.40007	-0.167122	0.00629476	0.0718113	24.0766	31.9132	27.2112
Cebpa	ENSMUSG00000018076	Plate7	Med13l	0.211181	0.167463	0.000148765	0.00542885	232.619	204.204	221.253
Cebpa	ENSMUSG00000018433	Plate7	Nol11	-0.253481	-0.178584	0.000568039	0.0141596	139.025	160.781	147.727
Cebpa	ENSMUSG00000018474	Plate7	Chd3	0.289306	0.188115	0.000813094	0.0181912	118.558	100.017	111.142
Cebpa	ENSMUSG00000018507	Plate7	Trpv2	0.232304	0.140317	0.00839279	0.0879057	87.0384	74.194	81.9006
Cebpa	ENSMUSG00000018593	Plate7	Sparc	0.814088	0.162366	0.00620869	0.0711499	9.25978	4.94654	7.53449
Cebpa	ENSMUSG00000018750	Plate7	Zbtb4	0.945651	0.281795	0.00109938	0.0226051	9.72011	6.51536	8.43821
Cebpa	ENSMUSG00000018931	Plate7	Natd1	0.320996	0.153892	0.00818472	0.0860109	43.4089	33.1151	39.2914
Cebpa	ENSMUSG00000019027	Plate7	Dnah1	0.844913	0.25872	0.00140971	0.0263292	11.1267	6.51877	9.28351
Cebpa	ENSMUSG00000019433	Plate7	Gipc1	-0.205873	-0.137927	0.00599827	0.0700366	93.3079	104.68	97.8566
Cebpa	ENSMUSG00000019478	Plate7	Rab4a	0.727302	0.273371	0.00103483	0.0217617	14.3798	7.75506	11.7299
Cebpa	ENSMUSG00000019579	Plate7	Mydgf	-0.291997	-0.243642	2.80487e-07	3.4152e-05	234.996	264.794	246.915
Cebpa	ENSMUSG00000019820	Plate7	Utrn	0.202058	0.149524	0.00144539	0.0266505	212.423	204.097	209.092
Cebpa	ENSMUSG00000019947	Plate7	Arid5b	-0.372963	-0.271879	1.93429e-05	0.00110832	80.6872	110.977	92.8031
Cebpa	ENSMUSG00000019978	Plate7	Epb41l2	0.278146	0.205798	8.35314e-05	0.00350251	178.148	149.22	166.577
Cebpa	ENSMUSG00000019990	Plate7	Pde7b	0.474002	0.384261	6.10056e-07	6.71752e-05	117.142	98.6287	109.737
Cebpa	ENSMUSG00000020007	Plate7	Il20ra	0.639691	0.348998	0.00020452	0.00682028	24.341	15.8233	20.9339
Cebpa	ENSMUSG00000020014	Plate7	Cfap54	1.30182	0.113829	0.00898722	0.0916306	3.55184	1.47765	2.72217
Cebpa	ENSMUSG00000020024	Plate7	Cep83	0.237868	0.166609	0.00106301	0.0220914	354.805	299.985	332.877
Cebpa	ENSMUSG00000020238	Plate7	Ncln	-0.335923	-0.195584	0.00126622	0.0245922	203.294	245.759	220.28
Cebpa	ENSMUSG00000020334	Plate7	Slc22a4	-0.565321	-0.260924	0.000845891	0.0186612	18.3041	26.5573	21.6054
Cebpa	ENSMUSG00000020362	Plate7	Cnot6	0.201372	0.142756	0.00320244	0.0460036	222.091	189.809	209.178
Cebpa	ENSMUSG00000020399	Plate7	Havcr2	1.12482	0.527967	0.000145088	0.00537208	9.0392	4.23332	7.11685
Cebpa	ENSMUSG00000020439	Plate7	Smtn	0.467582	0.399908	3.82885e-08	6.66773e-06	120.638	87.5861	107.417
Cebpa	ENSMUSG00000020471	Plate7	Pold2	-0.24697	-0.209121	6.73273e-07	7.34971e-05	265.699	302.232	280.312
Cebpa	ENSMUSG00000020493	Plate7	Prr11	0.310627	0.188927	0.00123568	0.0243408	74.3962	59.1486	68.2971
Cebpa	ENSMUSG00000020532	Plate7	Acaca	-0.2668	-0.212745	9.05033e-06	0.000600023	136.123	175.22	151.762
Cebpa	ENSMUSG00000020534	Plate7	Shmt1	-0.289196	-0.23984	4.65968e-07	5.51453e-05	237.107	279.677	254.135
Cebpa	ENSMUSG00000020549	Plate7	Elac2	-0.241073	-0.146984	0.00611469	0.0704553	89.5288	103.092	94.9542
Cebpa	ENSMUSG00000020572	Plate7	Nampt	-0.221827	-0.143165	0.00568469	0.0678091	110.896	127.001	117.338
Cebpa	ENSMUSG00000020577	Plate7	Tspan13	0.202351	0.144877	0.00262717	0.0402272	372.187	304.292	345.029
Cebpa	ENSMUSG00000020723	Plate7	Cacng4	2.24161	2.07418	3.66023e-22	1.15874e-18	24.7741	4.72509	16.7545
Cebpa	ENSMUSG00000020732	Plate7	Rab37	0.517937	0.378213	1.09605e-05	0.000688228	54.9006	38.4587	48.3239
Cebpa	ENSMUSG00000020766	Plate7	Galk1	-0.230292	-0.179702	0.00010187	0.00409518	286.196	315.721	298.006
Cebpa	ENSMUSG00000020787	Plate7	P2rx1	0.426503	0.247899	0.000398229	0.0111074	40.8397	31.4485	37.0832
Cebpa	ENSMUSG00000020798	Plate7	Spns3	0.350298	0.246959	5.54999e-05	0.00260294	123.929	100.132	114.411
Cebpa	ENSMUSG00000021037	Plate7	Ahsa1	-0.206805	-0.165275	0.000141859	0.00526793	384.821	429.605	402.734
Cebpa	ENSMUSG00000021140	Plate7	Pcnx	0.214366	0.160744	0.000640821	0.0155454	206.98	192.49	201.184
Cebpa	ENSMUSG00000021194	Plate7	Chga	1.33975	0.232184	0.00159656	0.0286363	3.99373	1.55407	3.01787
Cebpa	ENSMUSG00000021196	Plate7	Pfkp	-0.291305	-0.239718	7.15878e-07	7.748e-05	258.055	328.671	286.301
Cebpa	ENSMUSG00000021228	Plate7	Acot3	0.402034	0.252629	0.000204668	0.00682028	80.1091	67.2039	74.947
Cebpa	ENSMUSG00000021264	Plate7	Yy1	0.294492	0.191848	0.000698902	0.0165116	184.502	145.298	168.82
Cebpa	ENSMUSG00000021285	Plate7	Ppp1r13b	0.416102	0.253223	0.000265321	0.00819454	58.898	44.5589	53.1623
Cebpa	ENSMUSG00000021375	Plate7	Kif13a	0.335805	0.265675	2.06087e-06	0.000185084	162.433	132.802	150.581
Cebpa	ENSMUSG00000021417	Plate7	Eci2	0.256565	0.170075	0.00145009	0.0266619	98.851	81.6061	91.953
Cebpa	ENSMUSG00000021514	Plate7	Zfp369	0.313659	0.21557	0.000181838	0.00627298	94.424	77.4139	87.6199
Cebpa	ENSMUSG00000021569	Plate7	Trip13	-0.233132	-0.18104	0.000105306	0.00421991	137.171	157.164	145.169
Cebpa	ENSMUSG00000021595	Plate7	Nsun2	-0.220704	-0.188061	2.12383e-06	0.000188071	725.568	820.973	763.73
Cebpa	ENSMUSG00000021624	Plate7	Cd180	0.455542	0.377083	2.23775e-07	2.83366e-05	86.1343	66.7851	78.3946
Cebpa	ENSMUSG00000021693	Plate7	Kif2a	0.369196	0.245907	0.000125686	0.00481407	85.0092	70.2911	79.1219
Cebpa	ENSMUSG00000021720	Plate7	Rnf180	0.695255	0.364998	0.000218104	0.00713658	20.507	13.6736	17.7737
Cebpa	ENSMUSG00000021728	Plate7	Emb	-0.33776	-0.320996	1.53008e-20	3.22923e-17	1712.8	2088.14	1862.94
Cebpa	ENSMUSG00000021738	Plate7	Atxn7	0.289595	0.14662	0.00977319	0.0967919	55.2872	46.6575	51.8353
Cebpa	ENSMUSG00000021754	Plate7	Map3k1	0.303219	0.218565	8.23587e-05	0.00346481	132.614	111.315	124.094
Cebpa	ENSMUSG00000021758	Plate7	Ddx4	0.205159	0.157324	0.000553324	0.0138747	577.24	480.273	538.453
Cebpa	ENSMUSG00000021820	Plate7	Camk2g	0.277036	0.166383	0.00295838	0.0437129	70.6868	64.2762	68.1225
Cebpa	ENSMUSG00000021831	Plate7	Ero1l	-0.389542	-0.355137	4.35659e-12	2.29864e-09	244.458	311.425	271.245
Cebpa	ENSMUSG00000021945	Plate7	Zmym2	0.203584	0.14403	0.00304578	0.0446397	170.633	160.917	166.747
Cebpa	ENSMUSG00000021993	Plate7	Mipep	-0.397968	-0.257685	0.000140914	0.00524821	65.6249	88.6135	74.8203
Cebpa	ENSMUSG00000022009	Plate7	Nufip1	-0.255176	-0.177104	0.000713452	0.0167607	98.2576	112.695	104.033
Cebpa	ENSMUSG00000022014	Plate7	Epsti1	0.37208	0.196245	0.00185854	0.0322836	42.4189	31.6904	38.1275
Cebpa	ENSMUSG00000022037	Plate7	Clu	1.45293	1.1365	1.6435e-06	0.000153027	9.69211	3.55577	7.23757
Cebpa	ENSMUSG00000022102	Plate7	Dok2	0.387216	0.319833	1.78043e-07	2.42426e-05	220.15	162.834	197.224
Cebpa	ENSMUSG00000022103	Plate7	Gfra2	0.702096	0.473929	2.70985e-05	0.00146021	33.1861	20.8389	28.2472
Cebpa	ENSMUSG00000022270	Plate7	Retreg1	0.552612	0.175709	0.00560025	0.0670917	24.4547	16.8533	21.4141
Cebpa	ENSMUSG00000022305	Plate7	Lrp12	0.517996	0.171007	0.00625389	0.0714993	23.4285	16.2105	20.5413
Cebpa	ENSMUSG00000022314	Plate7	Rad21	0.243414	0.189901	5.71873e-05	0.0026308	263.386	219.492	245.828
Cebpa	ENSMUSG00000022437	Plate7	Samm50	-0.24595	-0.176412	0.000509258	0.0130015	246.443	277.982	259.059
Cebpa	ENSMUSG00000022466	Plate7	Rpap3	-0.294916	-0.169313	0.00317571	0.0456977	59.7379	68.3382	63.178
Cebpa	ENSMUSG00000022471	Plate7	Xrcc6	-0.291342	-0.231614	4.44352e-06	0.000345204	138.165	166.627	149.55
Cebpa	ENSMUSG00000022489	Plate7	Pde1b	0.544944	0.429816	1.82129e-06	0.000168343	76.5334	60.4368	70.0948
Cebpa	ENSMUSG00000022557	Plate7	Bop1	-0.421451	-0.360133	2.54578e-08	4.81153e-06	192.35	244.738	213.305
Cebpa	ENSMUSG00000022571	Plate7	Pycrl	-0.229893	-0.150882	0.00365262	0.0506052	120.179	133.873	125.657
Cebpa	ENSMUSG00000022749	Plate7	Tbc1d23	0.224245	0.137207	0.00919495	0.0929255	78.0035	70.5893	75.0378
Cebpa	ENSMUSG00000022773	Plate7	Ypel1	0.63835	0.341795	0.00023398	0.007501	24.5016	16.4268	21.2717
Cebpa	ENSMUSG00000022788	Plate7	Fgd4	-0.260175	-0.211441	4.72588e-06	0.000358347	179.087	247.307	206.375
Cebpa	ENSMUSG00000022791	Plate7	Tnk2	0.306359	0.156866	0.00667151	0.0745074	75.6912	61.7446	70.1126
Cebpa	ENSMUSG00000022792	Plate7	Yars2	-0.341458	-0.250143	2.54104e-05	0.00139295	92.7265	112.899	100.795
Cebpa	ENSMUSG00000022824	Plate7	Muc13	0.214026	0.139205	0.0065754	0.0737505	130.087	108.492	121.449
Cebpa	ENSMUSG00000022856	Plate7	Tmem41a	-0.500391	-0.284898	0.000278619	0.00851316	26.8454	35.7008	30.3876
Cebpa	ENSMUSG00000022864	Plate7	D16Ertd472e	0.331728	0.280924	3.84383e-08	6.66773e-06	222.748	178.245	204.947
Cebpa	ENSMUSG00000022895	Plate7	Ets2	0.445165	0.258101	0.000346638	0.010114	40.8561	29.0071	36.1165
Cebpa	ENSMUSG00000022957	Plate7	Itsn1	0.451775	0.336818	7.58881e-06	0.000519444	59.8589	46.7235	54.6047
Cebpa	ENSMUSG00000022962	Plate7	Gart	-0.370214	-0.330291	1.29908e-10	4.98491e-08	387.169	489.562	428.126
Cebpa	ENSMUSG00000022964	Plate7	Tmem50b	-0.257642	-0.171338	0.0013405	0.0255338	86.2648	96.1951	90.2369
Cebpa	ENSMUSG00000023031	Plate7	Cela1	0.75141	0.445874	8.13932e-05	0.00346481	20.4521	11.6851	16.9453
Cebpa	ENSMUSG00000023048	Plate7	Prr13	0.305133	0.193397	0.000816559	0.0182365	95.8788	74.6102	87.3714
Cebpa	ENSMUSG00000023055	Plate7	Calcoco1	0.332684	0.172213	0.00391998	0.0530265	59.6916	47.2816	54.7276
Cebpa	ENSMUSG00000023110	Plate7	Prmt5	-0.244378	-0.196451	1.64449e-05	0.000964081	274.705	316.818	291.55
Cebpa	ENSMUSG00000023147	Plate7	Wrb	-0.314479	-0.161403	0.00568691	0.0678091	47.1895	58.3506	51.6539
Cebpa	ENSMUSG00000023367	Plate7	Tmem176a	0.575099	0.391253	3.06911e-05	0.00162612	33.1784	22.1575	28.77
Cebpa	ENSMUSG00000023723	Plate7	Mrps23	0.206283	0.145235	0.00297603	0.0438714	223.276	185.997	208.365
Cebpa	ENSMUSG00000023805	Plate7	Synj2	0.286275	0.15095	0.00778671	0.0830886	62.3194	54.1835	59.0651
Cebpa	ENSMUSG00000023827	Plate7	Agpat4	0.383534	0.263741	6.06959e-05	0.00273779	84.0954	64.4724	76.2462
Cebpa	ENSMUSG00000024064	Plate7	Galnt14	-0.217694	-0.134789	0.00981716	0.0969693	94.1509	112.485	101.485
Cebpa	ENSMUSG00000024078	Plate7	Ttc27	-0.299528	-0.213224	0.000120796	0.00467781	98.7602	121.661	107.92
Cebpa	ENSMUSG00000024165	Plate7	Jpt2	-0.248896	-0.19254	6.09694e-05	0.00273779	239.923	271.066	252.381
Cebpa	ENSMUSG00000024231	Plate7	Cul2	-0.223712	-0.146741	0.00443689	0.057566	131.655	152.058	139.816
Cebpa	ENSMUSG00000024238	Plate7	Zeb1	0.449785	0.372113	2.22124e-07	2.83366e-05	120.329	98.4537	111.579
Cebpa	ENSMUSG00000024290	Plate7	Rock1	0.317717	0.17466	0.0030651	0.0447862	215.718	173.508	198.834
Cebpa	ENSMUSG00000024312	Plate7	Wdr46	-0.239091	-0.164136	0.00143668	0.0265974	109.813	125.988	116.283
Cebpa	ENSMUSG00000024353	Plate7	Mzb1	0.475618	0.25304	0.000586288	0.0145858	39.3698	27.7881	34.7371
Cebpa	ENSMUSG00000024359	Plate7	Hspa9	-0.278037	-0.235759	1.34261e-07	1.94976e-05	841.353	992.86	901.956
Cebpa	ENSMUSG00000024370	Plate7	Cdc23	-0.22612	-0.170372	0.000345469	0.0101032	227.278	262.407	241.33
Cebpa	ENSMUSG00000024436	Plate7	Mrps18b	-0.269431	-0.155017	0.00537757	0.0655401	52.3955	61.9535	56.2187
Cebpa	ENSMUSG00000024659	Plate7	Anxa1	0.302631	0.231201	1.56653e-05	0.000926961	319.515	248.702	291.19
Cebpa	ENSMUSG00000024681	Plate7	Ms4a3	-0.586538	-0.557088	1.40256e-16	1.6146e-13	267.84	389.596	316.543
Cebpa	ENSMUSG00000024764	Plate7	Naa40	-0.319465	-0.23332	4.10432e-05	0.00204618	146.128	181.887	160.431
Cebpa	ENSMUSG00000024800	Plate7	Rpp30	-0.285336	-0.161739	0.00436812	0.0571291	85.7966	99.075	91.108
Cebpa	ENSMUSG00000024833	Plate7	Pola2	-0.203735	-0.145956	0.00246632	0.0389414	164.467	183.99	172.276
Cebpa	ENSMUSG00000024868	Plate7	Dkk1	1.91328	0.279838	0.000608848	0.0150289	4.20537	1.10757	2.96625
Cebpa	ENSMUSG00000024899	Plate7	Papss2	-0.389021	-0.185823	0.00315902	0.0455818	48.9644	63.8684	54.926
Cebpa	ENSMUSG00000024910	Plate7	Ctsw	1.24022	0.173465	0.00351351	0.0489996	4.55273	2.17124	3.60013
Cebpa	ENSMUSG00000024921	Plate7	Smarca2	0.286075	0.149337	0.00841738	0.0880421	45.319	40.7426	43.4884
Cebpa	ENSMUSG00000024975	Plate7	Pdcd4	-0.203249	-0.141718	0.00384579	0.0523648	117.498	129.221	122.187
Cebpa	ENSMUSG00000025014	Plate7	Dntt	0.432309	0.408453	3.48045e-16	3.39023e-13	343.211	247.713	305.012
Cebpa	ENSMUSG00000025085	Plate7	Ablim1	0.213858	0.152803	0.00175878	0.0309757	221.371	192.829	209.954
Cebpa	ENSMUSG00000025153	Plate7	Fasn	-0.228845	-0.170312	0.000420765	0.0115578	1014.81	1206.32	1091.42
Cebpa	ENSMUSG00000025220	Plate7	Mgea5	0.246957	0.166846	0.00144586	0.0266505	160.957	139.093	152.211
Cebpa	ENSMUSG00000025236	Plate7	Adpgk	-0.24083	-0.158481	0.00254369	0.0397663	97.3688	118.344	105.759
Cebpa	ENSMUSG00000025260	Plate7	Hsd17b10	0.267938	0.194651	0.000183601	0.00630065	321.517	252.332	293.843
Cebpa	ENSMUSG00000025264	Plate7	Tsr2	-0.320031	-0.205557	0.000496918	0.012868	66.573	83.1794	73.2156
Cebpa	ENSMUSG00000025289	Plate7	Prdx4	0.215609	0.152397	0.00198691	0.0338175	299.875	244.809	277.848
Cebpa	ENSMUSG00000025403	Plate7	Shmt2	-0.265528	-0.213324	6.72067e-06	0.00047544	523.45	604.166	555.736
Cebpa	ENSMUSG00000025499	Plate7	Hras	-0.207852	-0.146502	0.00276142	0.041382	128.19	140.671	133.182
Cebpa	ENSMUSG00000025571	Plate7	Tnrc6c	0.279053	0.208499	6.17094e-05	0.00276122	137.671	122.646	131.661
Cebpa	ENSMUSG00000025613	Plate7	Cct8	-0.201738	-0.186433	1.4764e-10	5.49872e-08	1523.24	1682.91	1587.11
Cebpa	ENSMUSG00000025791	Plate7	Pgm2	-0.20116	-0.136582	0.00593472	0.0695202	148.189	165.471	155.102
Cebpa	ENSMUSG00000025858	Plate7	Get4	-0.201819	-0.15053	0.001239	0.0243408	140.511	157.484	147.3
Cebpa	ENSMUSG00000025860	Plate7	Xiap	0.249837	0.163169	0.00216818	0.036031	124.306	102.68	115.656
Cebpa	ENSMUSG00000025877	Plate7	Hk3	-0.205489	-0.184835	2.3228e-08	4.52517e-06	1278.41	1462.64	1352.1
Cebpa	ENSMUSG00000025888	Plate7	Casp1	-0.243363	-0.181285	0.000232385	0.00746875	145.663	169.813	155.323
Cebpa	ENSMUSG00000025915	Plate7	Sgk3	-0.232377	-0.170227	0.000529307	0.0134591	156.151	192.722	170.779
Cebpa	ENSMUSG00000025962	Plate7	Fastkd2	-0.30723	-0.199668	0.000543552	0.0137111	83.1173	104.53	91.6823
Cebpa	ENSMUSG00000025969	Plate7	Nrp2	-0.535201	-0.187976	0.00417783	0.0553388	13.9989	18.0411	15.6158
Cebpa	ENSMUSG00000025980	Plate7	Hspd1	-0.281007	-0.255883	4.28123e-12	2.29864e-09	405.171	473.38	432.455
Cebpa	ENSMUSG00000026024	Plate7	Als2	0.563794	0.403054	1.51036e-05	0.00091475	39.8874	26.5912	34.5689
Cebpa	ENSMUSG00000026073	Plate7	Il1r2	1.16674	0.286916	0.00103397	0.0217617	9.00748	3.80126	6.92499
Cebpa	ENSMUSG00000026126	Plate7	Ptpn18	0.247118	0.161958	0.00223586	0.0365955	229.752	187.611	212.896
Cebpa	ENSMUSG00000026127	Plate7	Imp4	-0.257169	-0.20518	1.30464e-05	0.000794261	282.008	332.501	302.205
Cebpa	ENSMUSG00000026159	Plate7	Agfg1	-0.356521	-0.295518	1.47994e-07	2.08227e-05	126.558	161.155	140.397
Cebpa	ENSMUSG00000026177	Plate7	Slc11a1	-0.304779	-0.230738	2.00863e-05	0.00114573	187.091	227.013	203.06
Cebpa	ENSMUSG00000026255	Plate7	Efhd1	0.586119	0.267267	0.000804537	0.0180636	28.3064	18.603	24.425
Cebpa	ENSMUSG00000026358	Plate7	Rgs1	0.641463	0.494112	3.49441e-06	0.000285482	41.886	27.0705	35.9598
Cebpa	ENSMUSG00000026435	Plate7	Slc45a3	0.877582	0.78074	6.81633e-09	1.48819e-06	43.839	24.0693	35.9311
Cebpa	ENSMUSG00000026463	Plate7	Atp2b4	0.305401	0.268388	1.23036e-09	3.54093e-07	314.141	263.547	293.903
Cebpa	ENSMUSG00000026532	Plate7	Spta1	0.655709	0.260167	0.00113292	0.0228815	16.657	11.297	14.513
Cebpa	ENSMUSG00000026596	Plate7	Abl2	0.234185	0.141481	0.00798119	0.0844326	89.6481	79.0587	85.4123
Cebpa	ENSMUSG00000026605	Plate7	Cenpf	0.344999	0.219323	0.000367614	0.0104844	305.076	239.785	278.96
Cebpa	ENSMUSG00000026672	Plate7	Optn	0.422217	0.210426	0.00158447	0.0285408	45.6433	34.1901	41.062
Cebpa	ENSMUSG00000026782	Plate7	Abi2	0.25567	0.163342	0.00245792	0.0389315	94.5788	83.4049	90.1092
Cebpa	ENSMUSG00000026803	Plate7	Ttf1	0.364767	0.208194	0.000991581	0.0211981	74.1123	57.8117	67.5921
Cebpa	ENSMUSG00000026842	Plate7	Abl1	0.391968	0.310888	1.21987e-06	0.000120682	129.121	101.462	118.058
Cebpa	ENSMUSG00000026869	Plate7	Psmd5	-0.205348	-0.159393	0.000392882	0.0110068	254.554	286.266	267.239
Cebpa	ENSMUSG00000026880	Plate7	Stom	-0.397782	-0.309143	2.55744e-06	0.000217348	122.429	160.833	137.791
Cebpa	ENSMUSG00000026893	Plate7	Gca	-0.375997	-0.332824	4.33364e-10	1.48316e-07	221.852	285.392	247.268
Cebpa	ENSMUSG00000026896	Plate7	Ifih1	-0.43317	-0.398361	2.82679e-12	1.64209e-09	160.921	222.327	185.484
Cebpa	ENSMUSG00000026921	Plate7	Egfl7	0.47622	0.201865	0.00265502	0.0405067	30.2694	20.1575	26.2247
Cebpa	ENSMUSG00000026987	Plate7	Baz2b	0.309636	0.229311	3.48232e-05	0.00178529	226.302	199.718	215.668
Cebpa	ENSMUSG00000026994	Plate7	Galnt3	-0.531034	-0.182899	0.00470273	0.060335	13.3006	18.9318	15.5531
Cebpa	ENSMUSG00000027018	Plate7	Hat1	-0.226112	-0.189587	4.56173e-06	0.000350092	395.617	444.265	415.076
Cebpa	ENSMUSG00000027134	Plate7	Lpcat4	-0.342299	-0.180433	0.00290136	0.0431219	32.7692	39.1408	35.3179
Cebpa	ENSMUSG00000027357	Plate7	Crls1	-0.28313	-0.164495	0.00362649	0.0503533	60.2019	66.9107	62.8855
Cebpa	ENSMUSG00000027430	Plate7	Dtd1	-0.312168	-0.202398	0.000507085	0.0129984	74.9846	86.42	79.5588
Cebpa	ENSMUSG00000027510	Plate7	Rbm38	-0.246988	-0.156428	0.00345924	0.0485636	121.239	134.443	126.52
Cebpa	ENSMUSG00000027692	Plate7	Tnik	0.71457	0.631063	7.86465e-09	1.68797e-06	45.8021	32.7351	40.5753
Cebpa	ENSMUSG00000027708	Plate7	Dcun1d1	0.325695	0.256788	2.82176e-06	0.000238213	124.279	103.748	116.067
Cebpa	ENSMUSG00000027750	Plate7	Postn	0.75413	0.488997	3.82242e-05	0.00192782	29.0461	15.8067	23.7503
Cebpa	ENSMUSG00000027774	Plate7	Gfm1	-0.226749	-0.170266	0.000367262	0.0104844	179.183	203.483	188.903
Cebpa	ENSMUSG00000027787	Plate7	Nmd3	-0.201728	-0.160738	0.000207289	0.00687145	263.473	301.216	278.57
Cebpa	ENSMUSG00000027808	Plate7	Serp1	-0.208267	-0.17303	2.36582e-05	0.00130822	582.303	633.684	602.855
Cebpa	ENSMUSG00000027843	Plate7	Ptpn22	0.404507	0.205165	0.00169066	0.0299844	48.6016	38.0973	44.3999
Cebpa	ENSMUSG00000027907	Plate7	S100a11	0.457536	0.230757	0.00102777	0.021691	31.5739	22.4856	27.9386
Cebpa	ENSMUSG00000027947	Plate7	Il6ra	-0.518308	-0.371745	1.52422e-05	0.00091475	30.0415	43.6061	35.4674
Cebpa	ENSMUSG00000027950	Plate7	Chrnb2	1.09119	0.147453	0.00610357	0.0704553	5.9387	2.973	4.75242
Cebpa	ENSMUSG00000028010	Plate7	Gar1	-0.380415	-0.19766	0.0018808	0.0325362	39.3178	44.934	41.5642
Cebpa	ENSMUSG00000028073	Plate7	Pear1	0.744031	0.58339	2.37076e-06	0.000205623	43.1873	26.2127	36.3975
Cebpa	ENSMUSG00000028082	Plate7	Sh3d19	0.233769	0.157005	0.00237655	0.0380699	169.753	147.168	160.719
Cebpa	ENSMUSG00000028161	Plate7	Ppp3ca	0.348001	0.151342	0.00980534	0.0969282	59.9865	46.6951	54.6699
Cebpa	ENSMUSG00000028207	Plate7	Asph	-0.355641	-0.313982	4.77446e-10	1.59102e-07	307.155	389.598	340.132
Cebpa	ENSMUSG00000028214	Plate7	Gem	1.55967	1.48411	5.35176e-21	1.35539e-17	46.4659	15.5074	34.0825
Cebpa	ENSMUSG00000028385	Plate7	Snx30	0.234028	0.154062	0.00310134	0.0450887	137.834	122.746	131.799
Cebpa	ENSMUSG00000028455	Plate7	Stoml2	-0.222503	-0.176924	7.54849e-05	0.00328879	202.371	224.891	211.379
Cebpa	ENSMUSG00000028488	Plate7	Sh3gl2	2.36534	0.13899	0.00158955	0.0285779	2.09799	0.402735	1.41989
Cebpa	ENSMUSG00000028496	Plate7	Mllt3	0.275683	0.23221	2.51896e-07	3.12722e-05	434.53	402.458	421.702
Cebpa	ENSMUSG00000028528	Plate7	Dnajc6	0.285245	0.213072	5.15609e-05	0.00244538	130.036	114.958	124.005
Cebpa	ENSMUSG00000028551	Plate7	Cdkn2c	-0.311819	-0.27627	3.36371e-10	1.18318e-07	462.499	548.141	496.756
Cebpa	ENSMUSG00000028557	Plate7	Rnf11	-0.22439	-0.143282	0.00594355	0.0695593	111.585	130.884	119.304
Cebpa	ENSMUSG00000028621	Plate7	Cyb5rl	-0.480281	-0.176089	0.00539425	0.0655429	16.8993	21.7968	18.8583
Cebpa	ENSMUSG00000028633	Plate7	Ctps	-0.20665	-0.147625	0.0023158	0.0375	162.627	190	173.576
Cebpa	ENSMUSG00000028683	Plate7	Eif2b3	-0.28007	-0.177702	0.00143281	0.0265974	109.218	131.786	118.245
Cebpa	ENSMUSG00000028741	Plate7	Mrto4	-0.323104	-0.252287	4.41869e-06	0.000345204	112.912	137.821	122.876
Cebpa	ENSMUSG00000028743	Plate7	Akr7a5	-0.283372	-0.188105	0.000685902	0.0162572	106.022	121.654	112.275
Cebpa	ENSMUSG00000028763	Plate7	Hspg2	0.526268	0.207649	0.00257943	0.0399814	34.4232	24.2792	30.3656
Cebpa	ENSMUSG00000028771	Plate7	Ptpn12	0.4092	0.219774	0.0010031	0.0213125	40.026	29.4629	35.8007
Cebpa	ENSMUSG00000028803	Plate7	Nipal3	0.463695	0.28511	0.000162016	0.00576295	44.8027	31.39	39.4376
Cebpa	ENSMUSG00000028826	Plate7	Tmem57	0.250926	0.176781	0.000617525	0.0151772	125.239	104.628	116.995
Cebpa	ENSMUSG00000028860	Plate7	Sytl1	0.773573	0.358031	0.000341591	0.0101032	17.7897	10.3974	14.8328
Cebpa	ENSMUSG00000028864	Plate7	Hgf	0.303633	0.264946	3.18009e-09	7.74414e-07	356.97	309.074	337.812
Cebpa	ENSMUSG00000028883	Plate7	Sema3a	-0.447207	-0.412237	2.54084e-12	1.60873e-09	161.587	238.304	192.274
Cebpa	ENSMUSG00000028893	Plate7	Sesn2	-0.56361	-0.326947	0.000171378	0.00602823	18.7194	26.2851	21.7457
Cebpa	ENSMUSG00000028896	Plate7	Rcc1	-0.28785	-0.207423	0.000123471	0.00476683	164.071	194.753	176.344
Cebpa	ENSMUSG00000028927	Plate7	Padi2	1.69163	1.40333	7.93905e-08	1.25665e-05	8.42792	2.62332	6.10608
Cebpa	ENSMUSG00000028953	Plate7	Abcf2	-0.261391	-0.206857	1.55715e-05	0.000925737	300.227	347.458	319.12
Cebpa	ENSMUSG00000028970	Plate7	Abcb1b	-0.259203	-0.164802	0.0023758	0.0380699	61.3443	78.9018	68.3673
Cebpa	ENSMUSG00000028990	Plate7	Lzic	-0.240559	-0.148653	0.00540368	0.0655429	82.9769	98.1631	89.0514
Cebpa	ENSMUSG00000029004	Plate7	Kmt2e	0.209934	0.15889	0.000621114	0.0152131	383.918	328.259	361.655
Cebpa	ENSMUSG00000029034	Plate7	Ints11	-0.247256	-0.142234	0.0089437	0.0914597	106.64	126.613	114.629
Cebpa	ENSMUSG00000029036	Plate7	Atad3a	-0.237731	-0.170022	0.00072087	0.0168405	160.16	187.298	171.015
Cebpa	ENSMUSG00000029050	Plate7	Ski	0.260979	0.156623	0.00435804	0.0571097	80.6248	66.3297	74.9067
Cebpa	ENSMUSG00000029063	Plate7	Nadk	-0.209426	-0.153224	0.00134091	0.0255338	191.922	212.099	199.993
Cebpa	ENSMUSG00000029108	Plate7	Pcdh7	0.3636	0.202368	0.00129323	0.0249637	54.1533	44.4616	50.2766
Cebpa	ENSMUSG00000029131	Plate7	Dnajb6	-0.279553	-0.16217	0.00397919	0.0533776	37.6009	48.4721	41.9494
Cebpa	ENSMUSG00000029199	Plate7	Lias	-0.23823	-0.170213	0.000722134	0.0168405	130.757	150.492	138.651
Cebpa	ENSMUSG00000029234	Plate7	Tmem165	-0.215093	-0.144066	0.00446786	0.0577312	121.619	131.733	125.665
Cebpa	ENSMUSG00000029304	Plate7	Spp1	-0.437622	-0.365661	1.22154e-07	1.83562e-05	108.35	139.111	120.655
Cebpa	ENSMUSG00000029338	Plate7	Antxr2	0.337565	0.16122	0.00647175	0.0730374	49.6895	40.1965	45.8923
Cebpa	ENSMUSG00000029447	Plate7	Cct6a	-0.20092	-0.183066	4.16519e-09	9.95165e-07	1076.57	1187.29	1120.86
Cebpa	ENSMUSG00000029484	Plate7	Anxa3	-0.490001	-0.473269	1.64027e-22	6.92359e-19	208.178	293.98	242.499
Cebpa	ENSMUSG00000029552	Plate7	Tes	0.262832	0.164592	0.00260237	0.0401819	163.011	128.726	149.297
Cebpa	ENSMUSG00000029553	Plate7	Tfec	-0.393694	-0.215429	0.00101731	0.0215422	45.2447	60.982	51.5396
Cebpa	ENSMUSG00000029599	Plate7	Ddx54	-0.258117	-0.167774	0.00183404	0.0320337	101.046	119.231	108.32
Cebpa	ENSMUSG00000029610	Plate7	Aimp2	-0.347472	-0.246757	4.93252e-05	0.00237492	62.7415	75.9551	68.0269
Cebpa	ENSMUSG00000029673	Plate7	Auts2	0.520058	0.217122	0.00201603	0.0340841	19.6413	16.645	18.4428
Cebpa	ENSMUSG00000029810	Plate7	Tmem176b	0.40829	0.250578	0.000258813	0.00807228	62.0006	42.6886	54.2758
Cebpa	ENSMUSG00000030000	Plate7	Add2	-1.19989	-0.266169	0.00124446	0.0243565	6.60698	13.9916	9.56084
Cebpa	ENSMUSG00000030036	Plate7	Mogs	-0.226802	-0.149167	0.00390604	0.0529007	186.477	201.762	192.591
Cebpa	ENSMUSG00000030047	Plate7	Arhgap25	0.317314	0.223772	9.91792e-05	0.00400201	149.769	120.675	138.131
Cebpa	ENSMUSG00000030079	Plate7	Ruvbl1	-0.289767	-0.20878	0.000117492	0.0046062	112.272	130.449	119.543
Cebpa	ENSMUSG00000030180	Plate7	Kdm5a	0.20123	0.149196	0.00143942	0.0266094	311.487	285.689	301.167
Cebpa	ENSMUSG00000030189	Plate7	Ybx3	-0.212854	-0.158881	0.000760331	0.0174106	653.7	706.529	674.831
Cebpa	ENSMUSG00000030275	Plate7	Etnk1	0.254629	0.19466	7.1655e-05	0.00317261	249.511	210.592	233.944
Cebpa	ENSMUSG00000030287	Plate7	Itpr2	0.307274	0.193781	0.000835209	0.0185548	78.2907	66.183	73.4476
Cebpa	ENSMUSG00000030342	Plate7	Cd9	0.398959	0.319414	8.24322e-07	8.77542e-05	154.854	113.076	138.143
Cebpa	ENSMUSG00000030357	Plate7	Fkbp4	-0.257455	-0.222804	5.37607e-08	8.95751e-06	818.942	944.643	869.222
Cebpa	ENSMUSG00000030407	Plate7	Qpctl	-0.398156	-0.213666	0.00114723	0.0229863	24.6646	31.9685	27.5862
Cebpa	ENSMUSG00000030493	Plate7	Faap24	-0.277368	-0.149467	0.00786979	0.0836033	56.9842	67.6189	61.2381
Cebpa	ENSMUSG00000030691	Plate7	Fchsd2	0.252595	0.194896	5.73403e-05	0.0026308	249.094	248.456	248.839
Cebpa	ENSMUSG00000030708	Plate7	Dnajb13	0.486276	0.214307	0.00194649	0.0334443	21.7648	18.5068	20.4616
Cebpa	ENSMUSG00000030725	Plate7	Lipt2	0.417665	0.211063	0.00149948	0.0272814	49.5293	35.7775	44.0286
Cebpa	ENSMUSG00000030826	Plate7	Bcat2	-0.257974	-0.187132	0.000263584	0.00816512	118.57	137.893	126.3
Cebpa	ENSMUSG00000030987	Plate7	Stim1	0.288164	0.172795	0.00234064	0.0377094	127.891	108.68	120.206
Cebpa	ENSMUSG00000031129	Plate7	Slc9a9	0.206619	0.148113	0.00218549	0.0362604	283.073	282.425	282.814
Cebpa	ENSMUSG00000031171	Plate7	Ftsj1	-0.20624	-0.149974	0.00171356	0.0303479	149.228	169.059	157.16
Cebpa	ENSMUSG00000031273	Plate7	Col4a6	0.200072	0.144033	0.00261502	0.0401819	217.173	199.395	210.062
Cebpa	ENSMUSG00000031274	Plate7	Col4a5	0.304024	0.239818	4.41949e-06	0.000345204	183.326	155.482	172.188
Cebpa	ENSMUSG00000031309	Plate7	Rps6ka3	0.354377	0.203202	0.00110293	0.0226051	67.0002	52.4839	61.1937
Cebpa	ENSMUSG00000031314	Plate7	Taf1	0.205239	0.138838	0.00542814	0.0657765	188.205	170.198	181.002
Cebpa	ENSMUSG00000031342	Plate7	Gpm6b	1.03368	0.496933	0.000155515	0.00559457	8.68976	4.36896	6.96144
Cebpa	ENSMUSG00000031353	Plate7	Rbbp7	-0.245373	-0.215379	2.28833e-08	4.52517e-06	627.875	709.344	660.463
Cebpa	ENSMUSG00000031355	Plate7	Arhgap6	0.57924	0.501903	3.04821e-08	5.59414e-06	67.8932	47.4245	59.7057
Cebpa	ENSMUSG00000031389	Plate7	Arhgap4	0.285523	0.172302	0.00231413	0.0375	85.8141	72.4364	80.463
Cebpa	ENSMUSG00000031400	Plate7	G6pdx	-0.289382	-0.22721	8.08625e-06	0.000544661	191.49	226.487	205.489
Cebpa	ENSMUSG00000031403	Plate7	Dkc1	-0.202334	-0.180237	1.24746e-07	1.83681e-05	584.246	656.97	613.335
Cebpa	ENSMUSG00000031432	Plate7	Prps1	-0.231128	-0.171827	0.000394091	0.0110163	194.351	220.708	204.894
Cebpa	ENSMUSG00000031480	Plate7	Thsd1	0.45722	0.20029	0.00261422	0.0401819	31.5006	22.335	27.8343
Cebpa	ENSMUSG00000031485	Plate7	Plpbp	-0.265954	-0.178218	0.000941142	0.0203027	109.513	135.944	120.086
Cebpa	ENSMUSG00000031486	Plate7	Adgra2	-0.511762	-0.474017	2.85288e-12	1.64209e-09	161.025	224.376	186.366
Cebpa	ENSMUSG00000031530	Plate7	Dusp4	0.806557	0.182083	0.00442001	0.0574058	8.96299	4.92071	7.34607
Cebpa	ENSMUSG00000031562	Plate7	Dctd	-0.200406	-0.138709	0.0047239	0.0604158	90.2927	99.261	93.8801
Cebpa	ENSMUSG00000031586	Plate7	Rbpms	0.245847	0.157414	0.00313052	0.0454034	110.311	93.7475	103.686
Cebpa	ENSMUSG00000031613	Plate7	Hpgd	-0.856445	-0.817834	1.79616e-17	2.5272e-14	83.5367	149.425	109.892
Cebpa	ENSMUSG00000031616	Plate7	Ednra	-0.491182	-0.315804	8.21982e-05	0.00346481	46.6256	66.3506	54.5156
Cebpa	ENSMUSG00000031627	Plate7	Irf2	0.274283	0.189816	0.000425609	0.0116191	137.132	116.193	128.756
Cebpa	ENSMUSG00000031657	Plate7	Heatr3	-0.220215	-0.136385	0.00914118	0.0925298	84.0162	96.5927	89.0468
Cebpa	ENSMUSG00000031714	Plate7	Gab1	0.411134	0.355208	9.46494e-09	1.96483e-06	151.847	118.334	138.442
Cebpa	ENSMUSG00000031722	Plate7	Hp	-1.07988	-0.831553	3.84798e-06	0.000310363	7.14628	12.4785	9.27916
Cebpa	ENSMUSG00000031785	Plate7	Adgrg1	0.205105	0.158674	0.000436955	0.0118075	1448.43	1232.25	1361.96
Cebpa	ENSMUSG00000031786	Plate7	Drc7	0.639317	0.166665	0.00660298	0.0739943	16.9964	11.0345	14.6116
Cebpa	ENSMUSG00000031799	Plate7	Tpm4	0.222777	0.190351	1.49482e-06	0.00014126	386.939	320.837	360.498
Cebpa	ENSMUSG00000031925	Plate7	Maml2	1.1592	0.448691	0.000275592	0.00844994	7.57917	3.52972	5.95939
Cebpa	ENSMUSG00000031935	Plate7	Med17	-0.21674	-0.141695	0.00570978	0.0680178	108	119.972	112.789
Cebpa	ENSMUSG00000031938	Plate7	4931406C07Rik	0.569326	0.395891	2.29286e-05	0.00127344	35.4944	25.1571	31.3594
Cebpa	ENSMUSG00000032009	Plate7	Sesn3	0.428316	0.230879	0.000794833	0.0179732	45.2676	33.435	40.5346
Cebpa	ENSMUSG00000032011	Plate7	Thy1	0.908841	0.188685	0.00371498	0.0511974	7.07878	3.42823	5.61856
Cebpa	ENSMUSG00000032126	Plate7	Hmbs	-0.247021	-0.179741	0.0003587	0.0103232	120.284	141.569	128.798
Cebpa	ENSMUSG00000032265	Plate7	Fam46a	0.237763	0.194487	9.80112e-06	0.00063975	282.582	245.602	267.79
Cebpa	ENSMUSG00000032278	Plate7	Paqr5	0.459383	0.228498	0.00111881	0.0226898	35.392	27.2295	32.127
Cebpa	ENSMUSG00000032279	Plate7	Idh3a	-0.264321	-0.22625	1.08927e-07	1.68212e-05	360.129	416.173	382.547
Cebpa	ENSMUSG00000032293	Plate7	Ireb2	0.206922	0.151473	0.001468	0.0268243	175.56	158.512	168.741
Cebpa	ENSMUSG00000032350	Plate7	Gclc	-0.241442	-0.148659	0.00548217	0.0661149	88.3027	105.214	95.067
Cebpa	ENSMUSG00000032377	Plate7	Plscr4	0.482915	0.304233	0.000109404	0.00435653	38.455	27.3343	34.0067
Cebpa	ENSMUSG00000032411	Plate7	Tfdp2	0.221535	0.166386	0.000454461	0.0120646	147.52	127.343	139.449
Cebpa	ENSMUSG00000032577	Plate7	Mapkapk3	-0.297221	-0.241764	1.18191e-06	0.000117847	303.434	364.879	328.012
Cebpa	ENSMUSG00000032580	Plate7	Rbm5	0.20954	0.164867	0.000210781	0.00696899	440.19	405.212	426.199
Cebpa	ENSMUSG00000032712	Plate7	2810474O19Rik	0.204402	0.140661	0.00445026	0.0576803	147.542	127.711	139.609
Cebpa	ENSMUSG00000032788	Plate7	Pdxk	-0.252937	-0.144011	0.00855084	0.0886082	110.731	134.035	120.053
Cebpa	ENSMUSG00000032902	Plate7	Slc16a1	-0.304931	-0.23784	6.88033e-06	0.000484031	164.406	201.613	179.289
Cebpa	ENSMUSG00000032939	Plate7	Nup93	-0.20605	-0.147685	0.00223889	0.0365955	217.117	251.912	231.035
Cebpa	ENSMUSG00000033016	Plate7	Nfatc1	0.313462	0.23112	3.61456e-05	0.00184561	123.311	104.132	115.639
Cebpa	ENSMUSG00000033272	Plate7	Slc35a4	-0.251587	-0.192032	8.46894e-05	0.0035277	269.284	305.823	283.899
Cebpa	ENSMUSG00000033294	Plate7	Noc4l	-0.217979	-0.147762	0.00346521	0.0485935	174.467	199.826	184.61
Cebpa	ENSMUSG00000033386	Plate7	Frrs1	-0.361057	-0.314855	2.21849e-09	5.85264e-07	132.025	176.849	149.954
Cebpa	ENSMUSG00000033530	Plate7	Ttc7b	-0.308345	-0.151615	0.00854645	0.0886082	58.2208	74.2909	64.6488
Cebpa	ENSMUSG00000033703	Plate7	Fuk	0.576698	0.235798	0.0015225	0.027621	22.0956	14.8	19.1774
Cebpa	ENSMUSG00000033706	Plate7	Smyd5	-0.213021	-0.150552	0.00218771	0.0362604	130.614	152.622	139.417
Cebpa	ENSMUSG00000033713	Plate7	Foxn3	0.343528	0.283594	2.07938e-07	2.71455e-05	157.101	135.2	148.341
Cebpa	ENSMUSG00000033781	Plate7	Asb13	-0.648059	-0.152137	0.00891702	0.0913562	5.9016	8.87779	7.09208
Cebpa	ENSMUSG00000033792	Plate7	Atp7a	0.45576	0.254148	0.000459942	0.0121168	39.1903	31.0164	35.9208
Cebpa	ENSMUSG00000033809	Plate7	Alg3	-0.231335	-0.152111	0.00341509	0.0481754	89.1817	103.663	94.974
Cebpa	ENSMUSG00000033900	Plate7	Map9	0.394967	0.266007	7.83804e-05	0.00336805	59.2247	47.9968	54.7335
Cebpa	ENSMUSG00000033904	Plate7	Ccp110	-0.361559	-0.249534	7.32897e-05	0.00322246	61.479	78.4367	68.2621
Cebpa	ENSMUSG00000033952	Plate7	Aspm	0.350525	0.246926	5.62523e-05	0.00261335	134.674	114.17	126.473
Cebpa	ENSMUSG00000033953	Plate7	Ppp3r1	-0.317359	-0.211287	0.000298455	0.00897703	88.3227	104.324	94.7234
Cebpa	ENSMUSG00000034111	Plate7	Tmed8	0.436702	0.223819	0.001105	0.0226051	41.1856	32.4112	37.6759
Cebpa	ENSMUSG00000034463	Plate7	Scara3	1.34739	0.29403	0.000896062	0.0196312	4.39955	2.07971	3.47161
Cebpa	ENSMUSG00000034610	Plate7	Zcchc11	0.254881	0.183345	0.000353108	0.0102419	179.436	157.711	170.746
Cebpa	ENSMUSG00000034663	Plate7	Bmp2k	0.320037	0.220511	0.000151507	0.00549723	107.64	87.7884	99.6995
Cebpa	ENSMUSG00000034724	Plate7	Cnot6l	0.218444	0.178283	3.12531e-05	0.00164338	308.344	277.5	296.007
Cebpa	ENSMUSG00000034833	Plate7	Tespa1	0.313252	0.262874	1.0556e-07	1.65026e-05	353.574	306.322	334.673
Cebpa	ENSMUSG00000034845	Plate7	Plvap	0.908536	0.166401	0.00531057	0.0650365	6.90154	3.7357	5.6352
Cebpa	ENSMUSG00000034875	Plate7	Nudt19	-0.23032	-0.170948	0.000423278	0.0116017	128.191	141.987	133.709
Cebpa	ENSMUSG00000034928	Plate7	Rnf44	0.205753	0.147218	0.00233224	0.0376355	160.042	143.679	153.497
Cebpa	ENSMUSG00000035004	Plate7	Igsf6	-0.64948	-0.518378	1.41093e-06	0.000135353	22.2835	37.7613	28.4747
Cebpa	ENSMUSG00000035165	Plate7	Kcne3	0.379017	0.194719	0.00209825	0.0351922	39.1949	28.3702	34.865
Cebpa	ENSMUSG00000035246	Plate7	Pcyt1b	1.28545	0.710097	5.29307e-05	0.00250098	9.59283	3.9716	7.34434
Cebpa	ENSMUSG00000035493	Plate7	Tgfbi	-0.681129	-0.360642	0.000216471	0.00712069	16.9716	26.376	20.7334
Cebpa	ENSMUSG00000035504	Plate7	Reep6	-0.495844	-0.188816	0.00392678	0.0530265	15.5037	19.6378	17.1573
Cebpa	ENSMUSG00000035575	Plate7	Utp6	-0.251458	-0.182874	0.000310495	0.00929502	171.363	203.92	184.385
Cebpa	ENSMUSG00000035671	Plate7	Zswim4	0.242344	0.143561	0.00778853	0.0830886	101.895	86.1528	95.598
Cebpa	ENSMUSG00000035696	Plate7	Rnf38	0.279144	0.180449	0.00113658	0.0228815	98.6233	83.6065	92.6166
Cebpa	ENSMUSG00000035754	Plate7	Wdr18	-0.301691	-0.253845	1.13584e-07	1.73291e-05	292.557	360.44	319.71
Cebpa	ENSMUSG00000035863	Plate7	Palm	-0.312995	-0.18102	0.00205978	0.0346849	88.0028	108.015	96.0077
Cebpa	ENSMUSG00000035901	Plate7	Dennd5a	0.211131	0.155177	0.00114166	0.0229473	183.943	166.037	176.781
Cebpa	ENSMUSG00000036006	Plate7	Ripor2	0.259847	0.165939	0.00220938	0.0364758	112.427	98.2564	106.759
Cebpa	ENSMUSG00000036111	Plate7	Lmo1	-0.256627	-0.147878	0.00709115	0.0778797	63.3502	73.7057	67.4924
Cebpa	ENSMUSG00000036158	Plate7	Prickle1	-1.01458	-0.219984	0.0022635	0.036889	3.96159	7.5915	5.41355
Cebpa	ENSMUSG00000036330	Plate7	Slc18a1	0.469361	0.302742	8.79245e-05	0.00362667	61.3398	46.5504	55.424
Cebpa	ENSMUSG00000036356	Plate7	Csgalnact1	0.266075	0.145327	0.0089488	0.0914597	84.1987	77.5826	81.5523
Cebpa	ENSMUSG00000036452	Plate7	Arhgap26	-0.486477	-0.426963	6.31545e-09	1.42808e-06	95.4247	139.7	113.135
Cebpa	ENSMUSG00000036568	Plate7	Bicral	0.425316	0.294508	3.83646e-05	0.00192782	73.2672	56.4516	66.541
Cebpa	ENSMUSG00000036622	Plate7	Atp13a2	0.202735	0.145877	0.00237805	0.0380699	225.224	199.192	214.812
Cebpa	ENSMUSG00000036790	Plate7	Slitrk2	-0.949304	-0.215264	0.00248188	0.0390896	5.24334	10.0986	7.18542
Cebpa	ENSMUSG00000036810	Plate7	Cnep1r1	0.366985	0.165303	0.00615814	0.070827	41.1777	32.7288	37.7982
Cebpa	ENSMUSG00000036817	Plate7	Sun1	-0.288367	-0.189401	0.000714742	0.0167607	83.2804	103.398	91.3274
Cebpa	ENSMUSG00000036825	Plate7	Ssx2ip	-0.306796	-0.161378	0.00540213	0.0655429	39.7039	48.8649	43.3683
Cebpa	ENSMUSG00000036875	Plate7	Dna2	-0.324466	-0.224513	0.000127537	0.00482653	82.342	105.509	91.6089
Cebpa	ENSMUSG00000036902	Plate7	Neto2	0.744864	0.64986	2.45852e-08	4.71701e-06	59.7634	37.1093	50.7018
Cebpa	ENSMUSG00000036932	Plate7	Aifm1	-0.271597	-0.182909	0.000741805	0.0171414	117.953	136.352	125.313
Cebpa	ENSMUSG00000036980	Plate7	Taf6	-0.304627	-0.217547	9.92364e-05	0.00400201	108.388	126.566	115.659
Cebpa	ENSMUSG00000037007	Plate7	Zfp113	0.372451	0.178549	0.00382201	0.0522658	38.9119	31.6324	36.0001
Cebpa	ENSMUSG00000037104	Plate7	Socs5	0.440963	0.302099	4.22782e-05	0.00209589	65.224	46.9832	57.9277
Cebpa	ENSMUSG00000037110	Plate7	Ralgapa2	0.262473	0.172611	0.00137965	0.0259207	95.5867	86.7336	92.0455
Cebpa	ENSMUSG00000037204	Plate7	Atg101	-0.265516	-0.178984	0.000865905	0.0190364	108.182	126.748	115.608
Cebpa	ENSMUSG00000037210	Plate7	Fam193a	0.277706	0.16016	0.00438076	0.0571291	109.604	96.8327	104.496
Cebpa	ENSMUSG00000037235	Plate7	Mxd4	0.379673	0.285969	7.56458e-06	0.000519444	108.393	82.3333	97.9689
Cebpa	ENSMUSG00000037266	Plate7	Rsrp1	0.202381	0.156052	0.000545016	0.0137208	532.208	487.378	514.276
Cebpa	ENSMUSG00000037278	Plate7	Tmem97	-0.238764	-0.16991	0.000766985	0.0174997	118.302	135.4	125.141
Cebpa	ENSMUSG00000037523	Plate7	Mavs	-0.347853	-0.207381	0.000798509	0.017992	69.5259	83.8054	75.2377
Cebpa	ENSMUSG00000037580	Plate7	Gch1	0.379762	0.327224	8.46631e-09	1.78682e-06	209.825	154.307	187.617
Cebpa	ENSMUSG00000037628	Plate7	Cdkn3	0.427739	0.230672	0.000796311	0.0179745	41.5126	31.5459	37.5259
Cebpa	ENSMUSG00000037692	Plate7	Ahdc1	0.274811	0.156411	0.0052687	0.0647115	51.8515	47.756	50.2133
Cebpa	ENSMUSG00000037890	Plate7	Wdr19	0.49452	0.190142	0.0037864	0.0518909	23.7421	18.9106	21.8095
Cebpa	ENSMUSG00000037913	Plate7	Tmem156	-0.442361	-0.349856	1.3864e-06	0.000135353	55.0902	74.6362	62.9086
Cebpa	ENSMUSG00000037940	Plate7	Inpp4b	0.40652	0.219332	0.00099337	0.0211981	41.8829	36.6368	39.7845
Cebpa	ENSMUSG00000037960	Plate7	Card19	0.298524	0.211281	0.000140909	0.00524821	100.961	78.8114	92.1014
Cebpa	ENSMUSG00000037972	Plate7	Snn	0.411776	0.190997	0.00293274	0.0435214	41.1493	29.6005	36.5298
Cebpa	ENSMUSG00000038025	Plate7	Phf2	0.342777	0.213393	0.000508301	0.0130015	90.1123	70.4414	82.244
Cebpa	ENSMUSG00000038056	Plate7	Kmt2c	0.24888	0.199411	1.5507e-05	0.000925737	334.402	306.901	323.402
Cebpa	ENSMUSG00000038122	Plate7	Tbc1d32	-0.530309	-0.170343	0.00635922	0.0721863	16.9703	25.6028	20.4233
Cebpa	ENSMUSG00000038151	Plate7	Prdm1	0.683977	0.638833	1.87784e-13	1.39877e-10	162.653	104.826	139.522
Cebpa	ENSMUSG00000038156	Plate7	Spon1	0.589674	0.317732	0.000273274	0.0083992	25.5485	17.9833	22.5224
Cebpa	ENSMUSG00000038279	Plate7	Nop2	-0.242577	-0.177838	0.000354385	0.0102456	176.906	203.716	187.63
Cebpa	ENSMUSG00000038384	Plate7	Setd1b	0.281991	0.170444	0.00246262	0.0389315	91.0295	80.4602	86.8018
Cebpa	ENSMUSG00000038459	Plate7	Abhd17c	-0.267271	-0.154397	0.00543984	0.0658291	86.7497	99.4015	91.8104
Cebpa	ENSMUSG00000038481	Plate7	Cdk19	0.288625	0.210049	9.48799e-05	0.00385085	201.006	162.646	185.662
Cebpa	ENSMUSG00000038538	Plate7	Ubn2	0.245166	0.174458	0.000615242	0.0151572	240.874	211.308	229.048
Cebpa	ENSMUSG00000038542	Plate7	Pcid2	-0.212039	-0.134336	0.00920864	0.0929432	85.6516	100.484	91.5845
Cebpa	ENSMUSG00000038668	Plate7	Lpar1	0.370554	0.152153	0.00990136	0.0975727	33.1932	27.174	30.7855
Cebpa	ENSMUSG00000038773	Plate7	Kdm3b	0.295783	0.211434	0.000120737	0.00467781	157.254	129.261	146.057
Cebpa	ENSMUSG00000038845	Plate7	Phb	-0.234342	-0.155551	0.00275058	0.0413371	90.7111	102.243	95.3237
Cebpa	ENSMUSG00000038872	Plate7	Zfhx3	0.49274	0.299543	0.000154372	0.00556927	50.7858	37.6411	45.5279
Cebpa	ENSMUSG00000039013	Plate7	Siglecf	0.554426	0.181617	0.00488885	0.0615382	27.1575	17.0682	23.1217
Cebpa	ENSMUSG00000039109	Plate7	F13a1	-0.346898	-0.304868	8.24755e-10	2.54729e-07	1414.76	1803.94	1570.43
Cebpa	ENSMUSG00000039115	Plate7	Itga9	0.473121	0.378599	9.89036e-07	0.000101822	97.14	71.3912	86.8405
Cebpa	ENSMUSG00000039153	Plate7	Runx2	0.225494	0.162546	0.00096332	0.0206754	209.269	183.051	198.782
Cebpa	ENSMUSG00000039157	Plate7	Fam102a	0.59965	0.27193	0.000770768	0.0175488	19.8789	13.6662	17.3938
Cebpa	ENSMUSG00000039167	Plate7	Adgrl4	0.355704	0.299319	5.36047e-08	8.95751e-06	1411.28	1117.21	1293.65
Cebpa	ENSMUSG00000039168	Plate7	Dap	0.256946	0.210893	3.18234e-06	0.000263385	312	253.234	288.494
Cebpa	ENSMUSG00000039183	Plate7	Nubp2	-0.229649	-0.170064	0.000458821	0.0121168	263.376	300.377	278.176
Cebpa	ENSMUSG00000039191	Plate7	Rbpj	0.417346	0.24297	0.000427786	0.0116246	50.2962	39.9337	46.1512
Cebpa	ENSMUSG00000039660	Plate7	Spout1	-0.238886	-0.140364	0.00911319	0.0924652	74.8405	86.026	79.3147
Cebpa	ENSMUSG00000039671	Plate7	Zmynd8	0.293864	0.247145	1.47628e-07	2.08227e-05	223.156	185.654	208.155
Cebpa	ENSMUSG00000039768	Plate7	Dnajc11	-0.214327	-0.157498	0.00100658	0.0213506	199.477	233.556	213.109
Cebpa	ENSMUSG00000039879	Plate7	Heca	0.376074	0.204354	0.00135775	0.0256014	57.1873	43.7796	51.8242
Cebpa	ENSMUSG00000039967	Plate7	Zfp292	0.22121	0.166498	0.000436695	0.0118075	241.699	216.292	231.536
Cebpa	ENSMUSG00000039997	Plate7	Ifi203	0.438529	0.387642	1.60003e-09	4.40462e-07	161.785	118.796	144.59
Cebpa	ENSMUSG00000040003	Plate7	Magi2	0.957006	0.175971	0.00436114	0.0571097	7.14046	3.85683	5.82701
Cebpa	ENSMUSG00000040010	Plate7	Slc7a5	-0.365316	-0.316649	4.31304e-09	1.01141e-06	324.582	402.172	355.618
Cebpa	ENSMUSG00000040061	Plate7	Plcb2	0.277505	0.229449	8.58816e-07	9.06266e-05	201.245	174.846	190.686
Cebpa	ENSMUSG00000040128	Plate7	Pnrc1	0.3689	0.27667	9.38001e-06	0.000618641	101.517	73.7127	90.3954
Cebpa	ENSMUSG00000040209	Plate7	Zfp704	0.389614	0.321496	1.89172e-07	2.54839e-05	183.473	151.585	170.718
Cebpa	ENSMUSG00000040231	Plate7	Syngr4	-1.6407	-0.152882	0.00307508	0.0448615	1.14626	3.36905	2.03538
Cebpa	ENSMUSG00000040249	Plate7	Lrp1	-0.43384	-0.154908	0.00950422	0.0949612	16.5299	23.6832	19.3912
Cebpa	ENSMUSG00000040254	Plate7	Sema3d	1.47774	1.34874	1.34322e-11	6.29969e-09	17.927	6.23229	13.2491
Cebpa	ENSMUSG00000040297	Plate7	Suco	0.313518	0.237881	1.52264e-05	0.00091475	213.326	182.878	201.147
Cebpa	ENSMUSG00000040314	Plate7	Ctsg	-0.283177	-0.250526	9.81887e-10	2.96039e-07	3704.51	4303.9	3944.27
Cebpa	ENSMUSG00000040354	Plate7	Mars	-0.321914	-0.230722	6.2428e-05	0.00278354	327.157	398.888	355.849
Cebpa	ENSMUSG00000040447	Plate7	Spns2	1.27095	1.24676	4.37463e-39	5.5396e-35	122.768	49.3096	93.3845
Cebpa	ENSMUSG00000040451	Plate7	Sgms1	0.3367	0.175401	0.00349257	0.0488384	51.9513	47.9937	50.3682
Cebpa	ENSMUSG00000040459	Plate7	Arglu1	0.206478	0.138823	0.00562953	0.0672516	213.956	185.181	202.446
Cebpa	ENSMUSG00000040481	Plate7	Bptf	0.288519	0.238425	6.01527e-07	6.6817e-05	470.833	397.66	441.564
Cebpa	ENSMUSG00000040528	Plate7	Milr1	-0.204573	-0.144347	0.00306174	0.0447862	122.599	136.018	127.967
Cebpa	ENSMUSG00000040532	Plate7	Abhd11	-0.343059	-0.215318	0.000453461	0.0120634	59.3121	73.2913	64.9038
Cebpa	ENSMUSG00000040669	Plate7	Phc1	0.33964	0.167837	0.00496315	0.0622261	44.4446	33.5377	40.0819
Cebpa	ENSMUSG00000040747	Plate7	Cd53	-0.25599	-0.211301	2.39027e-06	0.000205904	348.644	405.532	371.399
Cebpa	ENSMUSG00000040785	Plate7	Ttc3	0.218515	0.180369	1.7795e-05	0.00103281	317.592	274.588	300.39
Cebpa	ENSMUSG00000040843	Plate7	Tiprl	-0.311143	-0.205353	0.000392474	0.0110068	89.9937	106.632	96.6491
Cebpa	ENSMUSG00000040850	Plate7	Psme4	0.218528	0.156389	0.00143465	0.0265974	172.391	151.197	163.913
Cebpa	ENSMUSG00000040907	Plate7	Atp1a3	-0.462803	-0.338915	1.11601e-05	0.000696159	359.734	476.004	406.242
Cebpa	ENSMUSG00000040929	Plate7	Rfx3	0.223491	0.15204	0.00274833	0.0413371	109.205	100.431	105.695
Cebpa	ENSMUSG00000041020	Plate7	Map7d2	0.633045	0.524405	3.8453e-07	4.59369e-05	41.2365	28.5983	36.1812
Cebpa	ENSMUSG00000041126	Plate7	H2afv	0.28691	0.20046	0.00024942	0.00787633	377.274	294.744	344.262
Cebpa	ENSMUSG00000041153	Plate7	Osgin2	-0.424124	-0.206291	0.00185231	0.0322195	39.563	51.7108	44.4221
Cebpa	ENSMUSG00000041189	Plate7	Chrnb1	1.27771	1.10792	6.46619e-08	1.03647e-05	12.4105	5.80635	9.76886
Cebpa	ENSMUSG00000041225	Plate7	Arhgap12	0.489354	0.163476	0.00755565	0.08122	19.8268	15.2905	18.0123
Cebpa	ENSMUSG00000041261	Plate7	Car8	0.659905	0.403682	7.84628e-05	0.00336805	22.8516	14.6812	19.5834
Cebpa	ENSMUSG00000041297	Plate7	Cdk13	0.289885	0.182874	0.0012233	0.0241684	120.645	104.279	114.098
Cebpa	ENSMUSG00000041360	Plate7	Pum3	-0.210553	-0.162632	0.00035225	0.0102419	275.19	308.41	288.478
Cebpa	ENSMUSG00000041426	Plate7	Hibch	-0.271088	-0.186274	0.000531639	0.0134659	103.225	121.76	110.639
Cebpa	ENSMUSG00000041438	Plate7	Utp4	-0.287905	-0.229327	4.51851e-06	0.00034889	202.862	250.551	221.938
Cebpa	ENSMUSG00000041444	Plate7	Arhgap32	0.376238	0.288974	4.21313e-06	0.00033554	109.357	87.2747	100.524
Cebpa	ENSMUSG00000041515	Plate7	Irf8	-0.359703	-0.193974	0.00182989	0.0320053	50.497	61.6707	54.9665
Cebpa	ENSMUSG00000041538	Plate7	H2-Ob	0.73321	0.696777	5.59981e-17	7.09103e-14	95.06	56.0417	79.4527
Cebpa	ENSMUSG00000041540	Plate7	Sox5	1.42215	0.193023	0.00228953	0.0372653	3.47691	1.95824	2.86945
Cebpa	ENSMUSG00000041747	Plate7	Utp15	-0.205645	-0.132705	0.00921138	0.0929432	144.186	170.123	154.561
Cebpa	ENSMUSG00000041754	Plate7	Trem3	-0.586711	-0.226939	0.0018757	0.0324925	15.7153	23.3176	18.7562
Cebpa	ENSMUSG00000041852	Plate7	Tcf20	0.249023	0.204	5.14413e-06	0.000376533	441.644	376.141	415.443
Cebpa	ENSMUSG00000041890	Plate7	Git2	0.233016	0.196137	2.32269e-06	0.000204252	376.616	333.725	359.459
Cebpa	ENSMUSG00000042207	Plate7	Kdm5b	0.201517	0.149718	0.00136278	0.0256416	197.852	184.69	192.587
Cebpa	ENSMUSG00000042210	Plate7	Abhd14a	-0.255909	-0.170326	0.00139176	0.0261095	87.0102	99.8313	92.1387
Cebpa	ENSMUSG00000042215	Plate7	Bag2	-0.359557	-0.26966	1.03296e-05	0.00066398	84.1443	102.295	91.4045
Cebpa	ENSMUSG00000042249	Plate7	Grk3	0.41254	0.263299	0.000150278	0.0054683	68.262	56.6282	63.6085
Cebpa	ENSMUSG00000042644	Plate7	Itpr3	0.353286	0.167904	0.00529416	0.0649612	46.715	37.3761	42.9795
Cebpa	ENSMUSG00000042700	Plate7	Sipa1l1	0.217403	0.175685	5.15155e-05	0.00244538	360.691	341.004	352.816
Cebpa	ENSMUSG00000042712	Plate7	Tceal9	0.516412	0.306782	0.00017187	0.00602878	62.5698	41.5619	54.1667
Cebpa	ENSMUSG00000042851	Plate7	Zc3h6	0.771133	0.166518	0.00597676	0.0698834	7.13383	4.96667	6.26697
Cebpa	ENSMUSG00000043004	Plate7	Gng2	0.262817	0.162405	0.0030406	0.0446397	66.8736	54.5424	61.9411
Cebpa	ENSMUSG00000043102	Plate7	Qrfp	0.828347	0.415895	0.000194298	0.0065786	13.5499	7.85136	11.2705
Cebpa	ENSMUSG00000043279	Plate7	Trim56	0.464859	0.282622	0.000182299	0.00627298	62.0053	44.5101	55.0072
Cebpa	ENSMUSG00000043421	Plate7	Hilpda	0.335734	0.256456	7.95234e-06	0.000538505	236.584	180.736	214.245
Cebpa	ENSMUSG00000043505	Plate7	Gimap5	1.22879	1.16888	3.31643e-16	3.39023e-13	31.3249	13.0853	24.0291
Cebpa	ENSMUSG00000043931	Plate7	Gimap7	1.15184	0.118107	0.00985921	0.0972846	4.2452	1.95951	3.33092
Cebpa	ENSMUSG00000044258	Plate7	Ctla2a	0.947084	0.912998	3.41113e-20	6.17073e-17	183.676	88.7364	145.7
Cebpa	ENSMUSG00000044788	Plate7	Fads6	0.740119	0.161294	0.00677766	0.0754842	7.15245	4.80666	6.21413
Cebpa	ENSMUSG00000044986	Plate7	Tst	-0.363313	-0.2136	0.000738903	0.0171055	38.954	47.0885	42.2078
Cebpa	ENSMUSG00000045005	Plate7	Fzd5	0.537767	0.327882	0.000120661	0.00467781	34.2257	24.851	30.4758
Cebpa	ENSMUSG00000045098	Plate7	Kmt5b	0.246258	0.154292	0.00399535	0.053481	98.3427	85.8337	93.3391
Cebpa	ENSMUSG00000045193	Plate7	Cirbp	0.242598	0.14778	0.00593201	0.0695202	116.246	93.5288	107.159
Cebpa	ENSMUSG00000045210	Plate7	Vcpip1	0.246049	0.167549	0.00131302	0.0252303	128.247	109.441	120.724
Cebpa	ENSMUSG00000045282	Plate7	Tmem86b	0.512692	0.167561	0.00681043	0.0756943	19.8673	15.7861	18.2348
Cebpa	ENSMUSG00000045322	Plate7	Tlr9	-2.77569	-0.306262	0.000174616	0.00607463	0.408718	2.27766	1.1563
Cebpa	ENSMUSG00000045817	Plate7	Zfp36l2	0.374254	0.302448	5.589e-07	6.47553e-05	169.658	128.067	153.022
Cebpa	ENSMUSG00000045826	Plate7	Ptprcap	0.600062	0.557097	1.71207e-12	1.14105e-09	189.696	120.568	162.045
Cebpa	ENSMUSG00000046006	Plate7	Gapt	-0.361261	-0.305984	3.26423e-08	5.90499e-06	132.259	166.292	145.872
Cebpa	ENSMUSG00000046138	Plate7	9930021J03Rik	0.47051	0.324782	3.28006e-05	0.00168843	84.3985	63.0404	75.8552
Cebpa	ENSMUSG00000046402	Plate7	Rbp1	0.764723	0.323301	0.000538336	0.0136067	14.4839	7.68913	11.766
Cebpa	ENSMUSG00000046691	Plate7	Chtf8	-0.285114	-0.15949	0.00493961	0.0619924	232.144	272.723	248.376
Cebpa	ENSMUSG00000046841	Plate7	Ckap4	-0.235106	-0.142006	0.00781051	0.0832357	86.0906	95.572	89.8832
Cebpa	ENSMUSG00000046949	Plate7	Nqo2	-0.352631	-0.214155	0.000594522	0.014704	55.0403	66.5873	59.6591
Cebpa	ENSMUSG00000047129	Plate7	1700113H08Rik	0.509373	0.208715	0.0024199	0.0384964	21.6774	16.7769	19.7172
Cebpa	ENSMUSG00000047141	Plate7	Zfp654	0.200102	0.132267	0.00844169	0.0881989	113.982	100.533	108.602
Cebpa	ENSMUSG00000047146	Plate7	Tet1	0.414265	0.22527	0.000851086	0.0187431	39.2226	28.4515	34.9142
Cebpa	ENSMUSG00000047180	Plate7	Neurl3	0.774701	0.687438	5.7331e-09	1.31997e-06	46.8496	27.9311	39.2822
Cebpa	ENSMUSG00000047368	Plate7	Abhd17b	-0.208035	-0.138906	0.00582911	0.0689207	145.295	162.943	152.354
Cebpa	ENSMUSG00000047649	Plate7	Cd3eap	-0.472346	-0.357927	5.01631e-06	0.000369311	46.9909	61.5864	52.8291
Cebpa	ENSMUSG00000047747	Plate7	Rnf150	0.808266	0.395118	0.000234899	0.00751142	15.283	9.41164	12.9344
Cebpa	ENSMUSG00000047866	Plate7	Lonp2	0.255631	0.162206	0.00267826	0.0407141	116.269	99.6133	109.607
Cebpa	ENSMUSG00000047867	Plate7	Gimap6	0.819813	0.799913	1.78854e-30	1.13241e-26	231.342	127.535	189.819
Cebpa	ENSMUSG00000048058	Plate7	Ldlrad3	-0.3933	-0.242666	0.000284075	0.00861618	52.703	69.5089	59.4254
Cebpa	ENSMUSG00000048148	Plate7	Nwd1	0.618421	0.446668	1.20144e-05	0.000742137	51.2015	33.883	44.2741
Cebpa	ENSMUSG00000048249	Plate7	Crebrf	0.432988	0.309397	2.03092e-05	0.00115325	60.1344	46.3336	54.6141
Cebpa	ENSMUSG00000048347	Plate7	Pcdhb18	1.20706	0.371923	0.000501559	0.012909	6.40627	3.39734	5.2027
Cebpa	ENSMUSG00000048429	Plate7	Timm29	-0.222752	-0.144898	0.00504933	0.0631191	107.475	123.091	113.721
Cebpa	ENSMUSG00000048489	Plate7	8430408G22Rik	0.298179	0.192099	0.000756457	0.0173983	141.018	114.017	130.218
Cebpa	ENSMUSG00000048490	Plate7	Nrip1	0.416771	0.390941	3.66059e-15	3.09027e-12	272.893	209.645	247.594
Cebpa	ENSMUSG00000048924	Plate7	Ccdc125	0.451994	0.153902	0.00979469	0.0968986	19.6995	13.318	17.1469
Cebpa	ENSMUSG00000049036	Plate7	Tmem121	1.2789	0.127602	0.00704647	0.0775234	3.0246	1.27938	2.32651
Cebpa	ENSMUSG00000049091	Plate7	Sephs2	-0.208358	-0.147162	0.00262277	0.0402084	156.293	171.822	162.505
Cebpa	ENSMUSG00000049539	Plate7	Hist1h1a	0.424268	0.154071	0.00971566	0.0964937	66.2839	47.7671	58.8772
Cebpa	ENSMUSG00000049723	Plate7	Mmp12	-0.527456	-0.499133	1.67461e-15	1.51468e-12	425.132	598.901	494.64
Cebpa	ENSMUSG00000049775	Plate7	Tmsb4x	0.221718	0.139872	0.00729867	0.0794114	989.121	802.708	914.556
Cebpa	ENSMUSG00000050147	Plate7	F2rl3	0.540958	0.436525	8.8172e-07	9.22745e-05	79.242	53.7144	69.031
Cebpa	ENSMUSG00000050272	Plate7	Dscam	1.85613	0.156998	0.00225835	0.0368524	3.11193	0.786544	2.18177
Cebpa	ENSMUSG00000050299	Plate7	Gm9843	0.447933	0.175032	0.00535366	0.0653746	28.3264	19.1085	24.6392
Cebpa	ENSMUSG00000050310	Plate7	Rictor	0.247709	0.178857	0.000415734	0.0114694	125.295	118.509	122.581
Cebpa	ENSMUSG00000050357	Plate7	Carmil2	0.489983	0.175928	0.00545899	0.0658982	19.3728	15.5815	17.8563
Cebpa	ENSMUSG00000050377	Plate7	Il31ra	0.357382	0.314693	6.81832e-10	2.15851e-07	425.009	352.397	395.964
Cebpa	ENSMUSG00000050379	Plate7	Sept6	0.227813	0.182097	4.70546e-05	0.00227424	250.254	209.619	234
Cebpa	ENSMUSG00000050473	Plate7	Slc35d3	0.346574	0.301405	2.84808e-09	7.07162e-07	184.881	145.029	168.94
Cebpa	ENSMUSG00000050627	Plate7	Gpd1l	-0.361542	-0.270443	1.09066e-05	0.000688228	85.6427	103.055	92.6078
Cebpa	ENSMUSG00000050957	Plate7	Insl6	2.02604	0.451615	0.000189603	0.00643686	3.49715	0.861435	2.44286
Cebpa	ENSMUSG00000050965	Plate7	Prkca	0.486761	0.312004	8.71511e-05	0.00360652	45.48	34.5213	41.0965
Cebpa	ENSMUSG00000051124	Plate7	Gimap9	0.967457	0.932203	7.49398e-20	1.1862e-16	97.943	47.5063	77.7683
Cebpa	ENSMUSG00000051335	Plate7	Gfod1	0.701133	0.473569	2.6946e-05	0.00145819	28.6433	18.877	24.7368
Cebpa	ENSMUSG00000051483	Plate7	Cbr1	0.276892	0.160143	0.00434194	0.0569761	72.2629	58.5657	66.784
Cebpa	ENSMUSG00000051495	Plate7	Irf2bp2	0.583802	0.492533	1.53394e-07	2.13454e-05	121.234	77.6019	103.781
Cebpa	ENSMUSG00000052040	Plate7	Klf13	0.217069	0.14037	0.00640293	0.0725668	101.198	86.5552	95.3411
Cebpa	ENSMUSG00000052142	Plate7	Rasal3	0.331568	0.217216	0.000295141	0.00891973	125.018	98.8699	114.559
Cebpa	ENSMUSG00000052160	Plate7	Pld4	-0.69238	-0.448887	4.23714e-05	0.00209589	12.6603	22.632	16.649
Cebpa	ENSMUSG00000052539	Plate7	Magi3	0.526728	0.39973	4.8585e-06	0.000366209	50.6918	38.4874	45.81
Cebpa	ENSMUSG00000052557	Plate7	Gan	0.337829	0.191959	0.0015775	0.0284963	87.0064	70.1418	80.2605
Cebpa	ENSMUSG00000052713	Plate7	Zfp608	0.29921	0.242171	1.46575e-06	0.000139555	229.129	195.016	215.484
Cebpa	ENSMUSG00000052915	Plate7	Msl1	0.352252	0.158819	0.00749707	0.081023	61.1702	47.8271	55.8329
Cebpa	ENSMUSG00000053080	Plate7	2700081O15Rik	0.815986	0.390726	0.000255513	0.00800881	13.3921	8.02014	11.2433
Cebpa	ENSMUSG00000053101	Plate7	Gpr141	0.503848	0.226652	0.00149593	0.0272562	32.3566	23.2081	28.6972
Cebpa	ENSMUSG00000053310	Plate7	Nrgn	0.251347	0.162412	0.00239345	0.0382197	95.1742	75.3251	87.2346
Cebpa	ENSMUSG00000053398	Plate7	Phgdh	-0.319424	-0.266108	1.58337e-07	2.17937e-05	240.687	292.594	261.45
Cebpa	ENSMUSG00000053553	Plate7	3110082I17Rik	-0.311893	-0.248286	2.43049e-06	0.000207955	152.475	184.321	165.214
Cebpa	ENSMUSG00000053801	Plate7	Grwd1	-0.235038	-0.17859	0.000189122	0.00643686	159.157	180.648	167.754
Cebpa	ENSMUSG00000054079	Plate7	Utp18	-0.232664	-0.170946	0.000489499	0.012728	122.229	140.112	129.382
Cebpa	ENSMUSG00000054435	Plate7	Gimap4	1.71634	0.956346	2.18836e-05	0.00123161	6.41057	1.79008	4.56237
Cebpa	ENSMUSG00000054520	Plate7	Sh3bp2	0.525976	0.233934	0.00135677	0.0256014	28.782	20.7236	25.5586
Cebpa	ENSMUSG00000054693	Plate7	Adam10	0.204474	0.178756	8.24666e-07	8.77542e-05	553.63	476.427	522.749
Cebpa	ENSMUSG00000054920	Plate7	Klhl5	-0.300473	-0.251022	1.9999e-07	2.66102e-05	335.022	395.769	359.321
Cebpa	ENSMUSG00000055053	Plate7	Nfic	0.201938	0.1449	0.00257216	0.0399647	130.342	109.811	122.13
Cebpa	ENSMUSG00000055485	Plate7	Soga1	0.411425	0.173053	0.00531741	0.0650574	38.2786	29.4253	34.7373
Cebpa	ENSMUSG00000055782	Plate7	Abcd2	-0.824702	-0.477379	8.42068e-05	0.00351918	11.7295	22.0082	15.841
Cebpa	ENSMUSG00000055897	Plate7	Ppp4r1l-ps	0.337141	0.181457	0.00264291	0.0404193	49.492	43.3835	47.0486
Cebpa	ENSMUSG00000056069	Plate7	Fam105a	-0.292734	-0.190837	0.000720793	0.0168405	86.6938	100.922	92.385
Cebpa	ENSMUSG00000056215	Plate7	Lrguk	0.527848	0.17817	0.00526191	0.0647115	23.3087	17.2577	20.8883
Cebpa	ENSMUSG00000056267	Plate7	Cep70	0.274843	0.163771	0.00338152	0.0478438	86.2864	75.8397	82.1077
Cebpa	ENSMUSG00000056529	Plate7	Ptafr	-0.262362	-0.14979	0.00674814	0.0752216	75.9323	88.0031	80.7606
Cebpa	ENSMUSG00000056665	Plate7	Them6	-0.625453	-0.148578	0.00986444	0.0972846	5.63647	8.52019	6.78996
Cebpa	ENSMUSG00000056749	Plate7	Nfil3	-0.64448	-0.212829	0.0026473	0.0404376	10.4342	14.7432	12.1578
Cebpa	ENSMUSG00000056758	Plate7	Hmga2	0.35582	0.201938	0.00119844	0.0237866	100.58	84.2263	94.0386
Cebpa	ENSMUSG00000056917	Plate7	Sipa1	0.239892	0.168839	0.000909316	0.0198323	177.395	147.339	165.372
Cebpa	ENSMUSG00000056962	Plate7	Jmjd6	-0.254562	-0.170253	0.00134517	0.0255441	93.1579	106.533	98.5079
Cebpa	ENSMUSG00000057133	Plate7	Chd6	0.254488	0.177816	0.0006442	0.0155677	178.033	165.32	172.948
Cebpa	ENSMUSG00000057191	Plate7	AB124611	-0.366229	-0.250482	8.18976e-05	0.00346481	68.6137	86.0723	75.5972
Cebpa	ENSMUSG00000057230	Plate7	Aak1	0.216451	0.140796	0.00610415	0.0704553	147.677	133.786	142.121
Cebpa	ENSMUSG00000057497	Plate7	Fam136a	-0.253723	-0.189562	0.000145804	0.00538286	176.157	203.636	187.149
Cebpa	ENSMUSG00000057541	Plate7	Pus7	-0.243327	-0.181045	0.000239886	0.00765159	162.442	193.148	174.724
Cebpa	ENSMUSG00000057706	Plate7	Mex3b	0.952072	0.213693	0.00253182	0.0396787	7.21133	3.42615	5.69726
Cebpa	ENSMUSG00000057729	Plate7	Prtn3	-0.235717	-0.194737	6.37582e-06	0.000456142	381.286	426.345	399.31
Cebpa	ENSMUSG00000058715	Plate7	Fcer1g	0.264313	0.169939	0.00179624	0.0315476	819.335	643.642	749.058
Cebpa	ENSMUSG00000058794	Plate7	Nfe2	0.231485	0.151147	0.00371558	0.0511974	174.417	141.749	161.35
Cebpa	ENSMUSG00000059498	Plate7	Fcgr3	0.37893	0.285001	7.9319e-06	0.000538505	105.818	76.4341	94.0645
Cebpa	ENSMUSG00000059743	Plate7	Fdps	0.52262	0.152337	0.00991098	0.0975916	12.1265	8.6317	10.7286
Cebpa	ENSMUSG00000059994	Plate7	Fcrl1	1.0262	0.577571	7.2295e-05	0.00318979	11.2003	5.52069	8.92848
Cebpa	ENSMUSG00000060098	Plate7	Prmt7	-0.213289	-0.15985	0.000679716	0.0162025	204.623	234.729	216.665
Cebpa	ENSMUSG00000060275	Plate7	Nrg2	-0.50569	-0.331682	6.01772e-05	0.00273779	31.2329	44.4396	36.5156
Cebpa	ENSMUSG00000060470	Plate7	Adgrg3	0.206261	0.177049	3.42668e-06	0.000281767	791.513	724.725	764.798
Cebpa	ENSMUSG00000060568	Plate7	Fam78b	0.558674	0.19762	0.00340781	0.0481619	23.4752	15.2011	20.1656
Cebpa	ENSMUSG00000060594	Plate7	Layn	0.340269	0.194436	0.00143112	0.0265974	45.6233	36.3525	41.9149
Cebpa	ENSMUSG00000060743	Plate7	H3f3a	0.204045	0.152133	0.00113509	0.0228815	188.79	161.825	178.004
Cebpa	ENSMUSG00000060802	Plate7	B2m	0.288568	0.186055	0.000935898	0.020224	2574.87	1950.74	2325.22
Cebpa	ENSMUSG00000060904	Plate7	Arl1	-0.203196	-0.139325	0.00487392	0.0614463	119.685	128.912	123.376
Cebpa	ENSMUSG00000061086	Plate7	Myl4	0.645701	0.479228	7.39783e-06	0.000511906	30.6252	19.6677	26.2422
Cebpa	ENSMUSG00000061311	Plate7	Rag1	0.204415	0.145135	0.0027892	0.0416998	317.506	273.766	300.01
Cebpa	ENSMUSG00000061731	Plate7	Ext1	-0.349981	-0.167026	0.00540253	0.0655429	37.9913	48.8497	42.3347
Cebpa	ENSMUSG00000061979	Plate7	Rcc1l	-0.242324	-0.145282	0.00697319	0.0769176	82.1283	92.4831	86.2702
Cebpa	ENSMUSG00000062822	Plate7	4833420G17Rik	0.256548	0.174691	0.000953019	0.0204891	161.699	146.431	155.592
Cebpa	ENSMUSG00000062901	Plate7	Klhl24	0.364713	0.314697	6.69959e-09	1.48819e-06	231.598	182.515	211.965
Cebpa	ENSMUSG00000063450	Plate7	Syne2	0.355465	0.243645	9.09685e-05	0.00372794	96.3967	80.4734	90.0274
Cebpa	ENSMUSG00000063663	Plate7	Brwd3	0.344086	0.20681	0.000771909	0.0175488	71.4296	57.8161	65.9842
Cebpa	ENSMUSG00000063802	Plate7	Hspbp1	-0.203292	-0.14531	0.0026054	0.0401819	123.95	135.51	128.574
Cebpa	ENSMUSG00000063884	Plate7	Ptcd3	-0.299196	-0.232803	8.77717e-06	0.000584975	221.667	281.215	245.486
Cebpa	ENSMUSG00000063888	Plate7	Rpl7l1	-0.232916	-0.190748	1.18994e-05	0.000738641	239.692	274.104	253.457
Cebpa	ENSMUSG00000063931	Plate7	Pepd	-0.244984	-0.140878	0.00945935	0.0946907	83.6215	95.2516	88.2735
Cebpa	ENSMUSG00000064262	Plate7	Gimap8	1.65349	1.26344	1.40397e-06	0.000135353	10.4594	3.45115	7.65609
Cebpa	ENSMUSG00000064339	Plate7	mt-Rnr2	0.207065	0.156274	0.000755536	0.0173983	26732.9	21433.7	24613.2
Cebpa	ENSMUSG00000064351	Plate7	mt-Co1	0.241649	0.143319	0.00783808	0.0833363	3048.94	2421.71	2798.05
Cebpa	ENSMUSG00000066026	Plate7	Dhrs3	0.446995	0.369846	2.17226e-07	2.80687e-05	84.6425	62.7965	75.9041
Cebpa	ENSMUSG00000066306	Plate7	Numa1	0.216636	0.182355	6.46197e-06	0.000459708	379.048	337.323	362.358
Cebpa	ENSMUSG00000066672	Plate7	Olfr417	0.902129	0.233993	0.00196241	0.0336265	9.93725	5.84647	8.30094
Cebpa	ENSMUSG00000067071	Plate7	Hes6	-0.213926	-0.16597	0.000263724	0.00816512	144.565	155.993	149.136
Cebpa	ENSMUSG00000067367	Plate7	Lyar	-0.238941	-0.159486	0.00221222	0.0364758	225.796	245.468	233.665
Cebpa	ENSMUSG00000068329	Plate7	Htra2	-0.222872	-0.149366	0.00345518	0.0485636	108.641	120.962	113.57
Cebpa	ENSMUSG00000068479	Plate7	Mfap1a	0.557473	0.284982	0.000463996	0.01219	26.1379	16.4846	22.2766
Cebpa	ENSMUSG00000068735	Plate7	Trp53i11	0.383463	0.305438	1.0446e-06	0.000106676	157.11	118.739	141.762
Cebpa	ENSMUSG00000068922	Plate7	Msto1	-0.288429	-0.218615	3.00371e-05	0.00159815	138.388	170.384	151.186
Cebpa	ENSMUSG00000069094	Plate7	Pde7a	0.422494	0.194764	0.0027104	0.0410529	31.8109	25.7263	29.3771
Cebpa	ENSMUSG00000069516	Plate7	Lyz2	-0.371606	-0.247985	0.000118097	0.00461562	108.38	135.126	119.078
Cebpa	ENSMUSG00000069769	Plate7	Msi2	0.48251	0.436239	1.9831e-10	7.17486e-08	176.858	139.578	161.946
Cebpa	ENSMUSG00000070111	Plate7	Gm10286	1.07175	0.162524	0.00485829	0.0613366	4.75909	2.33092	3.78782
Cebpa	ENSMUSG00000071342	Plate7	Lsmem1	0.989742	0.436408	0.000244728	0.00776689	12.7839	6.17104	10.1388
Cebpa	ENSMUSG00000071547	Plate7	Nt5dc2	-0.26423	-0.213786	5.003e-06	0.000369311	414.173	472.209	437.388
Cebpa	ENSMUSG00000072769	Plate7	Gm10419	1.22892	0.204148	0.0023832	0.0381041	5.73397	2.52262	4.44943
Cebpa	ENSMUSG00000072949	Plate7	Acot1	-0.247344	-0.179796	0.000362761	0.0103929	169.517	190.079	177.742
Cebpa	ENSMUSG00000073002	Plate7	Vamp5	0.389399	0.252193	0.000153613	0.00555773	69.8208	51.8547	62.6343
Cebpa	ENSMUSG00000073409	Plate7	H2-Q6	0.278407	0.181509	0.00102479	0.0216643	100.076	80.226	92.1361
Cebpa	ENSMUSG00000073421	Plate7	H2-Ab1	0.217882	0.147284	0.00361246	0.0502136	125.322	101.762	115.898
Cebpa	ENSMUSG00000073862	Plate7	Gm5600	0.892471	0.232241	0.00201147	0.0340524	9.50643	5.28317	7.81713
Cebpa	ENSMUSG00000074227	Plate7	Spint2	0.334608	0.238972	5.34397e-05	0.00251564	106.402	80.8721	96.1901
Cebpa	ENSMUSG00000074305	Plate7	Peak1	0.281116	0.177851	0.00145069	0.0266619	108.802	92.2943	102.199
Cebpa	ENSMUSG00000074340	Plate7	Ovgp1	1.42789	0.13987	0.00479241	0.0606863	4.34284	1.78432	3.31943
Cebpa	ENSMUSG00000074480	Plate7	Mex3a	0.429365	0.180914	0.0043279	0.0569761	28.0585	20.927	25.2059
Cebpa	ENSMUSG00000074698	Plate7	Csnk2a1	0.321375	0.16884	0.00421493	0.0557719	54.296	46.1532	51.0389
Cebpa	ENSMUSG00000074785	Plate7	Plxnc1	0.245123	0.149857	0.00535932	0.0653805	96.9575	87.9838	93.368
Cebpa	ENSMUSG00000074802	Plate7	Gas2l3	0.291717	0.197699	0.000392451	0.0110068	97.449	80.3347	90.6033
Cebpa	ENSMUSG00000075702	Plate7	Selenom	0.273974	0.147242	0.00860331	0.0890063	65.4137	51.4804	59.8404
Cebpa	ENSMUSG00000076258	Plate7	Gm23935	0.267235	0.175209	0.00126601	0.0245922	95.0441	78.478	88.4177
Cebpa	ENSMUSG00000076431	Plate7	Sox4	0.312076	0.25872	2.55687e-07	3.14346e-05	337.418	261.079	306.882
Cebpa	ENSMUSG00000076441	Plate7	Ass1	-0.321599	-0.207207	0.000460252	0.0121168	63.3679	75.3675	68.1677
Cebpa	ENSMUSG00000079003	Plate7	Samd1	0.444171	0.176133	0.00515433	0.0638019	25.9179	18.4576	22.9338
Cebpa	ENSMUSG00000079442	Plate7	St6galnac4	-0.300051	-0.217645	7.62763e-05	0.00329654	128.31	154.878	138.937
Cebpa	ENSMUSG00000079563	Plate7	Pglyrp2	2.66829	1.5388	1.52655e-06	0.00014319	4.37468	0.714058	2.91043
Cebpa	ENSMUSG00000079834	Plate7	Tmlhe	0.370244	0.161106	0.00723633	0.0790251	43.1486	34.3734	39.6386
Cebpa	ENSMUSG00000081817	Plate7	Gm13590	-0.523348	-0.358031	3.20569e-05	0.00167453	32.5024	56.2929	42.0186
Cebpa	ENSMUSG00000083012	Plate7	Fam220a	-0.54889	-0.235966	0.00140158	0.0262225	15.7429	20.9509	17.8261
Cebpa	ENSMUSG00000085438	Plate7	1700020I14Rik	0.307345	0.246032	2.07609e-06	0.000185137	255.787	208.423	236.841
Cebpa	ENSMUSG00000085696	Plate7	Hoxaas3	0.607877	0.178159	0.00526565	0.0647115	11.5014	8.54268	10.3179
Cebpa	ENSMUSG00000085743	Plate7	8430419K02Rik	0.647346	0.185815	0.00446008	0.0576895	10.32	7.62158	9.24061
Cebpa	ENSMUSG00000085936	Plate7	2610307P16Rik	0.652794	0.484795	7.28846e-06	0.000507109	47.4439	35.4986	42.6658
Cebpa	ENSMUSG00000085995	Plate7	Gm2788	1.22272	0.589563	0.000108716	0.00434282	6.73089	3.12829	5.28985
Cebpa	ENSMUSG00000086843	Plate7	E030013I19Rik	1.47642	0.0986015	0.0101595	0.0993433	2.77521	1.16483	2.13106
Cebpa	ENSMUSG00000087141	Plate7	Plcxd2	-1.14987	-0.134103	0.00724649	0.0790372	2.30792	5.1134	3.43011
Cebpa	ENSMUSG00000087201	Plate7	Gm15261	0.374476	0.154791	0.00909757	0.0923959	43.1052	41.8587	42.6066
[truncated: 14,994 more rows]
