# Supplementary material for: Interactions between lineage‐associated transcription factors govern haematopoietic progenitor states
Source: EMBO J. 2020 Oct 26;39(24):e104983. doi: 10.15252/embj.2020104983 (PMC7737608; doi:10.15252/embj.2020104983)
Supplement: Supplementary file 6 — Dataset EV3 [file EMBJ-39-e104983-s006.xlsx]

## Sheet: CORmodules_means_hybrid_modules
Dataset EV3. List of target gene modules relevant to Figure 3D.
geneID	module	symbol
ENSMUSG00000024672	1	Ms4a7
ENSMUSG00000079293	1	Clec7a
ENSMUSG00000040838	1	Gm11639
ENSMUSG00000044594	1	Serpinb3a
ENSMUSG00000027994	1	Mcub
ENSMUSG00000033777	1	Tlr13
ENSMUSG00000102920	1	Olfr416-ps1
ENSMUSG00000086843	1	E030013I19Rik
ENSMUSG00000112317	1	Gm47580
ENSMUSG00000029924	1	Slc37a3
ENSMUSG00000041324	1	Inhba
ENSMUSG00000032816	1	Igdcc4
ENSMUSG00000021575	1	Ahrr
ENSMUSG00000031391	1	L1cam
ENSMUSG00000107140	1	Gm43811
ENSMUSG00000024810	1	Il33
ENSMUSG00000112058	1	Gm47593
ENSMUSG00000079563	1	Pglyrp2
ENSMUSG00000103611	1	Gm37195
ENSMUSG00000040852	1	Plekhh2
ENSMUSG00000107624	1	Gm44005
ENSMUSG00000087082	1	Gm15423
ENSMUSG00000072852	1	2310040G07Rik
ENSMUSG00000050304	1	Slc25a2
ENSMUSG00000087356	1	Gm13856
ENSMUSG00000101167	1	H2afy3
ENSMUSG00000084519	1	Gm22478
ENSMUSG00000107225	1	Gm43637
ENSMUSG00000022199	1	Slc22a17
ENSMUSG00000000903	1	Vpreb3
ENSMUSG00000049999	1	Ppp1r3d
ENSMUSG00000044814	1	Olfr543
ENSMUSG00000085110	1	Gm13920
ENSMUSG00000097559	1	D430018E03Rik
ENSMUSG00000104687	1	Gm42899
ENSMUSG00000049551	1	Fzd9
ENSMUSG00000078291	1	Gm3940
ENSMUSG00000081480	1	Gm13608
ENSMUSG00000034570	1	Inpp5j
ENSMUSG00000107317	1	Gm19719
ENSMUSG00000102749	1	Gm37598
ENSMUSG00000068551	1	Zfp467
ENSMUSG00000029778	1	Adcyap1r1
ENSMUSG00000115520	1	Gm41335
ENSMUSG00000083745	1	Gm13543
ENSMUSG00000084411	1	Gm11510
ENSMUSG00000096499	1	Ighv1-5
ENSMUSG00000102649	1	Gm38021
ENSMUSG00000015568	1	Lpl
ENSMUSG00000024910	1	Ctsw
ENSMUSG00000114359	1	Gm47816
ENSMUSG00000064380	1	Gm26448
ENSMUSG00000026817	1	Ak1
ENSMUSG00000097350	1	4732491K20Rik
ENSMUSG00000029413	1	Naaa
ENSMUSG00000059648	1	Rnase11
ENSMUSG00000112990	1	Gm47372
ENSMUSG00000030409	1	Dmpk
ENSMUSG00000031824	1	6430548M08Rik
ENSMUSG00000099689	1	Zfp383
ENSMUSG00000075330	1	A930003A15Rik
ENSMUSG00000021194	1	Chga
ENSMUSG00000049612	1	Omg
ENSMUSG00000030559	1	Rab38
ENSMUSG00000097664	1	Gm26765
ENSMUSG00000000440	1	Pparg
ENSMUSG00000105289	1	Gm43483
ENSMUSG00000085873	1	Ttc39aos1
ENSMUSG00000025701	1	Alox5
ENSMUSG00000102588	1	Gm37444
ENSMUSG00000081745	1	Gm15549
ENSMUSG00000034664	1	Itga2b
ENSMUSG00000106607	1	Gm43178
ENSMUSG00000017167	1	Cntnap1
ENSMUSG00000086600	1	C030005K06Rik
ENSMUSG00000058818	1	Pirb
ENSMUSG00000001583	1	Tnk1
ENSMUSG00000072244	1	Trim6
ENSMUSG00000090387	1	Gm17056
ENSMUSG00000104550	1	Gm43589
ENSMUSG00000106933	1	Gm43621
ENSMUSG00000097442	1	Gm26632
ENSMUSG00000092837	1	Rpph1
ENSMUSG00000031354	1	Amelx
ENSMUSG00000092572	1	Serpinb10
ENSMUSG00000027401	1	Tgm3
ENSMUSG00000090564	1	A430057M04Rik
ENSMUSG00000112770	1	Gm48210
ENSMUSG00000023039	1	Krt7
ENSMUSG00000102626	1	Gm18553
ENSMUSG00000085897	1	Gm11604
ENSMUSG00000022074	1	Tnfrsf10b
ENSMUSG00000102544	1	Gm5103
ENSMUSG00000115793	1	Gm48961
ENSMUSG00000032595	1	Cdhr4
ENSMUSG00000042286	1	Stab1
ENSMUSG00000093858	1	Gm19967
ENSMUSG00000020125	1	Elane
ENSMUSG00000103621	1	Gm38366
ENSMUSG00000040016	1	Ptger3
ENSMUSG00000105933	1	Gm43260
ENSMUSG00000106057	1	Gm43560
ENSMUSG00000079644	1	Gm1110
ENSMUSG00000097287	1	D130017N08Rik
ENSMUSG00000001946	1	Esam
ENSMUSG00000070111	1	Gm10286
ENSMUSG00000084113	1	Gm14277
ENSMUSG00000015970	1	Chdh
ENSMUSG00000097390	1	Gm26785
ENSMUSG00000087242	1	C78197
ENSMUSG00000106678	1	Gm43457
ENSMUSG00000032246	1	Calml4
ENSMUSG00000050944	1	Efcab5
ENSMUSG00000106648	1	Gm43176
ENSMUSG00000030674	1	Qprt
ENSMUSG00000015944	1	Gatsl2
ENSMUSG00000105356	1	Gm42603
ENSMUSG00000113239	1	Gm18388
ENSMUSG00000033955	1	Tnks1bp1
ENSMUSG00000113106	1	Gm47139
ENSMUSG00000102982	1	Gm38319
ENSMUSG00000072492	1	Gm10364
ENSMUSG00000024008	1	Cpne5
ENSMUSG00000009248	1	Ascl2
ENSMUSG00000041351	1	Rap1gap
ENSMUSG00000032652	1	Crebl2
ENSMUSG00000053985	1	Zfp14
ENSMUSG00000108830	1	Gm44661
ENSMUSG00000027360	1	Hdc
ENSMUSG00000083183	1	Gm15575
ENSMUSG00000103926	1	Gm37894
ENSMUSG00000020846	1	Rflnb
ENSMUSG00000030786	1	Itgam
ENSMUSG00000074063	1	Osgin1
ENSMUSG00000038527	1	C1rl
ENSMUSG00000090043	1	Gm16167
ENSMUSG00000085347	1	Hk1os
ENSMUSG00000097820	1	E530011L22Rik
ENSMUSG00000063623	1	C230062I16Rik
ENSMUSG00000109899	1	Gm6012
ENSMUSG00000109279	1	Gm45220
ENSMUSG00000108714	1	Gm21057
ENSMUSG00000022449	1	Adamts20
ENSMUSG00000067203	1	H2-K2
ENSMUSG00000115480	1	Gm49249
ENSMUSG00000028967	1	Errfi1
ENSMUSG00000037982	1	Gm9725
ENSMUSG00000081137	1	BC022960
ENSMUSG00000089827	1	1700023H06Rik
ENSMUSG00000098120	1	Gm5914
ENSMUSG00000077457	1	Snord65
ENSMUSG00000107336	1	Gm43461
ENSMUSG00000058470	1	Gm8369
ENSMUSG00000087228	1	Gm12827
ENSMUSG00000024621	1	Csf1r
ENSMUSG00000020042	1	Btbd11
ENSMUSG00000031802	1	Phxr4
ENSMUSG00000042010	1	Acacb
ENSMUSG00000026315	1	Serpinb8
ENSMUSG00000050270	1	Tmem220
ENSMUSG00000020183	1	Cpm
ENSMUSG00000016756	1	Cmah
ENSMUSG00000007476	1	Lrrc8a
ENSMUSG00000034488	1	Edil3
ENSMUSG00000103784	1	Gm37526
ENSMUSG00000032122	1	Slc37a2
ENSMUSG00000049892	1	Rasd1
ENSMUSG00000090516	1	Rps11-ps1
ENSMUSG00000104903	1	Gm43707
ENSMUSG00000103525	1	Gm37262
ENSMUSG00000108219	1	Gm44101
ENSMUSG00000049288	1	Lix1l
ENSMUSG00000037638	1	Zbtb42
ENSMUSG00000084808	1	9430091E24Rik
ENSMUSG00000047669	1	Msl3l2
ENSMUSG00000032492	1	Pth1r
ENSMUSG00000046876	1	Atxn1
ENSMUSG00000031970	1	Dbndd1
ENSMUSG00000042708	1	Shcbp1l
ENSMUSG00000116097	1	AL590144.2
ENSMUSG00000085133	1	B930095G15Rik
ENSMUSG00000113634	1	Gm36756
ENSMUSG00000030701	1	Plekhb1
ENSMUSG00000109679	1	Gm45342
ENSMUSG00000093606	1	B130034C11Rik
ENSMUSG00000031442	1	Mcf2l
ENSMUSG00000111017	1	Gm48314
ENSMUSG00000071181	1	3830408C21Rik
ENSMUSG00000026072	1	Il1r1
ENSMUSG00000055148	1	Klf2
ENSMUSG00000066442	1	Mthfs
ENSMUSG00000027663	1	Zmat3
ENSMUSG00000029638	1	Glcci1
ENSMUSG00000020641	1	Rsad2
ENSMUSG00000029468	1	P2rx7
ENSMUSG00000115503	1	Gm6392
ENSMUSG00000087231	1	E230016M11Rik
ENSMUSG00000102762	1	4930403P22Rik
ENSMUSG00000078877	1	Gm14295
ENSMUSG00000097233	1	Gm17552
ENSMUSG00000097138	1	Gm26625
ENSMUSG00000098183	1	Gm27010
ENSMUSG00000110504	1	Gm45797
ENSMUSG00000097193	1	Gm26664
ENSMUSG00000040328	1	Olfr56
ENSMUSG00000063765	1	Chadl
ENSMUSG00000104910	1	Gm43331
ENSMUSG00000028976	1	Slc2a5
ENSMUSG00000108526	1	Gm45828
ENSMUSG00000108263	1	1700051K13Rik
ENSMUSG00000044231	1	Nhlrc1
ENSMUSG00000085568	1	Gm14858
ENSMUSG00000070643	1	Sox13
ENSMUSG00000030499	1	Kctd15
ENSMUSG00000100833	1	Gm28988
ENSMUSG00000105940	1	Gm42635
ENSMUSG00000087141	1	Plcxd2
ENSMUSG00000079017	1	Ifi27l2a
ENSMUSG00000108984	1	Gm44916
ENSMUSG00000089657	1	Gm16585
ENSMUSG00000089679	1	Gm16299
ENSMUSG00000106387	1	Igkv4-73
ENSMUSG00000103144	1	Pcdhga1
ENSMUSG00000081541	1	Gm13940
ENSMUSG00000085783	1	Gm9816
ENSMUSG00000108053	1	Gm43890
ENSMUSG00000105818	1	Gm43256
ENSMUSG00000001300	1	Efnb2
ENSMUSG00000097303	1	3110083C13Rik
ENSMUSG00000108940	1	Gm45719
ENSMUSG00000021719	1	Rgs7bp
ENSMUSG00000105824	1	Gm43466
ENSMUSG00000109314	1	Gm44699
ENSMUSG00000070601	1	Vmn2r84
ENSMUSG00000102875	1	Gm37139
ENSMUSG00000080877	1	Rpl22-ps1
ENSMUSG00000102323	1	Gm37790
ENSMUSG00000028460	1	Sit1
ENSMUSG00000082454	1	Gm12183
ENSMUSG00000085741	1	5430405H02Rik
ENSMUSG00000074738	1	Fndc10
ENSMUSG00000048347	1	Pcdhb18
ENSMUSG00000045928	1	4933440M02Rik
ENSMUSG00000097246	1	Gm26890
ENSMUSG00000020108	1	Ddit4
ENSMUSG00000008090	1	Fgfrl1
ENSMUSG00000098274	1	Rpl24
ENSMUSG00000020193	1	Zpbp
ENSMUSG00000055370	1	Gm9968
ENSMUSG00000094257	1	Ap3s1-ps2
ENSMUSG00000097402	1	Gm17399
ENSMUSG00000086665	1	Gm13067
ENSMUSG00000033327	1	Tnxb
ENSMUSG00000048721	1	Fndc9
ENSMUSG00000011263	1	Exoc3l2
ENSMUSG00000102553	1	D930036K23Rik
ENSMUSG00000100594	1	2810414N06Rik
ENSMUSG00000085287	1	4833418N02Rik
ENSMUSG00000074676	1	Foxs1
ENSMUSG00000109231	1	Gm45737
ENSMUSG00000056947	1	Mab21l1
ENSMUSG00000074892	1	B3galt5
ENSMUSG00000102874	1	Gm37137
ENSMUSG00000018593	1	Sparc
ENSMUSG00000097715	1	Gpr137b-ps
ENSMUSG00000116927	1	AC168220.3
ENSMUSG00000116903	1	AC161607.1
ENSMUSG00000042851	1	Zc3h6
ENSMUSG00000070407	1	Hs3st3b1
ENSMUSG00000109940	1	Gm45399
ENSMUSG00000063698	1	Sfxn4
ENSMUSG00000049717	1	Lig4
ENSMUSG00000032089	1	Il10ra
ENSMUSG00000021127	1	Zfp36l1
ENSMUSG00000074782	1	4833422C13Rik
ENSMUSG00000031925	1	Maml2
ENSMUSG00000072770	1	Acrbp
ENSMUSG00000102246	1	9430037O13Rik
ENSMUSG00000060244	1	Alyref2
ENSMUSG00000028840	1	Zfp593
ENSMUSG00000079853	1	Klra1
ENSMUSG00000113003	1	Gm47138
ENSMUSG00000111005	1	Gm33619
ENSMUSG00000093726	1	Gm20667
ENSMUSG00000103088	1	Pcdhgb6
ENSMUSG00000038807	1	Rap1gap2
ENSMUSG00000094090	1	Gm8494
ENSMUSG00000085939	1	Cd63-ps
ENSMUSG00000040488	1	Ltbp4
ENSMUSG00000035246	1	Pcyt1b
ENSMUSG00000109812	1	Gm45640
ENSMUSG00000089889	1	0610040B10Rik
ENSMUSG00000021360	1	Gcnt2
ENSMUSG00000039057	1	Myo16
ENSMUSG00000103360	1	Gm38156
ENSMUSG00000029359	1	Tesc
ENSMUSG00000040270	1	Bach2
ENSMUSG00000103715	1	4933431K14Rik
ENSMUSG00000078995	1	Zfp456
ENSMUSG00000035769	1	Xylb
ENSMUSG00000033486	1	Catsper2
ENSMUSG00000032011	1	Thy1
ENSMUSG00000039701	1	Usp53
ENSMUSG00000097295	1	Hmgb1-ps8
ENSMUSG00000087492	1	Gm15700
ENSMUSG00000006800	1	Sulf2
ENSMUSG00000021796	1	Bmpr1a
ENSMUSG00000105750	1	Gm43130
ENSMUSG00000044788	1	Fads6
ENSMUSG00000024912	1	Fosl1
ENSMUSG00000104161	1	Gm20089
ENSMUSG00000103901	1	Gm37499
ENSMUSG00000099137	1	Gm10603
ENSMUSG00000021730	1	Hcn1
ENSMUSG00000028634	1	Hivep3
ENSMUSG00000108216	1	Gm44153
ENSMUSG00000034173	1	Zbed5
ENSMUSG00000059325	1	Hopx
ENSMUSG00000020723	1	Cacng4
ENSMUSG00000047369	1	Dnah14
ENSMUSG00000114584	1	Gm47694
ENSMUSG00000029207	1	Apbb2
ENSMUSG00000080797	1	Gm15760
ENSMUSG00000103151	1	Gm38292
ENSMUSG00000050966	1	Lin28a
ENSMUSG00000107610	1	D530018E20Rik
ENSMUSG00000106037	1	Gm4332
ENSMUSG00000041440	1	Gk5
ENSMUSG00000039307	1	Hexdc
ENSMUSG00000038422	1	Hdhd3
ENSMUSG00000108494	1	Gm45203
ENSMUSG00000102147	1	Gm38055
ENSMUSG00000043432	1	Leng9
ENSMUSG00000034282	1	Evpl
ENSMUSG00000051037	1	Zfp455
ENSMUSG00000033949	1	Trim36
ENSMUSG00000067629	1	Syngap1
ENSMUSG00000052291	1	5330438D12Rik
ENSMUSG00000028927	1	Padi2
ENSMUSG00000110915	1	Gm36198
ENSMUSG00000110689	1	Gm45731
ENSMUSG00000106115	1	Gm43420
ENSMUSG00000085704	1	4921531C22Rik
ENSMUSG00000100199	1	Gm20324
ENSMUSG00000053291	1	Rab4b
ENSMUSG00000113076	1	Gm47088
ENSMUSG00000004730	1	Adgre1
ENSMUSG00000073779	1	Lrp8os2
ENSMUSG00000103940	1	Gm38227
ENSMUSG00000067786	1	Nnat
ENSMUSG00000106108	1	Gm43221
ENSMUSG00000085995	1	Gm2788
ENSMUSG00000073405	1	H2-T-ps
ENSMUSG00000059277	1	R74862
ENSMUSG00000049191	1	Rtl5
ENSMUSG00000003379	1	Cd79a
ENSMUSG00000075592	1	Nynrin
ENSMUSG00000041115	1	Iqsec2
ENSMUSG00000049904	1	Tmem17
ENSMUSG00000059956	1	Serpinb12
ENSMUSG00000071103	1	1700029J07Rik
ENSMUSG00000075273	1	Ttc30b
ENSMUSG00000103646	1	Gm37706
ENSMUSG00000115829	1	Gm48960
ENSMUSG00000099583	1	Hist1h3d
ENSMUSG00000072774	1	Zfp951
ENSMUSG00000102850	1	Gm37082
ENSMUSG00000055137	1	Sugct
ENSMUSG00000043051	1	Disc1
ENSMUSG00000084917	1	Gm17477
ENSMUSG00000105842	1	Gm43329
ENSMUSG00000051674	1	Dcun1d4
ENSMUSG00000090622	1	A930033H14Rik
ENSMUSG00000090963	1	Gm17655
ENSMUSG00000036172	1	Cd200r3
ENSMUSG00000041161	1	Otud3
ENSMUSG00000108064	1	Gm44423
ENSMUSG00000037325	1	Bbs7
ENSMUSG00000098374	1	Gm28043
ENSMUSG00000081769	1	Gm12216
ENSMUSG00000067158	1	Col4a4
ENSMUSG00000085436	1	Zfp335os
ENSMUSG00000034997	1	Htr2a
ENSMUSG00000103024	1	Gm37685
ENSMUSG00000097423	1	Gm26522
ENSMUSG00000026548	1	Slamf9
ENSMUSG00000071226	1	Cecr2
ENSMUSG00000103614	1	Gm37949
ENSMUSG00000032503	1	Arpp21
ENSMUSG00000087129	1	Gm16316
ENSMUSG00000104293	1	Gm38043
ENSMUSG00000010830	1	Kdelr3
ENSMUSG00000110928	1	Gm48114
ENSMUSG00000018750	1	Zbtb4
ENSMUSG00000032507	1	Fbxl2
ENSMUSG00000097743	1	Gm16973
ENSMUSG00000057897	1	Camk2b
ENSMUSG00000008450	1	Nutf2
ENSMUSG00000109243	1	Gm45867
ENSMUSG00000039485	1	Tspyl4
ENSMUSG00000029699	1	Ssc4d
ENSMUSG00000024242	1	Map4k3
ENSMUSG00000022436	1	Sh3bp1
ENSMUSG00000114605	1	C130051F05Rik
ENSMUSG00000071456	1	1110002L01Rik
ENSMUSG00000090191	1	9230105E05Rik
ENSMUSG00000090031	1	4732440D04Rik
ENSMUSG00000106858	1	Gm43844
ENSMUSG00000064264	1	Zfp428
ENSMUSG00000108923	1	4933431C10Rik
ENSMUSG00000038797	1	Zscan2
ENSMUSG00000104940	1	Gm42908
ENSMUSG00000022617	1	Chkb
ENSMUSG00000022180	1	Slc7a8
ENSMUSG00000103207	1	Gm9874
ENSMUSG00000035914	1	Cd276
ENSMUSG00000073862	1	Gm5600
ENSMUSG00000112254	1	Gm47690
ENSMUSG00000034764	1	1700006J14Rik
ENSMUSG00000026042	1	Col5a2
ENSMUSG00000024887	1	Asah2
ENSMUSG00000106993	1	Gm43417
ENSMUSG00000102383	1	Gm38142
ENSMUSG00000085696	1	Hoxaas3
ENSMUSG00000053334	1	Ficd
ENSMUSG00000024862	1	Klc2
ENSMUSG00000102157	1	Gm37470
ENSMUSG00000034413	1	Neurl1b
ENSMUSG00000040078	1	Ptges3-ps
ENSMUSG00000023909	1	Paqr4
ENSMUSG00000101856	1	1700096K18Rik
ENSMUSG00000102509	1	Gm37368
ENSMUSG00000055862	1	Izumo4
ENSMUSG00000040840	1	4930579G18Rik
ENSMUSG00000079083	1	Jrkl
ENSMUSG00000063535	1	Zfp773
ENSMUSG00000105137	1	Gm42869
ENSMUSG00000019301	1	Hsd17b1
ENSMUSG00000033114	1	Slc35d2
ENSMUSG00000109036	1	2210406H18Rik
ENSMUSG00000020142	1	Slc1a4
ENSMUSG00000054752	1	Fsd1l
ENSMUSG00000002007	1	Srpk3
ENSMUSG00000106092	1	Gm43072
ENSMUSG00000041231	1	Ublcp1
ENSMUSG00000068105	1	Tnfrsf13c
ENSMUSG00000106024	1	A530083M17Rik
ENSMUSG00000060579	1	Fhit
ENSMUSG00000111496	1	Gm47483
ENSMUSG00000022148	1	Fyb
ENSMUSG00000026639	1	Lamb3
ENSMUSG00000105382	1	Gm43339
ENSMUSG00000108314	1	Prkcz2
ENSMUSG00000024014	1	Pim1
ENSMUSG00000103354	1	Gm38083
ENSMUSG00000036368	1	Rmdn2
ENSMUSG00000073145	1	Gm12000
ENSMUSG00000102863	1	Gm37639
ENSMUSG00000051817	1	Sox12
ENSMUSG00000031951	1	Tmem231
ENSMUSG00000031145	1	Prickle3
ENSMUSG00000043219	1	Hoxa6
ENSMUSG00000075010	1	AW112010
ENSMUSG00000109157	1	Gm44829
ENSMUSG00000062743	1	Zfp677
ENSMUSG00000067399	1	Trim43c
ENSMUSG00000000934	1	Top1mt
ENSMUSG00000085334	1	Gm12940
ENSMUSG00000113649	1	Gm47665
ENSMUSG00000030878	1	Cdr2
ENSMUSG00000032593	1	Amigo3
ENSMUSG00000024726	1	Carnmt1
ENSMUSG00000040808	1	S100g
ENSMUSG00000114329	1	Gm30489
ENSMUSG00000020782	1	Llgl2
ENSMUSG00000103076	1	Gm37902
ENSMUSG00000103041	1	Gm37305
ENSMUSG00000044145	1	1810024B03Rik
ENSMUSG00000038812	1	Trmt112
ENSMUSG00000045038	1	Prkce
ENSMUSG00000113349	1	Gm48369
ENSMUSG00000073733	1	Rsg1
ENSMUSG00000102277	1	A130050O07Rik
ENSMUSG00000108460	1	Gm39041
ENSMUSG00000031024	1	St5
ENSMUSG00000116395	1	AC163018.2
ENSMUSG00000024462	1	Gabbr1
ENSMUSG00000074743	1	Thbd
ENSMUSG00000061894	1	Zscan20
ENSMUSG00000087138	1	Gm15545
ENSMUSG00000113853	1	Gm47583
ENSMUSG00000090115	1	Usp49
ENSMUSG00000044017	1	Adgrd1
ENSMUSG00000021384	1	Susd3
ENSMUSG00000104244	1	2900018N21Rik
ENSMUSG00000097750	1	Gm4673
ENSMUSG00000100826	1	Snhg14
ENSMUSG00000085227	1	6330418K02Rik
ENSMUSG00000107634	1	Gm36816
ENSMUSG00000102457	1	Gm38342
ENSMUSG00000090086	1	AI480526
ENSMUSG00000039824	1	Myl6b
ENSMUSG00000020653	1	Klf11
ENSMUSG00000028527	1	Ak4
ENSMUSG00000087066	1	Gm15518
ENSMUSG00000001120	1	Pcbp3
ENSMUSG00000103808	1	Gm37060
ENSMUSG00000114598	1	D130062J10Rik
ENSMUSG00000105519	1	E430021H15Rik
ENSMUSG00000021279	1	Cdc42bpb
ENSMUSG00000034771	1	Tle2
ENSMUSG00000041189	1	Chrnb1
ENSMUSG00000036186	1	Fam69b
ENSMUSG00000029090	1	Adgra3
ENSMUSG00000002083	1	Bbc3
ENSMUSG00000086484	1	Nron
ENSMUSG00000034066	1	Farp2
ENSMUSG00000023495	1	Pcbp4
ENSMUSG00000113250	1	Gm48585
ENSMUSG00000064372	1	mt-Tp
ENSMUSG00000085024	1	C230035I16Rik
ENSMUSG00000001270	1	Ckb
ENSMUSG00000053080	1	2700081O15Rik
ENSMUSG00000103135	1	Gm37979
ENSMUSG00000102964	1	9430034N14Rik
ENSMUSG00000107102	1	Gm42726
ENSMUSG00000108353	1	Gm45205
ENSMUSG00000046908	1	Ltb4r1
ENSMUSG00000097151	1	Gm26514
ENSMUSG00000039086	1	Ss18l1
ENSMUSG00000023806	1	Rsph3b
ENSMUSG00000110914	1	Gm48611
ENSMUSG00000007480	1	Mc5r
ENSMUSG00000037098	1	Rab11fip3
ENSMUSG00000069833	1	Ahnak
ENSMUSG00000087543	1	Gm16576
ENSMUSG00000086938	1	4930481A15Rik
ENSMUSG00000085028	1	Slc2a4rg-ps
ENSMUSG00000062944	1	9130023H24Rik
ENSMUSG00000083899	1	Gm12346
ENSMUSG00000078502	1	Gm13212
ENSMUSG00000055480	1	Zfp458
ENSMUSG00000111375	1	A830010M20Rik
ENSMUSG00000069301	1	Hist1h2ag
ENSMUSG00000067931	1	Zfp948
ENSMUSG00000030424	1	Zfp939
ENSMUSG00000026317	1	Cln8
ENSMUSG00000102664	1	Gm38380
ENSMUSG00000015202	1	Cnksr3
ENSMUSG00000025875	1	Tspan17
ENSMUSG00000107083	1	Gm43313
ENSMUSG00000038375	1	Trp53inp2
ENSMUSG00000087452	1	Gm11998
ENSMUSG00000107971	1	Gm44260
ENSMUSG00000036790	1	Slitrk2
ENSMUSG00000062931	1	Zfp938
ENSMUSG00000027495	1	Fam210b
ENSMUSG00000073591	1	Pcdhb22
ENSMUSG00000057606	1	Colq
ENSMUSG00000022755	1	Adgrg7
ENSMUSG00000049988	1	Lrrc25
ENSMUSG00000097923	1	Gm26577
ENSMUSG00000072763	1	5430403G16Rik
ENSMUSG00000061132	1	Blnk
ENSMUSG00000087538	1	Gm16341
ENSMUSG00000041390	1	Mdfic
ENSMUSG00000071714	1	Csf2rb2
ENSMUSG00000050394	1	Armcx6
ENSMUSG00000019027	1	Dnah1
ENSMUSG00000075528	1	Aarsd1
ENSMUSG00000097616	1	1110019D14Rik
ENSMUSG00000020230	1	Prmt2
ENSMUSG00000073437	1	D330041H03Rik
ENSMUSG00000043102	1	Qrfp
ENSMUSG00000104724	1	Gm43162
ENSMUSG00000038486	1	Sv2a
ENSMUSG00000000552	1	Zfp385a
ENSMUSG00000097797	1	Gm26901
ENSMUSG00000025876	1	Unc5a
ENSMUSG00000048581	1	E130311K13Rik
ENSMUSG00000037818	1	Abhd18
ENSMUSG00000034035	1	Ccdc17
ENSMUSG00000034800	1	Zfp661
ENSMUSG00000022756	1	Slc7a4
ENSMUSG00000024777	1	Ppp2r5b
ENSMUSG00000033781	1	Asb13
ENSMUSG00000091509	1	Gm17066
ENSMUSG00000032846	1	Zswim6
ENSMUSG00000102097	1	A930006L05Rik
ENSMUSG00000020785	1	Camkk1
ENSMUSG00000063873	1	Slc24a3
ENSMUSG00000037548	1	H2-DMb2
ENSMUSG00000040663	1	Clcf1
ENSMUSG00000032558	1	Nphp3
ENSMUSG00000111212	1	Gm47087
ENSMUSG00000024766	1	Lipo3
ENSMUSG00000103553	1	Gm38218
ENSMUSG00000031142	1	Cacna1f
ENSMUSG00000045691	1	Thtpa
ENSMUSG00000044167	1	Foxo1
ENSMUSG00000017144	1	Rnd3
ENSMUSG00000107823	1	Gm44436
ENSMUSG00000103146	1	Gm37745
ENSMUSG00000107023	1	Gm42715
ENSMUSG00000113557	1	Gm47657
ENSMUSG00000034947	1	Tmem106a
ENSMUSG00000084796	1	Mir142hg
ENSMUSG00000053964	1	Lgals4
ENSMUSG00000028943	1	Espn
ENSMUSG00000044199	1	S1pr4
ENSMUSG00000020309	1	Chac2
ENSMUSG00000103869	1	Gm37420
ENSMUSG00000073236	1	2500004C02Rik
ENSMUSG00000046806	1	3110062M04Rik
ENSMUSG00000001930	1	Vwf
ENSMUSG00000030126	1	Tmcc1
ENSMUSG00000059708	1	Akap17b
ENSMUSG00000040466	1	Blvrb
ENSMUSG00000097660	1	Gm26762
ENSMUSG00000104351	1	Gm37125
ENSMUSG00000085887	1	Arhgap27os3
ENSMUSG00000112822	1	A130012E19Rik
ENSMUSG00000085687	1	Gm16153
ENSMUSG00000070282	1	3000002C10Rik
ENSMUSG00000050628	1	Ubald2
ENSMUSG00000039693	1	Msantd3
ENSMUSG00000116858	1	AC165953.2
ENSMUSG00000074657	1	Kif5a
ENSMUSG00000038170	1	Pde4dip
ENSMUSG00000100164	1	2610306M01Rik
ENSMUSG00000018378	1	Cuedc1
ENSMUSG00000097429	1	Gm26520
ENSMUSG00000037509	1	Arhgef4
ENSMUSG00000038180	1	Spag4
ENSMUSG00000069678	1	Pcgf1
ENSMUSG00000109154	1	Gm44822
ENSMUSG00000097228	1	Gm26597
ENSMUSG00000045176	1	Borcs6
ENSMUSG00000066892	1	Fbxl12
ENSMUSG00000044092	1	C130050O18Rik
ENSMUSG00000019945	1	Cabcoco1
ENSMUSG00000040721	1	Zfhx2
ENSMUSG00000111390	1	Gm48796
ENSMUSG00000066233	1	Tmem42
ENSMUSG00000047343	1	Mettl21c
ENSMUSG00000006154	1	Eps8l1
ENSMUSG00000039462	1	Col10a1
ENSMUSG00000036775	1	Decr2
ENSMUSG00000060429	1	Sntb1
ENSMUSG00000060438	1	Rps10-ps1
ENSMUSG00000078716	1	Tmem8b
ENSMUSG00000106891	1	Gm43460
ENSMUSG00000042647	1	Acad12
ENSMUSG00000051650	1	B3gnt2
ENSMUSG00000018599	1	Mief2
ENSMUSG00000015846	1	Rxra
ENSMUSG00000105572	1	Gm43300
ENSMUSG00000022911	1	Arl13b
ENSMUSG00000021213	1	Akr1c13
ENSMUSG00000111128	1	Gm49338
ENSMUSG00000107468	1	5730507A11Rik
ENSMUSG00000036989	1	Trim3
ENSMUSG00000046101	1	Mcmdc2
ENSMUSG00000014837	1	4931428F04Rik
ENSMUSG00000014791	1	Elmo3
ENSMUSG00000046442	1	Ppm1e
ENSMUSG00000110397	1	Gm45540
ENSMUSG00000082163	1	Gm14276
ENSMUSG00000057667	1	Bloc1s3
ENSMUSG00000097567	1	Gm26637
ENSMUSG00000045659	1	Plekha7
ENSMUSG00000049047	1	Armcx3
ENSMUSG00000062585	1	Cnr2
ENSMUSG00000066880	1	Zfp617
ENSMUSG00000057778	1	Cyb5d2
ENSMUSG00000028893	1	Sesn2
ENSMUSG00000030154	1	Klrb1f
ENSMUSG00000069310	1	Hist1h3c
ENSMUSG00000081272	1	Gm13509
ENSMUSG00000114827	1	Gm46432
ENSMUSG00000025880	1	Smad7
ENSMUSG00000107990	1	Gm7890
ENSMUSG00000090100	1	Ttbk2
ENSMUSG00000078580	1	E430018J23Rik
ENSMUSG00000114555	1	Gm48706
ENSMUSG00000066278	1	Vps37b
ENSMUSG00000050174	1	Nudt6
ENSMUSG00000056185	1	Snx32
ENSMUSG00000038637	1	Lrrc56
ENSMUSG00000002250	1	Ppard
ENSMUSG00000106019	1	Gm43672
ENSMUSG00000109005	1	Gm45221
ENSMUSG00000043811	1	Rtn4r
ENSMUSG00000041936	1	Agrn
ENSMUSG00000075256	1	Cerkl
ENSMUSG00000025555	1	Farp1
ENSMUSG00000084792	1	1700056N10Rik
ENSMUSG00000046794	1	Ppp1r3b
ENSMUSG00000028391	1	Wdr31
ENSMUSG00000090110	1	Cmc4
ENSMUSG00000022639	1	Dubr
ENSMUSG00000025035	1	Arl3
ENSMUSG00000075289	1	Carns1
ENSMUSG00000103094	1	Gm37558
ENSMUSG00000027394	1	Ttl
ENSMUSG00000035131	1	Brinp3
ENSMUSG00000054723	1	Vmac
ENSMUSG00000031478	1	Nek3
ENSMUSG00000095200	1	Ighv1-7
ENSMUSG00000044949	1	Ubtd2
ENSMUSG00000013150	1	Gfod2
ENSMUSG00000030055	1	Rab43
ENSMUSG00000097583	1	6430590A07Rik
ENSMUSG00000053411	1	Cbx7
ENSMUSG00000027827	1	Kcnab1
ENSMUSG00000027695	1	Pld1
ENSMUSG00000034917	1	Tjp3
ENSMUSG00000107050	1	C030017G13Rik
ENSMUSG00000109771	1	Gm35315
ENSMUSG00000030852	1	Tacc2
ENSMUSG00000072762	1	4930522L14Rik
ENSMUSG00000068855	1	Hist2h2ac
ENSMUSG00000039813	1	Tbc1d2
ENSMUSG00000106110	1	Gm43571
ENSMUSG00000109251	1	E230032D23Rik
ENSMUSG00000104325	1	Gm37321
ENSMUSG00000104145	1	D130019J16Rik
ENSMUSG00000044927	1	H1fx
ENSMUSG00000040189	1	Ccdc114
ENSMUSG00000105161	1	Gm42595
ENSMUSG00000079038	1	D130040H23Rik
ENSMUSG00000102374	1	Gm38387
ENSMUSG00000040856	1	Dlk1
ENSMUSG00000097000	1	Gm17435
ENSMUSG00000102329	1	Gm10851
ENSMUSG00000113326	1	Gm47586
ENSMUSG00000039789	1	Zfp597
ENSMUSG00000033458	1	Fan1
ENSMUSG00000040631	1	Dok4
ENSMUSG00000003484	1	Cyp4f18
ENSMUSG00000060771	1	Tsga10
ENSMUSG00000090247	1	Bloc1s1
ENSMUSG00000028860	1	Sytl1
ENSMUSG00000044966	1	Fbxo48
ENSMUSG00000068206	1	Pick1
ENSMUSG00000031758	1	Cdyl2
ENSMUSG00000029600	1	Rita1
ENSMUSG00000042579	1	4632404H12Rik
ENSMUSG00000097860	1	Gm26857
ENSMUSG00000069265	1	Hist1h3a
ENSMUSG00000090952	1	Gm17251
ENSMUSG00000024301	1	Kifc5b
ENSMUSG00000036411	1	9530077C05Rik
ENSMUSG00000021732	1	Fgf10
ENSMUSG00000003378	1	Grik5
ENSMUSG00000057132	1	Rpgrip1
ENSMUSG00000033669	1	Zfp7
ENSMUSG00000016239	1	Lonrf3
ENSMUSG00000097080	1	1700086O06Rik
ENSMUSG00000106749	1	Gm43281
ENSMUSG00000074211	1	Sdhaf1
ENSMUSG00000015377	1	Dennd6b
ENSMUSG00000106320	1	Gm42992
ENSMUSG00000038205	1	Prkab2
ENSMUSG00000063652	1	Slc22a21
ENSMUSG00000044786	1	Zfp36
ENSMUSG00000061393	1	Acvr2b
ENSMUSG00000083728	1	Gm13854
ENSMUSG00000048174	1	Tmem81
ENSMUSG00000032352	1	Lrrc1
ENSMUSG00000116908	1	AC154232.2
ENSMUSG00000103609	1	Gm37022
ENSMUSG00000097574	1	C920006O11Rik
ENSMUSG00000069267	1	Hist1h3b
ENSMUSG00000034639	1	Setmar
ENSMUSG00000003154	1	Foxj2
ENSMUSG00000039195	1	1110008P14Rik
ENSMUSG00000030708	1	Dnajb13
ENSMUSG00000054967	1	Zfp647
ENSMUSG00000060675	1	Pla2g16
ENSMUSG00000031786	1	Drc7
ENSMUSG00000035235	1	Trim13
ENSMUSG00000044629	1	Cnrip1
ENSMUSG00000057863	1	Rpl36
ENSMUSG00000024535	1	Snx24
ENSMUSG00000105935	1	Gm43628
ENSMUSG00000032373	1	Car12
ENSMUSG00000051498	1	Tlr6
ENSMUSG00000011658	1	Fuz
ENSMUSG00000025602	1	Zfp202
ENSMUSG00000070814	1	Zswim9
ENSMUSG00000033863	1	Klf9
ENSMUSG00000041707	1	1810011H11Rik
ENSMUSG00000043881	1	Kbtbd7
ENSMUSG00000023905	1	Tnfrsf12a
ENSMUSG00000102555	1	6430511E19Rik
ENSMUSG00000105561	1	Gm43462
ENSMUSG00000003541	1	Ier3
ENSMUSG00000079418	1	Atg4a
ENSMUSG00000048924	1	Ccdc125
ENSMUSG00000067714	1	Lpar5
ENSMUSG00000072969	1	Armcx5
ENSMUSG00000033434	1	Gtpbp6
ENSMUSG00000024330	1	Col11a2
ENSMUSG00000063458	1	Lrmda
ENSMUSG00000039934	1	Gsap
ENSMUSG00000020520	1	Galnt10
ENSMUSG00000046822	1	Slc39a3
ENSMUSG00000032308	1	Ulk3
ENSMUSG00000037904	1	Ankrd9
ENSMUSG00000026383	1	Epb41l5
ENSMUSG00000020941	1	Map3k14
ENSMUSG00000021009	1	Ptpn21
ENSMUSG00000031565	1	Fgfr1
ENSMUSG00000034110	1	Kctd7
ENSMUSG00000025779	1	Ly96
ENSMUSG00000047466	1	8030462N17Rik
ENSMUSG00000028988	1	Ctnnbip1
ENSMUSG00000061702	1	Tmem91
ENSMUSG00000054027	1	Nt5dc3
ENSMUSG00000056004	1	9330182L06Rik
ENSMUSG00000054619	1	Mettl7a1
ENSMUSG00000097042	1	Gm17491
ENSMUSG00000048921	1	Zfp689
ENSMUSG00000115210	1	Gm49308
ENSMUSG00000068758	1	Il3ra
ENSMUSG00000020101	1	Vsir
ENSMUSG00000039193	1	Nlrc4
ENSMUSG00000001039	1	B9d1
ENSMUSG00000028850	1	Gpatch3
ENSMUSG00000045282	1	Tmem86b
ENSMUSG00000002393	1	Nr2f6
ENSMUSG00000002732	1	Fkbp7
ENSMUSG00000033177	1	Tmprss7
ENSMUSG00000025355	1	Mmp19
ENSMUSG00000097318	1	1700007L15Rik
ENSMUSG00000071076	1	Jund
ENSMUSG00000110444	1	Gm10033
ENSMUSG00000089682	1	Bcl2l2
ENSMUSG00000003581	1	Rnf215
ENSMUSG00000030811	1	Fbxl19
ENSMUSG00000105814	1	Mir703
ENSMUSG00000058755	1	Osm
ENSMUSG00000107402	1	4732416N19Rik
ENSMUSG00000053219	1	Raet1e
ENSMUSG00000096996	1	Gm26792
ENSMUSG00000116114	1	AC163018.1
ENSMUSG00000020381	1	Mrnip
ENSMUSG00000107756	1	Gm44164
ENSMUSG00000105434	1	Gm43359
ENSMUSG00000032875	1	Arhgef17
ENSMUSG00000005107	1	Slc2a9
ENSMUSG00000051319	1	1500011K16Rik
ENSMUSG00000093559	1	Gm20705
ENSMUSG00000113183	1	Gm47664
ENSMUSG00000097838	1	C530050E15Rik
ENSMUSG00000032598	1	Nckipsd
ENSMUSG00000017830	1	Dhx58
ENSMUSG00000086533	1	Mypopos
ENSMUSG00000020544	1	Cox11
ENSMUSG00000039648	1	Kyat1
ENSMUSG00000113775	1	Gm48027
ENSMUSG00000002799	1	Jag2
ENSMUSG00000087060	1	Eldr
ENSMUSG00000029673	1	Auts2
ENSMUSG00000115902	1	AC113595.1
ENSMUSG00000090733	1	Rps27
ENSMUSG00000042978	1	Sbk1
ENSMUSG00000001983	1	Taco1
ENSMUSG00000020821	1	Kif1c
ENSMUSG00000013698	1	Pea15a
ENSMUSG00000008384	1	Sertad1
ENSMUSG00000097136	1	Gm26772
ENSMUSG00000038489	1	Polr2l
ENSMUSG00000047067	1	Dusp28
ENSMUSG00000022546	1	Gpt
ENSMUSG00000029570	1	Lfng
ENSMUSG00000056832	1	Ttc26
ENSMUSG00000023947	1	Nfkbie
ENSMUSG00000093483	1	AA465934
ENSMUSG00000103284	1	3110080O07Rik
ENSMUSG00000056708	1	Ier5
ENSMUSG00000046410	1	Kcnk6
ENSMUSG00000035944	1	Ttc38
ENSMUSG00000078768	1	Zfp566
ENSMUSG00000109498	1	Gm45222
ENSMUSG00000102142	1	Gm26930
ENSMUSG00000103546	1	Gm37666
ENSMUSG00000097848	1	Gm807
ENSMUSG00000032501	1	Trib1
ENSMUSG00000062373	1	Tmem65
ENSMUSG00000098206	1	A430106G13Rik
ENSMUSG00000103747	1	Gm38236
ENSMUSG00000039108	1	Lsm14b
ENSMUSG00000046792	1	Zfp787
ENSMUSG00000030556	1	Lrrc28
ENSMUSG00000097335	1	Gm26563
ENSMUSG00000025323	1	Sp4
ENSMUSG00000108145	1	Gm38811
ENSMUSG00000050373	1	Snx21
ENSMUSG00000078974	1	Sec61g
ENSMUSG00000074634	1	Tmem267
ENSMUSG00000061186	1	Sfmbt2
ENSMUSG00000103734	1	Gm37651
ENSMUSG00000048106	1	4632415L05Rik
ENSMUSG00000021772	1	Nkiras1
ENSMUSG00000029650	1	Slc46a3
ENSMUSG00000102212	1	C230085N15Rik
ENSMUSG00000024011	1	Pi16
ENSMUSG00000019791	1	Hint3
ENSMUSG00000034333	1	Zbed4
ENSMUSG00000083910	1	Gm13604
ENSMUSG00000090083	1	Rnf8
ENSMUSG00000057842	1	Zfp595
ENSMUSG00000026167	1	Wnt10a
ENSMUSG00000041801	1	Phlda3
ENSMUSG00000049038	1	Mterf2
ENSMUSG00000025578	1	Cbx8
ENSMUSG00000043257	1	Pigv
ENSMUSG00000004500	1	Zfp324
ENSMUSG00000037108	1	Zcwpw1
ENSMUSG00000024018	1	Ccdc167
ENSMUSG00000110277	1	Gm45871
ENSMUSG00000091405	1	Hist2h4
ENSMUSG00000025314	1	Ptprj
ENSMUSG00000075054	1	Yae1d1
ENSMUSG00000064181	1	Rab3ip
ENSMUSG00000050973	1	Gdpgp1
ENSMUSG00000070056	1	Mfhas1
ENSMUSG00000054612	1	Mgmt
ENSMUSG00000026235	1	Epha4
ENSMUSG00000074166	1	AW146154
ENSMUSG00000044617	1	Zbtb39
ENSMUSG00000062794	1	Zfp599
ENSMUSG00000022236	1	Ropn1l
ENSMUSG00000086290	1	Snhg12
ENSMUSG00000039725	1	Trp53rka
ENSMUSG00000015337	1	Endog
ENSMUSG00000024325	1	Ring1
ENSMUSG00000039270	1	Megf9
ENSMUSG00000033066	1	Gas7
ENSMUSG00000042500	1	Ago4
ENSMUSG00000089764	1	Gm16580
ENSMUSG00000046417	1	Lrrc75a
ENSMUSG00000037434	1	Slc30a1
ENSMUSG00000021338	1	Carmil1
ENSMUSG00000015243	1	Abca1
ENSMUSG00000006395	1	Hyi
ENSMUSG00000039976	1	Tbc1d16
ENSMUSG00000109119	1	Gm44752
ENSMUSG00000102151	1	Gm37472
ENSMUSG00000046404	1	Yod1
ENSMUSG00000103697	1	Gm38020
ENSMUSG00000066621	1	Tecpr1
ENSMUSG00000070315	1	4930581F22Rik
ENSMUSG00000050555	1	Hyls1
ENSMUSG00000027896	1	Slc16a4
ENSMUSG00000029196	1	Tada2b
ENSMUSG00000032840	1	2410131K14Rik
ENSMUSG00000028412	1	Slc44a1
ENSMUSG00000039810	1	Zc3h10
ENSMUSG00000036890	1	Gtdc1
ENSMUSG00000105201	1	Gm43362
ENSMUSG00000046441	1	Cmtr2
ENSMUSG00000043154	1	Ppp2r3a
ENSMUSG00000049670	1	Morn4
ENSMUSG00000109652	1	Gm45555
ENSMUSG00000024891	1	Slc29a2
ENSMUSG00000033033	1	Calhm2
ENSMUSG00000018547	1	Pip4k2b
ENSMUSG00000025733	1	Rhot2
ENSMUSG00000078201	1	Tmem203
ENSMUSG00000044348	1	Slc25a53
ENSMUSG00000102918	1	Pcdhgc3
ENSMUSG00000046658	1	Zfp316
ENSMUSG00000020287	1	Mpg
ENSMUSG00000022773	1	Ypel1
ENSMUSG00000103706	1	6820402A03Rik
ENSMUSG00000048550	1	Thnsl1
ENSMUSG00000040283	1	Btnl9
ENSMUSG00000070354	1	Evi2
ENSMUSG00000021271	1	Zfp839
ENSMUSG00000046947	1	Adck2
ENSMUSG00000007216	1	Zfp775
ENSMUSG00000039646	1	Vasn
ENSMUSG00000074220	1	Zfp382
ENSMUSG00000085882	1	2610507I01Rik
ENSMUSG00000038418	1	Egr1
ENSMUSG00000087497	1	2810001G20Rik
ENSMUSG00000041261	1	Car8
ENSMUSG00000034462	1	Pkd2
ENSMUSG00000066235	1	Pomgnt2
ENSMUSG00000041671	1	Pyroxd1
ENSMUSG00000038717	1	Atp5l
ENSMUSG00000095742	1	CAAA01147332.1
ENSMUSG00000067430	1	Zfp763
ENSMUSG00000052144	1	Ppp4r2
ENSMUSG00000062691	1	Cebpzos
ENSMUSG00000038253	1	Hoxa5
ENSMUSG00000039199	1	Zdhhc1
ENSMUSG00000038323	1	1700066M21Rik
ENSMUSG00000020834	1	Dhrs13
ENSMUSG00000078452	1	Raet1d
ENSMUSG00000039814	1	Xkr5
ENSMUSG00000005980	1	Dnase1
ENSMUSG00000030203	1	Dusp16
ENSMUSG00000115918	1	AC146911.1
ENSMUSG00000092417	1	Gpank1
ENSMUSG00000031828	1	Klhl36
ENSMUSG00000046085	1	4931422A03Rik
ENSMUSG00000042460	1	C1galt1
ENSMUSG00000035840	1	Lysmd3
ENSMUSG00000024403	1	Atp6v1g2
ENSMUSG00000027001	1	Dusp19
ENSMUSG00000098176	1	Ccdc166
ENSMUSG00000022702	1	Hira
ENSMUSG00000021866	1	Anxa11
ENSMUSG00000037643	1	Prkci
ENSMUSG00000045867	1	Cradd
ENSMUSG00000104315	1	Gm37906
ENSMUSG00000026991	1	Pkp4
ENSMUSG00000103593	1	Gm37352
ENSMUSG00000021120	1	Pigh
ENSMUSG00000048807	1	Slc35e4
ENSMUSG00000026473	1	Glul
ENSMUSG00000079110	1	Capn3
ENSMUSG00000028370	1	Pappa
ENSMUSG00000024034	1	Tmprss3
ENSMUSG00000097705	1	Gm26740
ENSMUSG00000047129	1	1700113H08Rik
ENSMUSG00000027349	1	Fam98b
ENSMUSG00000097906	1	Gm9625
ENSMUSG00000034427	1	Myo15b
ENSMUSG00000029524	1	Sirt4
ENSMUSG00000041096	1	Tspyl2
ENSMUSG00000086629	1	2810403D21Rik
ENSMUSG00000113836	1	AC124426.1
ENSMUSG00000041775	1	Mapk1ip1
ENSMUSG00000029047	1	Pex10
ENSMUSG00000053684	1	BC048403
ENSMUSG00000034673	1	Pbx2
ENSMUSG00000036882	1	Arhgap33
ENSMUSG00000024592	1	C330018D20Rik
ENSMUSG00000096433	1	Zfp994
ENSMUSG00000020648	1	Dus4l
ENSMUSG00000047446	1	Arl4a
ENSMUSG00000000532	1	Acvr1b
ENSMUSG00000028538	1	St3gal3
ENSMUSG00000029560	1	Snx8
ENSMUSG00000015342	1	Xk
ENSMUSG00000022951	1	Rcan1
ENSMUSG00000042073	1	Abhd14b
ENSMUSG00000029592	1	Usp30
ENSMUSG00000032737	1	Inppl1
ENSMUSG00000041477	1	Dcp1b
ENSMUSG00000028035	1	Dnajb4
ENSMUSG00000105199	1	Gm43581
ENSMUSG00000097154	1	Gm26510
ENSMUSG00000037826	1	Ppm1k
ENSMUSG00000026571	1	Dcaf6
ENSMUSG00000097392	1	D930016D06Rik
ENSMUSG00000069114	1	Zbtb10
ENSMUSG00000102953	1	Gm37019
ENSMUSG00000039096	1	Rsad1
ENSMUSG00000008167	1	Fbxw9
ENSMUSG00000102721	1	A630081D01Rik
ENSMUSG00000060419	1	Rps16-ps2
ENSMUSG00000024958	1	Gpr137
ENSMUSG00000040327	1	Cul9
ENSMUSG00000036634	1	Mag
ENSMUSG00000031667	1	Aktip
ENSMUSG00000099881	1	2810013P06Rik
ENSMUSG00000020007	1	Il20ra
ENSMUSG00000100455	1	Gm29170
ENSMUSG00000032120	1	C2cd2l
ENSMUSG00000014243	1	Zswim7
ENSMUSG00000037890	1	Wdr19
ENSMUSG00000078853	1	Igtp
ENSMUSG00000030256	1	Bhlhe41
ENSMUSG00000047583	1	Tyw3
ENSMUSG00000042138	1	Msantd2
ENSMUSG00000039164	1	Naif1
ENSMUSG00000028621	1	Cyb5rl
ENSMUSG00000054520	1	Sh3bp2
ENSMUSG00000111394	1	AC160637.1
ENSMUSG00000041488	1	Stx3
ENSMUSG00000027750	1	Postn
ENSMUSG00000068264	1	Ap5s1
ENSMUSG00000104469	1	Gm37663
ENSMUSG00000040918	1	Slc19a2
ENSMUSG00000040268	1	Plekha1
ENSMUSG00000107364	1	Gm43051
ENSMUSG00000103313	1	Gm38357
ENSMUSG00000029790	1	Cep41
ENSMUSG00000055692	1	Tmem191c
ENSMUSG00000042595	1	Fam199x
ENSMUSG00000031728	1	Zfp821
ENSMUSG00000026107	1	Nabp1
ENSMUSG00000042505	1	Sdhaf3
ENSMUSG00000025195	1	Dnmbp
ENSMUSG00000032606	1	Nicn1
ENSMUSG00000026492	1	Tfb2m
ENSMUSG00000022184	1	Fbxo4
ENSMUSG00000020718	1	Polg2
ENSMUSG00000025010	1	Ccnj
ENSMUSG00000104973	1	A530041M06Rik
ENSMUSG00000079043	1	Fastkd5
ENSMUSG00000038463	1	Olfml2b
ENSMUSG00000034412	1	Tbc1d10a
ENSMUSG00000033287	1	Kctd17
ENSMUSG00000107165	1	Gm43747
ENSMUSG00000025161	1	Slc16a3
ENSMUSG00000063889	1	Crem
ENSMUSG00000097412	1	1810014B01Rik
ENSMUSG00000076533	1	Igkv4-90
ENSMUSG00000043384	1	Gprasp1
ENSMUSG00000041684	1	Bivm
ENSMUSG00000107362	1	Gm40309
ENSMUSG00000053644	1	Aldh7a1
ENSMUSG00000044026	1	Slc35g1
ENSMUSG00000046808	1	Atp10d
ENSMUSG00000095562	1	Gm21887
ENSMUSG00000023031	1	Cela1
ENSMUSG00000028497	1	Hacd4
ENSMUSG00000108214	1	Gm43982
ENSMUSG00000040570	1	Rundc3b
ENSMUSG00000106717	1	Gm42798
ENSMUSG00000035757	1	Selenoo
ENSMUSG00000031749	1	St3gal2
ENSMUSG00000051396	1	Gm45902
ENSMUSG00000116995	1	AC110534.5
ENSMUSG00000028033	1	Kcnq5
ENSMUSG00000035517	1	Tdrd7
ENSMUSG00000104488	1	Gm38062
ENSMUSG00000036473	1	Tbc1d24
ENSMUSG00000057789	1	Bak1
ENSMUSG00000034168	1	Irf2bpl
ENSMUSG00000110580	1	D830024N08Rik
ENSMUSG00000027523	1	Gnas
ENSMUSG00000059326	1	Csf2ra
ENSMUSG00000113313	1	Gm32036
ENSMUSG00000034501	1	Pcnx4
ENSMUSG00000069208	1	Zfp825
ENSMUSG00000075327	1	Zbtb2
ENSMUSG00000034522	1	Zfp395
ENSMUSG00000046329	1	Slc25a23
ENSMUSG00000039013	1	Siglecf
ENSMUSG00000115276	1	9930017N22Rik
ENSMUSG00000033039	1	Micall1
ENSMUSG00000045975	1	C2cd2
ENSMUSG00000038080	1	Kdm1b
ENSMUSG00000018570	1	2810408A11Rik
ENSMUSG00000033862	1	Cdk10
ENSMUSG00000026017	1	Carf
ENSMUSG00000027309	1	4930402H24Rik
ENSMUSG00000031431	1	Tsc22d3
ENSMUSG00000032251	1	Irak1bp1
ENSMUSG00000029925	1	Tbxas1
ENSMUSG00000037349	1	Nudt22
ENSMUSG00000044250	1	Pced1b
ENSMUSG00000102719	1	Gm37760
ENSMUSG00000104983	1	Gm42763
ENSMUSG00000024978	1	Gpam
ENSMUSG00000078813	1	Leng1
ENSMUSG00000030604	1	Zfp626
ENSMUSG00000025262	1	Fam120c
ENSMUSG00000002910	1	Arrdc2
ENSMUSG00000023966	1	Rsph9
ENSMUSG00000090035	1	Galnt4
ENSMUSG00000036256	1	Igfbp7
ENSMUSG00000083483	1	Gm14044
ENSMUSG00000039713	1	Plekhg5
ENSMUSG00000069633	1	Pex11g
ENSMUSG00000061118	1	Dnajc30
ENSMUSG00000028063	1	Lmna
ENSMUSG00000032657	1	Fam189b
ENSMUSG00000021550	1	2210016F16Rik
ENSMUSG00000060260	1	Pwwp2b
ENSMUSG00000052794	1	1700030K09Rik
ENSMUSG00000024677	1	Ms4a6b
ENSMUSG00000026176	1	Ctdsp1
ENSMUSG00000064120	1	Mocs1
ENSMUSG00000048997	1	Atxn7l2
ENSMUSG00000015745	1	Plekho1
ENSMUSG00000036931	1	Nfkbid
ENSMUSG00000033083	1	Tbc1d4
ENSMUSG00000055184	1	Fam72a
ENSMUSG00000025104	1	Hdgfl3
ENSMUSG00000031174	1	Rpgr
ENSMUSG00000039697	1	Ncoa7
ENSMUSG00000026162	1	Nhej1
ENSMUSG00000028101	1	Pias3
ENSMUSG00000043262	1	Uevld
ENSMUSG00000046523	1	Kctd4
ENSMUSG00000022722	1	Arl6
ENSMUSG00000022103	1	Gfra2
ENSMUSG00000056671	1	Prelid2
ENSMUSG00000079003	1	Samd1
ENSMUSG00000028763	1	Hspg2
ENSMUSG00000056145	1	AI504432
ENSMUSG00000025008	1	Tctn3
ENSMUSG00000038618	1	Rassf7
ENSMUSG00000074342	1	I830077J02Rik
ENSMUSG00000090015	1	Gm15446
ENSMUSG00000069094	1	Pde7a
ENSMUSG00000038010	1	Ccdc138
ENSMUSG00000042901	1	Aida
ENSMUSG00000032198	1	Dock6
ENSMUSG00000046027	1	Stard5
ENSMUSG00000019883	1	Echdc1
ENSMUSG00000051335	1	Gfod1
ENSMUSG00000044328	1	Trp53i13
ENSMUSG00000029127	1	Zbtb49
ENSMUSG00000035236	1	Scai
ENSMUSG00000051705	1	Senp8
ENSMUSG00000011096	1	Akt1s1
ENSMUSG00000030768	1	Disp1
ENSMUSG00000032802	1	Srxn1
ENSMUSG00000050954	1	Zfp169
ENSMUSG00000054099	1	Slc25a40
ENSMUSG00000004113	1	Cacna1b
ENSMUSG00000100975	1	Gm28875
ENSMUSG00000048661	1	Lemd3
ENSMUSG00000029009	1	Mthfr
ENSMUSG00000097571	1	Jpx
ENSMUSG00000044149	1	Nkrf
ENSMUSG00000054770	1	Kctd18
ENSMUSG00000046229	1	Scand1
ENSMUSG00000031534	1	Smim19
ENSMUSG00000021485	1	Mxd3
ENSMUSG00000001964	1	Emd
ENSMUSG00000003198	1	Zfp959
ENSMUSG00000038175	1	Mylip
ENSMUSG00000051224	1	Tceanc
ENSMUSG00000020018	1	Snrpf
ENSMUSG00000053101	1	Gpr141
ENSMUSG00000023861	1	Mpc1
ENSMUSG00000005718	1	Tfap4
ENSMUSG00000037085	1	Trmt12
ENSMUSG00000039985	1	Fam60a
ENSMUSG00000047044	1	D030056L22Rik
ENSMUSG00000087177	1	E130307A14Rik
ENSMUSG00000002325	1	Irf9
ENSMUSG00000039914	1	Coq10a
ENSMUSG00000072066	1	6720489N17Rik
ENSMUSG00000021240	1	Abcd4
ENSMUSG00000038718	1	Pbx3
ENSMUSG00000059554	1	Ccdc28a
ENSMUSG00000038822	1	Hace1
ENSMUSG00000116138	1	C030006K11Rik
ENSMUSG00000045519	1	Zfp560
ENSMUSG00000030432	1	Rpl28
ENSMUSG00000019080	1	Mfsd3
ENSMUSG00000038949	1	Cnst
ENSMUSG00000029822	1	Osbpl3
ENSMUSG00000052160	1	Pld4
ENSMUSG00000014778	1	Fhod1
ENSMUSG00000105304	1	Gm43696
ENSMUSG00000045216	1	Hs6st1
ENSMUSG00000050714	1	Zbtb26
ENSMUSG00000099481	1	Xndc1
ENSMUSG00000068479	1	Mfap1a
ENSMUSG00000098439	1	Hm629797
ENSMUSG00000052364	1	B630019K06Rik
ENSMUSG00000029135	1	Fosl2
ENSMUSG00000058239	1	Usf2
ENSMUSG00000073609	1	D2hgdh
ENSMUSG00000095677	1	Dynlt1f
ENSMUSG00000099764	1	Rps10-ps2
ENSMUSG00000109429	1	Gm45223
ENSMUSG00000051403	1	Ppp1r37
ENSMUSG00000021176	1	Efcab11
ENSMUSG00000041308	1	Sntb2
ENSMUSG00000030336	1	Cd27
ENSMUSG00000021007	1	Spata7
ENSMUSG00000022723	1	Crybg3
ENSMUSG00000036840	1	Siah1a
ENSMUSG00000066800	1	Rnasel
ENSMUSG00000017386	1	Traf4
ENSMUSG00000095332	1	Gm9821
ENSMUSG00000098332	1	2310009A05Rik
ENSMUSG00000026311	1	Asb1
ENSMUSG00000103132	1	Gm37978
ENSMUSG00000089862	1	Umad1
ENSMUSG00000028958	1	Tmub1
ENSMUSG00000037697	1	Ddhd1
ENSMUSG00000026433	1	Rab29
ENSMUSG00000032121	1	Tmem218
ENSMUSG00000038437	1	Mllt6
ENSMUSG00000035629	1	Rubcn
ENSMUSG00000041688	1	Amot
ENSMUSG00000018405	1	Mrm1
ENSMUSG00000050619	1	Zscan29
ENSMUSG00000026155	1	Smap1
ENSMUSG00000068663	1	Clec16a
ENSMUSG00000031754	1	Nudt21
ENSMUSG00000015747	1	Vps45
ENSMUSG00000102813	1	Gm37795
ENSMUSG00000044471	1	Lncpint
ENSMUSG00000024055	1	Cyp4f13
ENSMUSG00000063047	1	Zfp780b
ENSMUSG00000031156	1	Slc35a2
ENSMUSG00000003031	1	Cdkn1b
ENSMUSG00000035595	1	1600002K03Rik
ENSMUSG00000019487	1	Trip10
ENSMUSG00000040387	1	Klhl32
ENSMUSG00000079260	1	Tmppe
ENSMUSG00000074405	1	Zfp865
ENSMUSG00000026696	1	Vamp4
ENSMUSG00000025049	1	Taf5
ENSMUSG00000055485	1	Soga1
ENSMUSG00000106588	1	Gm17590
ENSMUSG00000001281	1	Itgb7
ENSMUSG00000040712	1	Camta2
ENSMUSG00000026788	1	Zbtb43
ENSMUSG00000104262	1	Gm37747
ENSMUSG00000041977	1	Arhgef11
ENSMUSG00000039670	1	Oxld1
ENSMUSG00000044477	1	Zfand3
ENSMUSG00000104388	1	Gm37033
ENSMUSG00000034254	1	Agpat1
ENSMUSG00000003190	1	Bcl2l12
ENSMUSG00000069272	1	Hist1h2ae
ENSMUSG00000052566	1	Hook2
ENSMUSG00000030271	1	Ogg1
ENSMUSG00000045237	1	1110012L19Rik
ENSMUSG00000074272	1	Ceacam1
ENSMUSG00000047180	1	Neurl3
ENSMUSG00000026171	1	Rnf25
ENSMUSG00000037552	1	Plekhg2
ENSMUSG00000041298	1	Katnal1
ENSMUSG00000000811	1	Txnrd3
ENSMUSG00000025340	1	Rabgef1
ENSMUSG00000027475	1	Kif3b
ENSMUSG00000017756	1	Slc12a7
ENSMUSG00000062116	1	Zfp954
ENSMUSG00000024665	1	Fads2
ENSMUSG00000102776	1	Gm38162
ENSMUSG00000043572	1	Pars2
ENSMUSG00000092118	1	Fancf
ENSMUSG00000095098	1	Ccdc85b
ENSMUSG00000011254	1	Thg1l
ENSMUSG00000025377	1	Tepsin
ENSMUSG00000037355	1	Uvssa
ENSMUSG00000005674	1	Tomm40l
ENSMUSG00000052949	1	Rnf157
ENSMUSG00000079283	1	2310009B15Rik
ENSMUSG00000026578	1	Ccdc181
ENSMUSG00000102496	1	Gm36989
ENSMUSG00000026154	1	Sdhaf4
ENSMUSG00000060681	1	Slc9a6
ENSMUSG00000047842	1	Diras2
ENSMUSG00000064030	1	Pym1
ENSMUSG00000009378	1	Slc16a12
ENSMUSG00000005413	1	Hmox1
ENSMUSG00000040022	1	Rab11fip2
ENSMUSG00000033502	1	Cdc14a
ENSMUSG00000030276	1	Ttll3
ENSMUSG00000032554	1	Trf
ENSMUSG00000055991	1	Zkscan5
ENSMUSG00000049657	1	Zbtb5
ENSMUSG00000028199	1	Cryz
ENSMUSG00000074922	1	Fam122a
ENSMUSG00000027088	1	Phospho2
ENSMUSG00000024145	1	Pigf
ENSMUSG00000010054	1	Tusc2
ENSMUSG00000045039	1	Megf8
ENSMUSG00000116165	1	Pdxp
ENSMUSG00000007617	1	Homer1
ENSMUSG00000022526	1	Zfp251
ENSMUSG00000002396	1	Ocel1
ENSMUSG00000025225	1	Nfkb2
ENSMUSG00000059852	1	Kcng2
ENSMUSG00000029624	1	Ptcd1
ENSMUSG00000020098	1	Pcbd1
ENSMUSG00000033102	1	Cdc14b
ENSMUSG00000091931	1	Gon7
ENSMUSG00000061887	1	Ssbp3
ENSMUSG00000097325	1	Gm16897
ENSMUSG00000085823	1	Gm13012
ENSMUSG00000075705	1	Msrb1
ENSMUSG00000001098	1	Kctd10
ENSMUSG00000026768	1	Itga8
ENSMUSG00000072568	1	Fam84b
ENSMUSG00000018001	1	Cyth3
ENSMUSG00000036061	1	Smug1
ENSMUSG00000026659	1	Dusp12
ENSMUSG00000047735	1	Samd9l
ENSMUSG00000034653	1	Ythdc2
ENSMUSG00000042348	1	Arl15
ENSMUSG00000057894	1	Zfp329
ENSMUSG00000022519	1	Srl
ENSMUSG00000006526	1	Tmem110
ENSMUSG00000021614	1	Vcan
ENSMUSG00000091803	1	Cox16
ENSMUSG00000049232	1	Tigd2
ENSMUSG00000013033	1	Adgrl1
ENSMUSG00000037326	1	Capn15
ENSMUSG00000051790	1	Nlgn2
ENSMUSG00000058979	1	Hdhd5
ENSMUSG00000045211	1	Nudt18
ENSMUSG00000078185	1	Chml
ENSMUSG00000027660	1	Skil
ENSMUSG00000037001	1	Zfp39
ENSMUSG00000036661	1	Dennd3
ENSMUSG00000024042	1	Sik1
ENSMUSG00000013997	1	Nit1
ENSMUSG00000028229	1	Rmdn1
ENSMUSG00000072893	1	4933439C10Rik
ENSMUSG00000051390	1	Zbtb22
ENSMUSG00000026664	1	Phyh
ENSMUSG00000039795	1	Zfand1
ENSMUSG00000027281	1	Slx4ip
ENSMUSG00000037640	1	Zfp60
ENSMUSG00000032513	1	Gorasp1
ENSMUSG00000039382	1	Wdr45
ENSMUSG00000049488	1	Tmem67
ENSMUSG00000114617	1	Gm48766
ENSMUSG00000091264	1	Smim13
ENSMUSG00000039206	1	Daglb
ENSMUSG00000028344	1	Invs
ENSMUSG00000028073	1	Pear1
ENSMUSG00000032567	1	Aste1
ENSMUSG00000031938	1	4931406C07Rik
ENSMUSG00000034480	1	Diaph2
ENSMUSG00000026276	1	Sept2
ENSMUSG00000030407	1	Qpctl
ENSMUSG00000044982	1	Sft2d3
ENSMUSG00000049225	1	Pdp1
ENSMUSG00000079610	1	Ankrd39
ENSMUSG00000028243	1	Ubxn2b
ENSMUSG00000036611	1	Eepd1
ENSMUSG00000028974	1	Dffa
ENSMUSG00000021298	1	Gpr132
ENSMUSG00000020812	1	1810032O08Rik
ENSMUSG00000035642	1	Aamdc
ENSMUSG00000061778	1	Mospd2
ENSMUSG00000014232	1	Cluap1
ENSMUSG00000025730	1	Rab40c
ENSMUSG00000098243	1	Gm4258
ENSMUSG00000027387	1	Zc3h8
ENSMUSG00000040557	1	Mettl27
ENSMUSG00000050914	1	Ankrd37
ENSMUSG00000035151	1	Elmod2
ENSMUSG00000038500	1	Prr3
ENSMUSG00000100210	1	Hist1h3f
ENSMUSG00000034612	1	Chst11
ENSMUSG00000072694	1	1500011B03Rik
ENSMUSG00000024246	1	Thumpd2
ENSMUSG00000073702	1	Rpl31
ENSMUSG00000052033	1	Pfdn4
ENSMUSG00000034126	1	Pomt2
ENSMUSG00000066258	1	Trim12a
ENSMUSG00000023991	1	Foxp4
ENSMUSG00000026585	1	Kifap3
ENSMUSG00000029913	1	Prdm5
ENSMUSG00000083844	1	Ube2d-ps
ENSMUSG00000103192	1	Gm37645
ENSMUSG00000034377	1	Tulp4
ENSMUSG00000037997	1	Parp11
ENSMUSG00000036934	1	4921524J17Rik
ENSMUSG00000020801	1	Med31
ENSMUSG00000041570	1	Camsap2
ENSMUSG00000069273	1	Hist1h3e
ENSMUSG00000024353	1	Mzb1
ENSMUSG00000038013	1	Wipf2
ENSMUSG00000050605	1	Zfp61
ENSMUSG00000087687	1	Pet100
ENSMUSG00000020806	1	Rhbdf2
ENSMUSG00000072653	1	Zfp783
ENSMUSG00000030685	1	Kctd13
ENSMUSG00000020131	1	Pcsk4
ENSMUSG00000021113	1	Snapc1
ENSMUSG00000040365	1	Trim41
ENSMUSG00000020319	1	Wdpcp
ENSMUSG00000000876	1	Pxmp4
ENSMUSG00000045312	1	Lhfpl2
ENSMUSG00000005774	1	Rfx5
ENSMUSG00000023079	1	Gtf2ird1
ENSMUSG00000072640	1	Lyrm9
ENSMUSG00000026024	1	Als2
ENSMUSG00000020397	1	Med7
ENSMUSG00000026270	1	Capn10
ENSMUSG00000066613	1	Zfp932
ENSMUSG00000026490	1	Cdc42bpa
ENSMUSG00000037846	1	Rtkn2
ENSMUSG00000022742	1	Cpox
ENSMUSG00000033813	1	Tcea1
ENSMUSG00000021592	1	Arsk
ENSMUSG00000000915	1	Hip1r
ENSMUSG00000062198	1	2700097O09Rik
ENSMUSG00000035215	1	Lsm7
ENSMUSG00000085784	1	Gm12158
ENSMUSG00000052539	1	Magi3
ENSMUSG00000058638	1	Zfp110
ENSMUSG00000027487	1	Cdk5rap1
ENSMUSG00000047123	1	Ticam1
ENSMUSG00000033313	1	Fbxl8
ENSMUSG00000029238	1	Clock
ENSMUSG00000022972	1	1110004E09Rik
ENSMUSG00000074794	1	Arrdc3
ENSMUSG00000097707	1	Gm26742
ENSMUSG00000024174	1	Pot1b
ENSMUSG00000071669	1	Snx29
ENSMUSG00000102415	1	A430110C17Rik
ENSMUSG00000037971	1	1110032A03Rik
ENSMUSG00000029175	1	Slc35f6
ENSMUSG00000043190	1	Rfesd
ENSMUSG00000021906	1	Oxnad1
ENSMUSG00000060376	1	Bckdha
ENSMUSG00000038732	1	Mboat1
ENSMUSG00000063952	1	Brpf3
ENSMUSG00000096199	1	Ptrhd1
ENSMUSG00000028859	1	Csf3r
ENSMUSG00000033792	1	Atp7a
ENSMUSG00000026039	1	Sgo2a
ENSMUSG00000042198	1	Chchd7
ENSMUSG00000051675	1	Trim32
ENSMUSG00000054737	1	Zfp182
ENSMUSG00000056130	1	Ticam2
ENSMUSG00000031365	1	Zfp275
ENSMUSG00000036873	1	2410004B18Rik
ENSMUSG00000042303	1	Sgsm3
ENSMUSG00000032009	1	Sesn3
ENSMUSG00000106959	1	Gm42548
ENSMUSG00000030659	1	Nucb2
ENSMUSG00000031577	1	Tti2
ENSMUSG00000028329	1	Xpa
ENSMUSG00000071632	1	2510002D24Rik
ENSMUSG00000060143	1	Gm10076
ENSMUSG00000027692	1	Tnik
ENSMUSG00000106990	1	Gm42547
ENSMUSG00000026873	1	Phf19
ENSMUSG00000041718	1	Alg13
ENSMUSG00000093594	1	Gm20707
ENSMUSG00000102418	1	Sh2d1b1
ENSMUSG00000049300	1	Prmt6
ENSMUSG00000026723	1	Trdmt1
ENSMUSG00000027259	1	Adal
ENSMUSG00000035845	1	Alg12
ENSMUSG00000035561	1	Aldh1b1
ENSMUSG00000041079	1	Rwdd2b
ENSMUSG00000106375	1	Gm43361
ENSMUSG00000038872	1	Zfhx3
ENSMUSG00000102856	1	Gm37084
ENSMUSG00000033961	1	Zfp446
ENSMUSG00000029270	1	Fam69a
ENSMUSG00000023051	1	Tarbp2
ENSMUSG00000049411	1	Tmem241
ENSMUSG00000026189	1	Pecr
ENSMUSG00000054364	1	Rhob
ENSMUSG00000053091	1	Lins1
ENSMUSG00000030917	1	Tmem159
ENSMUSG00000034714	1	Ttyh2
ENSMUSG00000022664	1	Slc35a5
ENSMUSG00000042271	1	Nxt2
ENSMUSG00000034266	1	Batf
ENSMUSG00000040795	1	Iqcc
ENSMUSG00000006335	1	Tfpt
ENSMUSG00000056602	1	Fry
ENSMUSG00000041471	1	Fam35a
ENSMUSG00000050299	1	Gm9843
ENSMUSG00000071649	1	B3gat3
ENSMUSG00000003123	1	Lipe
ENSMUSG00000034247	1	Plekhm1
ENSMUSG00000030871	1	Ears2
ENSMUSG00000019082	1	Slc25a22
ENSMUSG00000060288	1	Ppih
ENSMUSG00000036315	1	Znrd1
ENSMUSG00000045316	1	Fahd1
ENSMUSG00000036534	1	Slc38a7
ENSMUSG00000025956	1	Mettl21a
ENSMUSG00000036022	1	Fam122b
ENSMUSG00000021496	1	Pcbd2
ENSMUSG00000028454	1	Pigo
ENSMUSG00000037991	1	Rmi2
ENSMUSG00000020818	1	Mfsd11
ENSMUSG00000055900	1	Tmem69
ENSMUSG00000102620	1	Gm37675
ENSMUSG00000079553	1	Kifc1
ENSMUSG00000031982	1	Arv1
ENSMUSG00000035051	1	Dhx57
ENSMUSG00000022131	1	Gpr180
ENSMUSG00000027589	1	Pcmtd2
ENSMUSG00000078919	1	Dpm1
ENSMUSG00000048280	1	Zfp738
ENSMUSG00000050891	1	Tatdn1
ENSMUSG00000001911	1	Nfix
ENSMUSG00000059975	1	Zfp74
ENSMUSG00000026791	1	Slc2a8
ENSMUSG00000025766	1	D3Ertd751e
ENSMUSG00000022940	1	Pigp
ENSMUSG00000050410	1	Tcf19
ENSMUSG00000052565	1	Hist1h1d
ENSMUSG00000005505	1	Kbtbd4
ENSMUSG00000036533	1	Cdc42ep3
ENSMUSG00000029500	1	Pgam5
ENSMUSG00000042608	1	Stk40
ENSMUSG00000038181	1	Chpf2
ENSMUSG00000062646	1	Ganc
ENSMUSG00000043183	1	Simc1
ENSMUSG00000003208	1	Ccdc94
ENSMUSG00000034675	1	Dbn1
ENSMUSG00000032278	1	Paqr5
ENSMUSG00000035007	1	Rundc1
ENSMUSG00000036819	1	Jmjd4
ENSMUSG00000020621	1	Rdh14
ENSMUSG00000033306	1	Lpp
ENSMUSG00000054321	1	Taf4b
ENSMUSG00000034449	1	Dhrs11
ENSMUSG00000028189	1	Ctbs
ENSMUSG00000048445	1	Ccdc57
ENSMUSG00000040033	1	Stat2
ENSMUSG00000043061	1	Tmem18
ENSMUSG00000030614	1	Tmem126b
ENSMUSG00000056952	1	Tatdn2
ENSMUSG00000109336	1	Samd4b
ENSMUSG00000026797	1	Stxbp1
ENSMUSG00000053716	1	Dusp7
ENSMUSG00000035399	1	Oser1
ENSMUSG00000068566	1	Myadm
ENSMUSG00000041837	1	Pdcd7
ENSMUSG00000089847	1	Timm10b
ENSMUSG00000038069	1	Cdkn2aip
ENSMUSG00000018372	1	Cep95
ENSMUSG00000028549	1	Itgb3bp
ENSMUSG00000031090	1	Nadsyn1
ENSMUSG00000030814	1	Bcl7c
ENSMUSG00000093661	1	Eif4e3
ENSMUSG00000060275	1	Nrg2
ENSMUSG00000046836	1	Brox
ENSMUSG00000029684	1	Wasl
ENSMUSG00000097119	1	B230354K17Rik
ENSMUSG00000032763	1	Ilvbl
ENSMUSG00000094955	1	Gm3699
ENSMUSG00000033416	1	Gucd1
ENSMUSG00000034111	1	Tmed8
ENSMUSG00000031901	1	Dus2
ENSMUSG00000004896	1	Rrnad1
ENSMUSG00000041375	1	Ccdc9
ENSMUSG00000041353	1	Tmem29
ENSMUSG00000038274	1	Fau
ENSMUSG00000020513	1	Tubd1
ENSMUSG00000037253	1	Mex3c
ENSMUSG00000023953	1	Polh
ENSMUSG00000032422	1	Snx14
ENSMUSG00000026273	1	Mterf4
ENSMUSG00000035828	1	Pim3
ENSMUSG00000049950	1	Rpp38
ENSMUSG00000029714	1	Gigyf1
ENSMUSG00000021245	1	Mlh3
ENSMUSG00000046861	1	Hectd3
ENSMUSG00000104125	1	Gm37488
ENSMUSG00000034854	1	Mfsd12
ENSMUSG00000034430	1	Zxdc
ENSMUSG00000037395	1	Rcor3
ENSMUSG00000052423	1	B4galt3
ENSMUSG00000032252	1	Glce
ENSMUSG00000028466	1	Creb3
ENSMUSG00000027134	1	Lpcat4
ENSMUSG00000022895	1	Ets2
ENSMUSG00000029027	1	Dffb
ENSMUSG00000048732	1	Klhl11
ENSMUSG00000031629	1	Cenpu
ENSMUSG00000069911	1	Fam196b
ENSMUSG00000036944	1	Tmem71
ENSMUSG00000036810	1	Cnep1r1
ENSMUSG00000048148	1	Nwd1
ENSMUSG00000004637	1	Wwox
ENSMUSG00000059291	1	Rpl11
ENSMUSG00000052763	1	Zfp212
ENSMUSG00000062997	1	Rpl35
ENSMUSG00000062762	1	Ei24
ENSMUSG00000035824	1	Tk2
ENSMUSG00000037761	1	Actr5
ENSMUSG00000025245	1	Lztfl1
ENSMUSG00000033658	1	Ddx19b
ENSMUSG00000045466	1	Zfp956
ENSMUSG00000101892	1	9130401M01Rik
ENSMUSG00000022701	1	Ccdc191
ENSMUSG00000028414	1	Fktn
ENSMUSG00000068744	1	Psrc1
ENSMUSG00000025645	1	Ccdc51
ENSMUSG00000071253	1	Slc25a16
ENSMUSG00000045071	1	E130308A19Rik
ENSMUSG00000026821	1	Ralgds
ENSMUSG00000026027	1	Stradb
ENSMUSG00000007610	1	Gtpbp3
ENSMUSG00000060708	1	Bloc1s4
ENSMUSG00000085603	1	Gm11346
ENSMUSG00000068250	1	Amn1
ENSMUSG00000063320	1	1190007I07Rik
ENSMUSG00000045917	1	Tmem268
ENSMUSG00000037315	1	Jade3
ENSMUSG00000047757	1	Fancb
ENSMUSG00000035165	1	Kcne3
ENSMUSG00000031399	1	Fam3a
ENSMUSG00000049562	1	Ap5b1
ENSMUSG00000054455	1	Vapb
ENSMUSG00000022014	1	Epsti1
ENSMUSG00000097090	1	Gm26724
ENSMUSG00000027384	1	Ndufaf5
ENSMUSG00000013858	1	Tmem259
ENSMUSG00000031949	1	Adat1
ENSMUSG00000028521	1	Slc35d1
ENSMUSG00000031983	1	2310022B05Rik
ENSMUSG00000051344	1	Plekhm3
ENSMUSG00000028057	1	Rit1
ENSMUSG00000024118	1	Tedc2
ENSMUSG00000047098	1	Rnf31
ENSMUSG00000025140	1	Pycr1
ENSMUSG00000030930	1	Chst15
ENSMUSG00000029385	1	Ccng2
ENSMUSG00000018143	1	Mafk
ENSMUSG00000031681	1	Smad1
ENSMUSG00000030515	1	Tarsl2
ENSMUSG00000055707	1	Klhl26
ENSMUSG00000030671	1	Pde3b
ENSMUSG00000057858	1	Fam204a
ENSMUSG00000056204	1	Pgpep1
ENSMUSG00000022339	1	Ebag9
ENSMUSG00000064065	1	Ipcef1
ENSMUSG00000033933	1	Vhl
ENSMUSG00000068732	1	Tmem167b
ENSMUSG00000086316	1	Nbdy
ENSMUSG00000028737	1	Aldh4a1
ENSMUSG00000039953	1	Clstn1
ENSMUSG00000042015	1	Wdr41
ENSMUSG00000023087	1	Noct
ENSMUSG00000046962	1	Zbtb21
ENSMUSG00000025417	1	Pip4k2c
ENSMUSG00000047767	1	Atg16l2
ENSMUSG00000026482	1	Rgl1
ENSMUSG00000043467	1	Zbtb37
ENSMUSG00000039887	1	Alg14
ENSMUSG00000067780	1	Pi15
ENSMUSG00000040455	1	Usp45
ENSMUSG00000072258	1	Taf1a
ENSMUSG00000027324	1	Rpusd2
ENSMUSG00000028975	1	Pex14
ENSMUSG00000036902	1	Neto2
ENSMUSG00000028771	1	Ptpn12
ENSMUSG00000102952	1	Ighv1-25
ENSMUSG00000034235	1	Usp54
ENSMUSG00000060639	1	Hist1h4i
ENSMUSG00000071757	1	Zhx2
ENSMUSG00000049800	1	Sertad2
ENSMUSG00000112980	1	D430020J02Rik
ENSMUSG00000038225	1	Primpol
ENSMUSG00000052512	1	Nav2
ENSMUSG00000042787	1	Exog
ENSMUSG00000042737	1	Dpm3
ENSMUSG00000006850	1	Tmco6
ENSMUSG00000001666	1	Ddt
ENSMUSG00000031860	1	Pbx4
ENSMUSG00000003721	1	Insig2
ENSMUSG00000033697	1	Arhgap39
ENSMUSG00000028480	1	Glipr2
ENSMUSG00000049539	1	Hist1h1a
ENSMUSG00000018572	1	Phf23
ENSMUSG00000047547	1	Cltb
ENSMUSG00000066571	1	4931406P16Rik
ENSMUSG00000019782	1	Rwdd1
ENSMUSG00000027999	1	Pla2g12a
ENSMUSG00000020787	1	P2rx1
ENSMUSG00000000776	1	Polr3d
ENSMUSG00000074825	1	Itpripl1
ENSMUSG00000019948	1	Actr6
ENSMUSG00000021400	1	Wrnip1
ENSMUSG00000030602	1	Pak4
ENSMUSG00000030610	1	Det1
ENSMUSG00000059995	1	Atxn7l3
ENSMUSG00000105534	1	Gm42435
ENSMUSG00000020212	1	Mdm1
ENSMUSG00000042570	1	Mier2
ENSMUSG00000025531	1	Chm
ENSMUSG00000042050	1	Wdr60
ENSMUSG00000031644	1	Nek1
ENSMUSG00000031605	1	Klhl2
ENSMUSG00000027778	1	Ift80
ENSMUSG00000025169	1	Ogfod3
ENSMUSG00000087201	1	Gm15261
ENSMUSG00000063659	1	Zbtb18
ENSMUSG00000064284	1	Cdpf1
ENSMUSG00000055897	1	Ppp4r1l-ps
ENSMUSG00000071533	1	Pcnp
ENSMUSG00000027901	1	Dennd2d
ENSMUSG00000021481	1	Zfp346
ENSMUSG00000044906	1	4930503L19Rik
ENSMUSG00000024446	1	Rpp21
ENSMUSG00000021275	1	Tecpr2
ENSMUSG00000006021	1	Kptn
ENSMUSG00000022194	1	Pabpn1
ENSMUSG00000023050	1	Map3k12
ENSMUSG00000097636	1	Mirt1
ENSMUSG00000047221	1	Fam185a
ENSMUSG00000079469	1	Pigb
ENSMUSG00000050796	1	B3galt6
ENSMUSG00000074884	1	Serf2
ENSMUSG00000042496	1	Prdm10
ENSMUSG00000027822	1	Slc33a1
ENSMUSG00000034320	1	Slc26a2
ENSMUSG00000022263	1	Trio
ENSMUSG00000026781	1	Acbd5
ENSMUSG00000011257	1	Pabpc4
ENSMUSG00000038811	1	Gngt2
ENSMUSG00000061731	1	Ext1
ENSMUSG00000040220	1	Gas8
ENSMUSG00000036864	1	Proser3
ENSMUSG00000031072	1	Oraov1
ENSMUSG00000034781	1	Gna11
ENSMUSG00000024121	1	Atp6v0c
ENSMUSG00000028688	1	Toe1
ENSMUSG00000027284	1	Cdan1
ENSMUSG00000038295	1	Atg9b
ENSMUSG00000051346	1	Spryd4
ENSMUSG00000031487	1	Brf2
ENSMUSG00000013089	1	Etv5
ENSMUSG00000036555	1	Iqce
ENSMUSG00000039879	1	Heca
ENSMUSG00000008822	1	Acyp1
ENSMUSG00000020323	1	Prss57
ENSMUSG00000034303	1	Ccdc15
ENSMUSG00000026771	1	Spopl
ENSMUSG00000055652	1	Klhl25
ENSMUSG00000012076	1	Brms1l
ENSMUSG00000035572	1	Dcaf10
ENSMUSG00000025484	1	Bet1l
ENSMUSG00000028568	1	Btf3l4
ENSMUSG00000060206	1	Zfp462
ENSMUSG00000056592	1	Zfp658
ENSMUSG00000022856	1	Tmem41a
ENSMUSG00000035919	1	Bbs9
ENSMUSG00000022833	1	Ccdc14
ENSMUSG00000063049	1	Ing2
ENSMUSG00000020038	1	Cry1
ENSMUSG00000017764	1	Zswim1
ENSMUSG00000035376	1	Hacd2
ENSMUSG00000016181	1	Diexf
ENSMUSG00000018995	1	Nars2
ENSMUSG00000038838	1	Vars2
ENSMUSG00000085396	1	Firre
ENSMUSG00000024383	1	Map3k2
ENSMUSG00000027086	1	Fastkd1
ENSMUSG00000024789	1	Jak2
ENSMUSG00000020894	1	Vamp2
ENSMUSG00000062248	1	Cks2
ENSMUSG00000033009	1	Ogfod1
ENSMUSG00000040888	1	Gfer
ENSMUSG00000037692	1	Ahdc1
ENSMUSG00000102869	1	2900097C17Rik
ENSMUSG00000029141	1	Slc4a1ap
ENSMUSG00000026342	1	Slc35f5
ENSMUSG00000051557	1	Pusl1
ENSMUSG00000030166	1	Rad52
ENSMUSG00000037103	1	Dcaf15
ENSMUSG00000034473	1	Sec22a
ENSMUSG00000030979	1	Uros
ENSMUSG00000102602	1	A930004J17Rik
ENSMUSG00000030780	1	BC017158
ENSMUSG00000021044	1	Adck1
ENSMUSG00000027341	1	Tmem230
ENSMUSG00000017376	1	Nlk
ENSMUSG00000051316	1	Taf7
ENSMUSG00000029101	1	Rgs12
ENSMUSG00000047153	1	Khnyn
ENSMUSG00000035762	1	Tmem161b
ENSMUSG00000042694	1	Stn1
ENSMUSG00000074671	1	Tspyl3
ENSMUSG00000044098	1	Rsbn1
ENSMUSG00000000340	1	Dbt
ENSMUSG00000024831	1	Ighmbp2
ENSMUSG00000023074	1	Mospd1
ENSMUSG00000028717	1	Tal1
ENSMUSG00000037243	1	Zfp692
ENSMUSG00000042759	1	Apobr
ENSMUSG00000059475	1	Zfp426
ENSMUSG00000038495	1	Otud7b
ENSMUSG00000066829	1	Zfp810
ENSMUSG00000030034	1	Ino80b
ENSMUSG00000035310	1	Lin54
ENSMUSG00000023892	1	Zfp51
ENSMUSG00000024137	1	E4f1
ENSMUSG00000078521	1	Aunip
ENSMUSG00000028467	1	Gba2
ENSMUSG00000018541	1	Cwc25
ENSMUSG00000047454	1	Gphn
ENSMUSG00000033900	1	Map9
ENSMUSG00000024787	1	Snx15
ENSMUSG00000029463	1	Fam216a
ENSMUSG00000070426	1	Rnf121
ENSMUSG00000036327	1	Qsox2
ENSMUSG00000018476	1	Kdm6b
ENSMUSG00000036225	1	Kctd1
ENSMUSG00000035547	1	Capn5
ENSMUSG00000026068	1	Il18rap
ENSMUSG00000038467	1	Chmp4b
ENSMUSG00000070737	1	Tmem35b
ENSMUSG00000055044	1	Pdlim1
ENSMUSG00000028247	1	Coq3
ENSMUSG00000040370	1	Etfrf1
ENSMUSG00000018733	1	Pex12
ENSMUSG00000047379	1	B4gat1
ENSMUSG00000018809	1	Smyd4
ENSMUSG00000074698	1	Csnk2a1
ENSMUSG00000028010	1	Gar1
ENSMUSG00000023904	1	Hcfc1r1
ENSMUSG00000028256	1	Odf2l
ENSMUSG00000113769	1	5033406O09Rik
ENSMUSG00000049807	1	Arhgap23
ENSMUSG00000023571	1	C1qtnf12
ENSMUSG00000021385	1	Ippk
ENSMUSG00000039201	1	Tbc1d25
ENSMUSG00000021286	1	Zfyve21
ENSMUSG00000030019	1	Fbxl14
ENSMUSG00000006378	1	Gcat
ENSMUSG00000080717	1	B230307C23Rik
ENSMUSG00000026754	1	Golga1
ENSMUSG00000024350	1	Dnajc18
ENSMUSG00000017418	1	Arl5b
ENSMUSG00000042225	1	Ammecr1
ENSMUSG00000034007	1	Scaper
ENSMUSG00000073987	1	Ggh
ENSMUSG00000004612	1	Nkg7
ENSMUSG00000028643	1	Svbp
ENSMUSG00000003929	1	Zfp81
ENSMUSG00000033653	1	Vps8
ENSMUSG00000042369	1	Rbm45
ENSMUSG00000036504	1	Phpt1
ENSMUSG00000040859	1	Bsdc1
ENSMUSG00000019971	1	Cep290
ENSMUSG00000031608	1	Galnt7
ENSMUSG00000028842	1	Ago3
ENSMUSG00000015214	1	Mtmr1
ENSMUSG00000040177	1	2310057M21Rik
ENSMUSG00000049940	1	Pgrmc2
ENSMUSG00000029089	1	5730480H06Rik
ENSMUSG00000022558	1	Mroh1
ENSMUSG00000018347	1	Zkscan6
ENSMUSG00000057506	1	Bloc1s2
ENSMUSG00000020956	1	Dtd2
ENSMUSG00000027087	1	Itgav
ENSMUSG00000046862	1	Pramef8
ENSMUSG00000047284	1	Neurl4
ENSMUSG00000038059	1	Smim3
ENSMUSG00000045690	1	Wdr89
ENSMUSG00000058748	1	Zfp958
ENSMUSG00000030413	1	Pglyrp1
ENSMUSG00000021482	1	Aaed1
ENSMUSG00000024130	1	Abca3
ENSMUSG00000006057	1	Atp5g1
ENSMUSG00000040591	1	1110051M20Rik
ENSMUSG00000038861	1	Pi4kb
ENSMUSG00000026313	1	Hdac4
ENSMUSG00000032688	1	Malt1
ENSMUSG00000070002	1	Ell
ENSMUSG00000035365	1	Parpbp
ENSMUSG00000007570	1	Fance
ENSMUSG00000020483	1	Dynll2
ENSMUSG00000041143	1	Tmco4
ENSMUSG00000035048	1	Anapc13
ENSMUSG00000031109	1	Enox2
ENSMUSG00000031921	1	Terf2
ENSMUSG00000024581	1	Napg
ENSMUSG00000020680	1	Taf15
ENSMUSG00000014592	1	Camta1
ENSMUSG00000002820	1	Atg4d
ENSMUSG00000020807	1	4933427D14Rik
ENSMUSG00000029670	1	Ing3
ENSMUSG00000030921	1	Trim30a
ENSMUSG00000025102	1	3110040N11Rik
ENSMUSG00000037262	1	Kin
ENSMUSG00000047719	1	Ubiad1
ENSMUSG00000038594	1	Cep85l
ENSMUSG00000003382	1	Etv3
ENSMUSG00000056383	1	AI987944
ENSMUSG00000093803	1	Ppp2r3d
ENSMUSG00000040396	1	Abhd13
ENSMUSG00000032202	1	Rab27a
ENSMUSG00000065037	1	Rn7sk
ENSMUSG00000063179	1	Pstk
ENSMUSG00000010025	1	Aldh3a2
ENSMUSG00000023075	1	Akirin1
ENSMUSG00000070565	1	Rasal2
ENSMUSG00000071652	1	Ints5
ENSMUSG00000032534	1	Cep63
ENSMUSG00000036086	1	Zranb3
ENSMUSG00000071477	1	Zfp777
ENSMUSG00000024101	1	Washc1
ENSMUSG00000034973	1	Dopey1
ENSMUSG00000049600	1	Zbtb45
ENSMUSG00000026098	1	Pms1
ENSMUSG00000025857	1	Dnaaf5
ENSMUSG00000061665	1	Cd2ap
ENSMUSG00000028540	1	Dph2
ENSMUSG00000024457	1	Trim26
ENSMUSG00000062753	1	AI413582
ENSMUSG00000038880	1	Mrps34
[truncated: 7,531 more rows]
