# Supplementary material for: Interactions between lineage‐associated transcription factors govern haematopoietic progenitor states
Source: EMBO J. 2020 Oct 26;39(24):e104983. doi: 10.15252/embj.2020104983 (PMC7737608; doi:10.15252/embj.2020104983)
Supplement: Supplementary file 7 — Dataset EV4 [file EMBJ-39-e104983-s007.xlsx]

## Sheet: Sheet1
Dataset EV4. List of target genes co-regulated by Ebf1 and Gata3, grouped as in Figure 5C.
target	Ebf1_log2FoldChange	Gata3_log2FoldChange	quadrant	symbol
ENSMUSG00000000486	1.84084	0.575599	1	Sept1
ENSMUSG00000000682	0.307785	0.539681	1	Cd52
ENSMUSG00000000903	-1.96865	2.4632	4	Vpreb3
ENSMUSG00000001128	0.263121	-0.243313	2	Cfp
ENSMUSG00000001366	0.200951	-0.252827	2	Fbxo9
ENSMUSG00000001436	-0.623805	-0.221046	3	Slc19a1
ENSMUSG00000001552	0.915796	0.350242	1	Jup
ENSMUSG00000002020	-1.86344	-1.14429	3	Ltbp2
ENSMUSG00000002799	-0.755602	0.794328	4	Jag2
ENSMUSG00000002944	4.78235	4.32591	1	Cd36
ENSMUSG00000002997	-0.3976	-0.308549	3	Prkar2b
ENSMUSG00000003379	-1.79218	1.95811	4	Cd79a
ENSMUSG00000003500	-0.429327	0.50389	4	Impdh1
ENSMUSG00000003814	-0.362771	-0.222896	3	Calr
ENSMUSG00000003865	-0.532254	-0.225048	3	Gys1
ENSMUSG00000003882	2.28884	2.31243	1	Il7r
ENSMUSG00000003949	-1.13566	-0.874144	3	Hlf
ENSMUSG00000003992	0.346058	0.203114	1	Ssbp2
ENSMUSG00000004709	0.666841	0.21579	1	Cd244
ENSMUSG00000004846	-0.406411	-0.431753	3	Plod3
ENSMUSG00000004952	0.490801	0.530635	1	Rasa4
ENSMUSG00000005514	-0.25077	-0.29874	3	Por
ENSMUSG00000005583	0.788586	0.336158	1	Mef2c
ENSMUSG00000005609	0.202169	0.583051	1	Ctr9
ENSMUSG00000005672	-0.82006	-0.689986	3	Kit
ENSMUSG00000005800	-1.26097	-0.902124	3	Mmp8
ENSMUSG00000006273	-0.258576	0.361573	4	Atp6v1b2
ENSMUSG00000006585	-0.208583	-0.219035	3	Cdt1
ENSMUSG00000006717	0.219601	0.365304	1	Acot13
ENSMUSG00000007039	1.13504	0.473906	1	Ddah2
ENSMUSG00000007480	-1.23388	-0.757331	3	Mc5r
ENSMUSG00000007655	3.94035	-0.635377	2	Cav1
ENSMUSG00000008604	-0.358573	-0.226991	3	Ubqln4
ENSMUSG00000009350	-0.719101	-0.61329	3	Mpo
ENSMUSG00000009376	-0.546467	-0.815814	3	Met
ENSMUSG00000009378	1.63361	1.10136	1	Slc16a12
ENSMUSG00000009628	3.91417	1.89506	1	Tex15
ENSMUSG00000010048	-0.347665	-0.213314	3	Ifrd2
ENSMUSG00000010517	-0.394522	-0.2005	3	Faf1
ENSMUSG00000012428	4.32559	1.90407	1	Steap4
ENSMUSG00000013629	-0.355389	-0.21089	3	Cad
ENSMUSG00000014763	0.883597	0.210405	1	Fam120b
ENSMUSG00000014769	0.784865	0.283825	1	Psmb1
ENSMUSG00000015134	-1.39758	1.98076	4	Aldh1a3
ENSMUSG00000015605	-0.486664	-0.31778	3	Srf
ENSMUSG00000015619	-1.306	0.467247	4	Gata3
ENSMUSG00000016024	-0.478147	-0.696906	3	Lbp
ENSMUSG00000016528	-0.397421	-0.332447	3	Mapkapk2
ENSMUSG00000016756	1.24941	2.45046	1	Cmah
ENSMUSG00000017493	-0.227224	-0.365118	3	Igfbp4
ENSMUSG00000017664	-0.27329	-0.201533	3	Slc35c2
ENSMUSG00000017765	0.574904	-0.457522	2	Slc12a4
ENSMUSG00000018076	0.527654	0.433113	1	Med13l
ENSMUSG00000018593	-1.95857	2.79834	4	Sparc
ENSMUSG00000018774	0.355572	-0.788396	2	Cd68
ENSMUSG00000018819	2.15834	0.688468	1	Lsp1
ENSMUSG00000018999	-1.33272	-0.48503	3	Slc35b4
ENSMUSG00000019027	-0.581247	0.747917	4	Dnah1
ENSMUSG00000019301	-0.632954	-1.19013	3	Hsd17b1
ENSMUSG00000019302	-0.431749	-0.326051	3	Atp6v0a1
ENSMUSG00000019478	0.879335	1.15623	1	Rab4a
ENSMUSG00000019790	-0.228473	-0.22154	3	Stxbp5
ENSMUSG00000019843	0.871756	0.401908	1	Fyn
ENSMUSG00000019978	0.943447	0.605801	1	Epb41l2
ENSMUSG00000019990	2.02715	0.743637	1	Pde7b
ENSMUSG00000020009	0.317576	0.22464	1	Ifngr1
ENSMUSG00000020183	-1.04524	1.10345	4	Cpm
ENSMUSG00000020334	-1.42696	-0.652668	3	Slc22a4
ENSMUSG00000020439	-0.863245	0.300146	4	Smtn
ENSMUSG00000020473	-2.61958	-0.531925	3	Aebp1
ENSMUSG00000020592	0.681609	0.404241	1	Sdc1
ENSMUSG00000020623	0.320613	0.66689	1	Map2k6
ENSMUSG00000020644	2.33619	1.10831	1	Id2
ENSMUSG00000020695	1.6058	0.93975	1	Mrc2
ENSMUSG00000021054	-0.438163	-0.608846	3	Sgpp1
ENSMUSG00000021066	0.639614	1.24582	1	Atl1
ENSMUSG00000021108	0.518794	0.469363	1	Prkch
ENSMUSG00000021190	-0.684127	3.23613	4	Lgmn
ENSMUSG00000021196	-0.487751	-0.371065	3	Pfkp
ENSMUSG00000021215	0.673312	0.491552	1	Net1
ENSMUSG00000021228	-0.64369	-0.823449	3	Acot3
ENSMUSG00000021614	0.333968	0.590163	1	Vcan
ENSMUSG00000021719	-1.50957	1.30364	4	Rgs7bp
ENSMUSG00000021730	1.28652	1.60428	1	Hcn1
ENSMUSG00000021732	2.63038	0.705326	1	Fgf10
ENSMUSG00000021895	0.390413	0.338923	1	Arhgef3
ENSMUSG00000021959	0.77536	0.648071	1	Lats2
ENSMUSG00000021990	0.233768	0.32673	1	Spata13
ENSMUSG00000022010	0.967739	0.482663	1	Tsc22d1
ENSMUSG00000022016	0.468094	0.209342	1	Akap11
ENSMUSG00000022037	2.77524	1.66758	1	Clu
ENSMUSG00000022074	-1.22952	-1.33871	3	Tnfrsf10b
ENSMUSG00000022102	0.431994	0.469524	1	Dok2
ENSMUSG00000022103	-2.0554	1.71673	4	Gfra2
ENSMUSG00000022150	1.94387	1.54807	1	Dab2
ENSMUSG00000022157	-1.27244	-0.44298	3	Mcpt8
ENSMUSG00000022353	1.11797	0.424632	1	Mtss1
ENSMUSG00000022667	-0.512896	-0.453476	3	Cd200r1
ENSMUSG00000022708	0.287702	0.247791	1	Zbtb20
ENSMUSG00000022747	3.33637	2.25218	1	St3gal6
ENSMUSG00000022817	-0.900927	-0.357998	3	Itgb5
ENSMUSG00000022861	0.43509	-0.415984	2	Dgkg
ENSMUSG00000022864	0.950213	0.391519	1	D16Ertd472e
ENSMUSG00000023066	0.220894	-0.326392	2	Rttn
ENSMUSG00000023088	-0.216599	-0.340498	3	Abcc1
ENSMUSG00000023473	-1.09274	-0.785728	3	Celsr3
ENSMUSG00000023827	-1.49529	0.419251	4	Agpat4
ENSMUSG00000023927	0.437624	0.858084	1	Satb1
ENSMUSG00000024064	-1.83858	0.245907	4	Galnt14
ENSMUSG00000024353	-1.67051	0.75861	4	Mzb1
ENSMUSG00000024424	-0.711703	-0.489353	3	Ttc39c
ENSMUSG00000024427	0.738973	0.439338	1	Spry4
ENSMUSG00000024481	1.26541	1.52602	1	Lvrn
ENSMUSG00000024521	0.502331	-0.504924	2	Pmaip1
ENSMUSG00000024613	-0.258883	-0.249006	3	Tcof1
ENSMUSG00000024899	-1.73424	-0.677826	3	Papss2
ENSMUSG00000024965	-0.338974	-0.214844	3	Fermt3
ENSMUSG00000024985	0.771867	0.282469	1	Tcf7l2
ENSMUSG00000025059	-0.418805	-0.278918	3	Gk
ENSMUSG00000025076	1.91784	0.544715	1	Casp7
ENSMUSG00000025089	1.14248	0.249087	1	Gfra1
ENSMUSG00000025227	-0.428826	-0.344469	3	Mfsd13a
ENSMUSG00000025277	1.95557	0.561459	1	Abhd6
ENSMUSG00000025278	-0.339446	-0.433156	3	Flnb
ENSMUSG00000025464	-0.711952	-0.429338	3	Paox
ENSMUSG00000025491	-1.41043	0.23484	4	Ifitm1
ENSMUSG00000025579	-0.346402	-0.238352	3	Gaa
ENSMUSG00000025626	0.310099	0.259248	1	Phf6
ENSMUSG00000025780	1.22837	0.370395	1	Itih5
ENSMUSG00000025810	0.808016	-0.207829	2	Nrp1
ENSMUSG00000025877	-0.221612	-0.381561	3	Hk3
ENSMUSG00000026126	0.420756	0.207591	1	Ptpn18
ENSMUSG00000026255	2.09941	1.27955	1	Efhd1
ENSMUSG00000026308	4.77832	1.38297	1	Klhl30
ENSMUSG00000026358	1.63077	0.576003	1	Rgs1
ENSMUSG00000026360	0.317006	0.581873	1	Rgs2
ENSMUSG00000026463	0.488218	0.307061	1	Atp2b4
ENSMUSG00000026482	0.648721	0.919434	1	Rgl1
ENSMUSG00000026491	-0.32925	-0.234305	3	Ahctf1
ENSMUSG00000026672	0.659251	0.41251	1	Optn
ENSMUSG00000026768	0.79693	1.42283	1	Itga8
ENSMUSG00000026815	1.57517	0.352955	1	Gfi1b
ENSMUSG00000026826	0.963334	1.14484	1	Nr4a2
ENSMUSG00000026832	0.653446	0.513062	1	Cytip
ENSMUSG00000026833	1.45722	0.466811	1	Olfm1
ENSMUSG00000026879	1.51611	0.616607	1	Gsn
ENSMUSG00000026880	-0.245309	-0.543685	3	Stom
ENSMUSG00000026893	-1.03937	-0.709167	3	Gca
ENSMUSG00000026896	-0.581124	-0.54384	3	Ifih1
ENSMUSG00000026921	1.05109	1.65524	1	Egfl7
ENSMUSG00000026928	-0.273998	-0.339537	3	Card9
ENSMUSG00000027071	-1.9633	0.506917	4	P2rx3
ENSMUSG00000027165	0.452611	0.415108	1	B230118H07Rik
ENSMUSG00000027340	0.242043	0.441716	1	Slc23a2
ENSMUSG00000027395	-0.33592	-0.219217	3	Polr1b
ENSMUSG00000027435	1.18724	0.340651	1	Cd93
ENSMUSG00000027636	2.47587	1.5944	1	Sla2
ENSMUSG00000027712	0.546302	-0.236058	2	Anxa5
ENSMUSG00000027750	-2.55733	2.45658	4	Postn
ENSMUSG00000027776	1.22979	0.371574	1	Il12a
ENSMUSG00000027808	-0.374576	-0.210774	3	Serp1
ENSMUSG00000027947	-0.363868	-0.531549	3	Il6ra
ENSMUSG00000027997	0.59188	0.487834	1	Casp6
ENSMUSG00000028064	-2.03988	-0.461054	3	Sema4a
ENSMUSG00000028159	-0.742043	-0.474405	3	Dapp1
ENSMUSG00000028207	0.896936	0.214504	1	Asph
ENSMUSG00000028214	2.35838	0.553941	1	Gem
ENSMUSG00000028385	0.231897	0.322349	1	Snx30
ENSMUSG00000028405	-0.423647	-0.282564	3	Aco1
ENSMUSG00000028419	0.286799	0.279422	1	Chmp5
ENSMUSG00000028445	2.18382	1.44096	1	Enho
ENSMUSG00000028459	-0.503225	0.448127	4	Cd72
ENSMUSG00000028479	-0.597182	-0.262986	3	Gne
ENSMUSG00000028488	-2.56876	2.28634	4	Sh3gl2
ENSMUSG00000028563	0.36081	0.336439	1	Tm2d1
ENSMUSG00000028758	0.365951	0.45999	1	Kif17
ENSMUSG00000028763	-1.60199	1.1485	4	Hspg2
ENSMUSG00000028976	-2.41956	1.39732	4	Slc2a5
ENSMUSG00000029096	-1.41576	1.72148	4	Htra3
ENSMUSG00000029178	2.99157	1.33974	1	Klf3
ENSMUSG00000029254	0.675309	0.222651	1	Stap1
ENSMUSG00000029385	0.679321	0.407516	1	Ccng2
ENSMUSG00000029392	1.19811	0.769898	1	Rilpl1
ENSMUSG00000029482	-0.313336	-0.242928	3	Aacs
ENSMUSG00000029484	-0.230912	-0.531105	3	Anxa3
ENSMUSG00000029602	0.976173	1.08502	1	Rasal1
ENSMUSG00000029673	-0.734293	-0.822352	3	Auts2
ENSMUSG00000029716	-1.15643	-0.899062	3	Tfr2
ENSMUSG00000029860	-0.247794	-0.275261	3	Zyx
ENSMUSG00000030036	-0.643011	-0.242456	3	Mogs
ENSMUSG00000030047	0.481238	0.378139	1	Arhgap25
ENSMUSG00000030102	-0.350642	0.205468	4	Itpr1
ENSMUSG00000030126	0.658657	0.641994	1	Tmcc1
ENSMUSG00000030256	-0.976542	-0.500601	3	Bhlhe41
ENSMUSG00000030313	1.08498	0.443905	1	Dennd5b
ENSMUSG00000030315	0.66726	0.301032	1	Vgll4
ENSMUSG00000030342	-0.551168	0.621891	4	Cd9
ENSMUSG00000030413	0.375408	-0.380313	2	Pglyrp1
ENSMUSG00000030530	0.498058	-0.317531	2	Furin
ENSMUSG00000030745	0.68989	0.372628	1	Il21r
ENSMUSG00000030788	0.471486	0.605177	1	Rnf141
ENSMUSG00000030793	0.226845	-0.200734	2	Pycard
ENSMUSG00000030824	-0.206586	-0.308706	3	Nucb1
ENSMUSG00000030930	-0.670135	0.511298	4	Chst15
ENSMUSG00000031024	-1.26621	1.57675	4	St5
ENSMUSG00000031274	-0.872028	0.407676	4	Col4a5
ENSMUSG00000031355	0.522219	-0.737172	2	Arhgap6
ENSMUSG00000031402	0.202968	0.338513	1	Mpp1
ENSMUSG00000031441	-0.415258	-0.303904	3	Atp11a
ENSMUSG00000031480	0.740308	0.664922	1	Thsd1
ENSMUSG00000031482	-0.461456	-0.53402	3	Slc25a15
ENSMUSG00000031533	-0.336421	-0.392232	3	Mrps31
ENSMUSG00000031563	0.499301	0.269417	1	Wwc2
ENSMUSG00000031565	-1.36071	1.80266	4	Fgfr1
ENSMUSG00000031586	-1.05961	-0.507268	3	Rbpms
ENSMUSG00000031613	0.680252	-0.278184	2	Hpgd
ENSMUSG00000031631	-0.323129	0.429723	4	Cfap97
ENSMUSG00000031712	-0.942095	-0.698536	3	Il15
ENSMUSG00000031722	-1.30699	-0.929387	3	Hp
ENSMUSG00000031785	-0.669119	-0.240348	3	Adgrg1
ENSMUSG00000032076	2.28791	1.02784	1	Cadm1
ENSMUSG00000032193	-0.289382	-0.222616	3	Ldlr
ENSMUSG00000032220	1.97548	0.910709	1	Myo1e
ENSMUSG00000032265	-0.269039	-0.413215	3	Fam46a
ENSMUSG00000032374	1.02107	0.259794	1	Plod2
ENSMUSG00000032377	1.04694	0.625148	1	Plscr4
ENSMUSG00000032462	-0.726512	-0.525	3	Pik3cb
ENSMUSG00000032497	0.581867	-0.301248	2	Lrrfip2
ENSMUSG00000032577	-0.476324	-0.341798	3	Mapkapk3
ENSMUSG00000032601	-0.556393	-0.210052	3	Prkar2a
ENSMUSG00000032648	1.87164	1.36369	1	Pygm
ENSMUSG00000032867	-0.40136	-0.285528	3	Fbxw8
ENSMUSG00000032902	-0.347041	-0.24413	3	Slc16a1
ENSMUSG00000033068	-0.639063	-0.289919	3	Entpd6
ENSMUSG00000033105	-0.366554	-0.367996	3	Lss
ENSMUSG00000033213	7.72603	3.65594	1	AA467197
ENSMUSG00000033306	0.356044	0.327216	1	Lpp
ENSMUSG00000033386	-0.277309	-0.39502	3	Frrs1
ENSMUSG00000033705	-0.614913	-0.482642	3	Stard9
ENSMUSG00000034192	-0.307952	0.258225	4	Lsm3
ENSMUSG00000034361	-1.16568	-0.452561	3	Cpne2
ENSMUSG00000034595	0.598866	0.363753	1	Ppp1r18
ENSMUSG00000034652	0.452821	-0.440696	2	Cd300a
ENSMUSG00000034708	0.893969	-0.226812	2	Grn
ENSMUSG00000034765	0.369625	0.430418	1	Dusp5
ENSMUSG00000034793	-0.350497	-0.279223	3	G6pc3
ENSMUSG00000034833	-0.240985	-0.44121	3	Tespa1
ENSMUSG00000034867	-0.333373	-0.24443	3	Ankrd27
ENSMUSG00000034903	1.3365	1.01543	1	Cobll1
ENSMUSG00000034957	-0.688781	-0.413372	3	Cebpa
ENSMUSG00000035105	-0.895223	-0.323041	3	Egln3
ENSMUSG00000035131	-1.79764	2.1963	4	Brinp3
ENSMUSG00000035165	-0.68063	-0.764137	3	Kcne3
ENSMUSG00000035284	-0.321396	-0.34444	3	Vps13c
ENSMUSG00000035493	-1.99459	-0.610819	3	Tgfbi
ENSMUSG00000035835	-0.632027	-0.301115	3	Plppr3
ENSMUSG00000036019	1.47746	1.02341	1	Tmtc2
ENSMUSG00000036067	0.344943	0.328128	1	Slc2a6
ENSMUSG00000036144	2.1196	4.54825	1	Meox2
ENSMUSG00000036356	-1.23602	-0.524278	3	Csgalnact1
ENSMUSG00000036402	-0.250914	-0.214154	3	Gng12
ENSMUSG00000036918	-0.58393	-0.370238	3	Ttc7
ENSMUSG00000036944	-0.588033	-0.573608	3	Tmem71
ENSMUSG00000037211	1.21593	0.82368	1	Spry1
ENSMUSG00000037242	0.300429	0.256016	1	Clic4
ENSMUSG00000037386	0.845435	0.288881	1	Rims2
ENSMUSG00000037849	1.27398	1.39712	1	Ifi206
ENSMUSG00000037936	-0.450043	-0.27702	3	Scarb1
ENSMUSG00000037972	1.25003	0.744549	1	Snn
ENSMUSG00000038014	-0.266321	-0.235481	3	Fam120a
ENSMUSG00000038119	1.02718	0.715822	1	Cdon
ENSMUSG00000038291	-0.879116	0.486811	4	Snx25
ENSMUSG00000038370	-0.332182	-0.724958	3	Pcp4l1
ENSMUSG00000038576	-2.25412	1.30101	4	Susd4
ENSMUSG00000038604	-0.499682	-0.233489	3	Ripor1
ENSMUSG00000038668	1.55665	0.858501	1	Lpar1
ENSMUSG00000038733	0.344885	0.216339	1	Wdr26
ENSMUSG00000039031	0.402367	0.522519	1	Arhgap18
ENSMUSG00000039109	-0.519951	-0.433035	3	F13a1
ENSMUSG00000039126	-0.878592	0.608317	4	Prune2
ENSMUSG00000039167	0.366764	0.271962	1	Adgrl4
ENSMUSG00000039234	-0.245919	-0.403121	3	Sec24d
ENSMUSG00000039264	1.7524	3.86477	1	Gimap3
ENSMUSG00000039298	0.466565	0.231435	1	Cdk5rap2
ENSMUSG00000039578	2.8502	1.75056	1	Ccser1
ENSMUSG00000039713	0.479783	0.81354	1	Plekhg5
ENSMUSG00000039936	-0.57848	0.225517	4	Pik3cd
ENSMUSG00000039959	0.508213	0.367259	1	Hip1
ENSMUSG00000039997	0.936588	0.673255	1	Ifi203
ENSMUSG00000040003	1.07169	1.05358	1	Magi2
ENSMUSG00000040010	-0.456189	-0.344521	3	Slc7a5
ENSMUSG00000040254	1.01178	1.70619	1	Sema3d
ENSMUSG00000040314	-0.539138	-0.344141	3	Ctsg
ENSMUSG00000040433	-0.368032	-0.323197	3	Zbtb38
ENSMUSG00000040592	-0.663006	0.39115	4	Cd79b
ENSMUSG00000040613	-0.535429	-0.275539	3	Apobec1
ENSMUSG00000040713	-0.495141	-0.260683	3	Creg1
ENSMUSG00000040747	-0.661028	-0.316254	3	Cd53
ENSMUSG00000040785	0.211881	0.225048	1	Ttc3
ENSMUSG00000040856	-2.20787	1.58423	4	Dlk1
ENSMUSG00000040907	-0.516786	-0.443132	3	Atp1a3
ENSMUSG00000041187	0.703473	0.326225	1	Prkd2
ENSMUSG00000041225	0.848504	0.642717	1	Arhgap12
ENSMUSG00000041361	-1.21882	2.15929	4	Myzap
ENSMUSG00000041468	-1.10541	0.258663	4	Gpr12
ENSMUSG00000041488	-0.384608	-0.578647	3	Stx3
ENSMUSG00000041695	-1.01142	-0.474267	3	Kcnj2
ENSMUSG00000041703	-3.22257	0.978	4	Zic5
ENSMUSG00000042042	-0.700155	-0.385367	3	Csgalnact2
ENSMUSG00000042207	0.447559	0.227359	1	Kdm5b
ENSMUSG00000042215	-0.296667	-0.230883	3	Bag2
ENSMUSG00000042613	0.835119	0.536253	1	Pbxip1
ENSMUSG00000042694	0.320939	0.587777	1	Stn1
ENSMUSG00000042817	0.443683	0.213695	1	Flt3
ENSMUSG00000043017	-1.08466	-0.46665	3	Ptgir
ENSMUSG00000043421	1.11543	1.39476	1	Hilpda
ENSMUSG00000043505	2.04951	1.97814	1	Gimap5
ENSMUSG00000043931	1.46254	3.48578	1	Gimap7
ENSMUSG00000044461	0.719883	1.18397	1	Shisa2
ENSMUSG00000044768	-0.509491	-0.530312	3	D1Ertd622e
ENSMUSG00000044827	-1.45176	1.42558	4	Tlr1
ENSMUSG00000045362	0.527116	0.338389	1	Tnfrsf26
ENSMUSG00000045826	1.05607	0.69669	1	Ptprcap
ENSMUSG00000046169	0.931269	0.591074	1	Adamts6
ENSMUSG00000046598	-0.721443	-0.426209	3	Bdh1
ENSMUSG00000046743	0.5617	0.248046	1	Fat4
ENSMUSG00000046791	-0.595103	-0.366306	3	Riox1
ENSMUSG00000046985	0.417649	0.332827	1	Tapt1
ENSMUSG00000047139	1.37608	0.535112	1	Cd24a
ENSMUSG00000047747	1.27734	1.63048	1	Rnf150
ENSMUSG00000047867	1.17036	1.21181	1	Gimap6
ENSMUSG00000047945	0.69871	0.295302	1	Marcksl1
ENSMUSG00000048170	-0.36249	-0.249539	3	Mcmbp
ENSMUSG00000048489	0.228638	0.38515	1	8430408G22Rik
ENSMUSG00000048644	1.24144	0.560844	1	Ctxn1
ENSMUSG00000049134	5.47189	2.36175	1	Nrap
ENSMUSG00000049421	0.325726	0.308809	1	Zfp260
ENSMUSG00000049422	-1.10423	0.604058	4	Chchd10
ENSMUSG00000049871	2.74896	0.617769	1	Nlrc3
ENSMUSG00000050075	0.370467	0.314742	1	Gpr171
ENSMUSG00000050272	3.16643	2.90715	1	Dscam
ENSMUSG00000050377	-0.879523	0.236787	4	Il31ra
ENSMUSG00000050914	-0.909659	1.45989	4	Ankrd37
ENSMUSG00000051124	1.38197	1.12789	1	Gimap9
ENSMUSG00000051236	1.43247	1.61794	1	Msrb3
ENSMUSG00000051397	-1.26113	-0.693876	3	Tacstd2
ENSMUSG00000051439	0.406128	-0.991829	2	Cd14
ENSMUSG00000051998	3.6263	3.58358	1	Lax1
ENSMUSG00000052013	-0.495361	-0.249123	3	Btla
ENSMUSG00000052142	0.398881	0.31398	1	Rasal3
ENSMUSG00000052392	-0.909228	-0.632477	3	Acot4
ENSMUSG00000052544	-0.550561	-0.474952	3	St6galnac3
ENSMUSG00000052572	-2.0306	0.334257	4	Dlg2
ENSMUSG00000052593	-0.220924	-0.26858	3	Adam17
ENSMUSG00000052684	1.55625	0.446186	1	Jun
ENSMUSG00000052688	0.533577	-0.434225	2	Rab7b
ENSMUSG00000052730	1.70833	2.2457	1	Gm5111
ENSMUSG00000052760	-0.285602	0.286423	4	A630001G21Rik
ENSMUSG00000053101	1.99167	0.711535	1	Gpr141
ENSMUSG00000053310	-1.6261	-0.291165	3	Nrgn
ENSMUSG00000053477	0.726249	0.352858	1	Tcf4
ENSMUSG00000053617	1.82324	1.10924	1	Sh3pxd2a
ENSMUSG00000053641	-0.315583	-0.406744	3	Dennd4a
ENSMUSG00000053819	1.08161	0.988249	1	Camk2d
ENSMUSG00000054414	0.420991	-0.366385	2	Slc30a7
ENSMUSG00000054435	3.01292	4.09837	1	Gimap4
ENSMUSG00000054920	-0.283893	-0.2664	3	Klhl5
ENSMUSG00000055116	-0.336986	0.403128	4	Arntl
ENSMUSG00000055421	3.89469	4.20264	1	Pcdh9
ENSMUSG00000056004	-0.693668	1.03441	4	9330182L06Rik
ENSMUSG00000056091	1.31556	0.722774	1	St3gal5
ENSMUSG00000056536	-0.34897	-0.216673	3	Pign
ENSMUSG00000056592	-0.402958	0.361093	4	Zfp658
ENSMUSG00000057098	0.407172	0.206507	1	Ebf1
ENSMUSG00000057606	-1.19605	0.856942	4	Colq
ENSMUSG00000057729	-0.993767	-0.464162	3	Prtn3
ENSMUSG00000057963	-0.278443	0.324634	4	Itpk1
ENSMUSG00000058624	-1.94625	-0.808293	3	Gda
ENSMUSG00000058794	-0.655516	-0.227956	3	Nfe2
ENSMUSG00000059305	-0.742984	1.4783	4	Vpreb1
ENSMUSG00000059648	-1.58207	2.16862	4	Rnase11
ENSMUSG00000059708	0.63709	0.94933	1	Akap17b
ENSMUSG00000059742	-1.23609	-0.748669	3	Kcnh7
ENSMUSG00000059900	-0.351039	0.324336	4	Tmem40
ENSMUSG00000059994	0.935987	1.0019	1	Fcrl1
ENSMUSG00000060131	-0.629924	-0.258066	3	Atp8b4
ENSMUSG00000060275	-0.906276	-0.767944	3	Nrg2
ENSMUSG00000061086	-0.530255	1.52719	4	Myl4
ENSMUSG00000061311	0.542048	0.677134	1	Rag1
ENSMUSG00000061414	1.42919	0.53672	1	Cracr2a
ENSMUSG00000061859	2.77656	1.62331	1	Patj
ENSMUSG00000061887	0.37315	0.380573	1	Ssbp3
ENSMUSG00000061983	-0.402901	-0.302636	3	Rps12
ENSMUSG00000062075	-0.21357	-0.210876	3	Lmnb2
ENSMUSG00000062082	-0.795246	-0.803644	3	Cd200r4
ENSMUSG00000062901	0.212609	0.242407	1	Klhl24
ENSMUSG00000064215	0.356195	0.278752	1	Ifi27
ENSMUSG00000064262	3.77664	2.79968	1	Gimap8
ENSMUSG00000066026	0.775528	0.708321	1	Dhrs3
ENSMUSG00000066672	-1.40463	0.859823	4	Olfr417
ENSMUSG00000066677	2.527	2.35623	1	Ifi208
ENSMUSG00000067071	0.496783	0.427155	1	Hes6
ENSMUSG00000067377	1.00813	1.50989	1	Tspan6
ENSMUSG00000068417	0.538908	2.31161	1	Pnp2
ENSMUSG00000068735	0.758081	0.321665	1	Trp53i11
ENSMUSG00000069516	-0.272214	-0.529678	3	Lyz2
ENSMUSG00000069833	1.74159	1.15429	1	Ahnak
ENSMUSG00000070476	-0.497867	-0.428243	3	Fam217b
ENSMUSG00000070709	0.747175	1.27296	1	Zfp974
ENSMUSG00000070923	0.540978	0.224184	1	Klhl9
ENSMUSG00000070953	-0.283884	-0.239148	3	Rabepk
ENSMUSG00000071342	-1.66705	0.794641	4	Lsmem1
ENSMUSG00000071379	0.668707	0.26418	1	Hpcal1
ENSMUSG00000071454	0.30552	-0.288112	2	Dtnb
ENSMUSG00000071713	-0.305419	-0.348702	3	Csf2rb
ENSMUSG00000072949	-1.18377	-0.390928	3	Acot1
ENSMUSG00000074305	1.56571	0.482843	1	Peak1
ENSMUSG00000075408	-1.54388	0.435985	4	6030408B16Rik
ENSMUSG00000076533	-1.68923	0.622613	4	Igkv4-90
ENSMUSG00000076617	2.69832	1.62476	1	Ighm
ENSMUSG00000076677	-1.9195	0.71757	4	Ighv6-3
ENSMUSG00000079481	-0.476616	-0.570076	3	Nhsl2
ENSMUSG00000079553	0.346904	-0.456787	2	Kifc1
ENSMUSG00000079644	-1.42929	-1.68402	3	Gm1110
ENSMUSG00000079652	0.985516	1.48685	1	Fam71f2
ENSMUSG00000079834	0.248051	0.428121	1	Tmlhe
ENSMUSG00000081534	-0.468717	-0.313954	3	Slc48a1
ENSMUSG00000081817	-1.06354	-0.73657	3	Gm13590
ENSMUSG00000084399	1.22716	1.02923	1	Gm15666
ENSMUSG00000084956	-0.95905	-0.648792	3	Gm16194
ENSMUSG00000085264	-1.60057	-0.7691	3	Gm15581
ENSMUSG00000085823	0.264138	0.503264	1	Gm13012
ENSMUSG00000085936	1.07488	0.713392	1	2610307P16Rik
ENSMUSG00000087201	0.48615	-0.627961	2	Gm15261
ENSMUSG00000089862	-0.298878	-0.518104	3	Umad1
ENSMUSG00000090019	0.740104	1.52293	1	Gimap1
ENSMUSG00000090272	0.837596	0.690147	1	Mndal
ENSMUSG00000091387	-0.675236	-0.373226	3	Gcnt4
ENSMUSG00000092051	2.15211	1.12484	1	Gm17229
ENSMUSG00000093896	3.45343	2.40741	1	Ighv1-76
ENSMUSG00000094075	2.89528	2.46807	1	Ighv1-80
ENSMUSG00000094124	5.09509	3.05954	1	Ighv1-74
ENSMUSG00000094689	3.47112	3.37982	1	Ighv1-81
ENSMUSG00000095127	4.14424	2.11978	1	Ighv1-82
ENSMUSG00000096020	4.18778	3.47176	1	Ighv1-75
ENSMUSG00000096054	1.13328	0.441709	1	Syne1
ENSMUSG00000096326	2.39609	1.46268	1	Ighv1-78
ENSMUSG00000096452	3.26386	1.80098	1	Ighv1-77
ENSMUSG00000096499	-1.53516	1.42955	4	Ighv1-5
ENSMUSG00000096986	-0.768546	-0.530857	3	4930509E16Rik
ENSMUSG00000097177	-1.35906	-0.703603	3	9330159M07Rik
ENSMUSG00000097769	-0.370093	-0.235146	3	Snhg4
ENSMUSG00000097971	-0.526262	-0.260032	3	Gm26917
ENSMUSG00000098112	-0.297742	-0.245676	3	Bin2
ENSMUSG00000102212	0.683301	0.794022	1	C230085N15Rik
ENSMUSG00000102813	-1.22005	0.583702	4	Gm37795
ENSMUSG00000102973	0.847349	1.28143	1	E430014B02Rik
ENSMUSG00000103038	0.489417	0.829818	1	Gm37124
ENSMUSG00000103168	5.13481	3.20245	1	Gm30948
ENSMUSG00000103290	-0.600942	0.561298	4	Ighv1-23
ENSMUSG00000103609	1.34548	2.62472	1	Gm37022
ENSMUSG00000104571	1.09446	1.42579	1	Gm43010
ENSMUSG00000104590	1.07608	1.43343	1	Gm5034
ENSMUSG00000105123	2.24504	1.11759	1	Ighv1-79
ENSMUSG00000105289	-2.29391	-1.77909	3	Gm43483
ENSMUSG00000105553	1.214	1.26733	1	Gm42514
ENSMUSG00000105757	3.38308	3.55707	1	Ighv1-83
ENSMUSG00000105987	-0.421179	-0.23575	3	AI506816
ENSMUSG00000106041	4.62264	3.96054	1	Olfr241-ps1
ENSMUSG00000106387	-1.75248	1.4014	4	Igkv4-73
ENSMUSG00000108814	3.57487	2.61483	1	Gm30717
ENSMUSG00000110958	1.48362	0.833059	1	AC153891.1
ENSMUSG00000112082	2.1132	2.33983	1	Gm35035
ENSMUSG00000112805	1.1328	1.01731	1	Gm34574
ENSMUSG00000112900	1.21871	2.21646	1	Gm48204
