# Supplementary material for: Interactions between lineage‐associated transcription factors govern haematopoietic progenitor states
Source: EMBO J. 2020 Oct 26;39(24):e104983. doi: 10.15252/embj.2020104983 (PMC7737608; doi:10.15252/embj.2020104983)
Supplement: Supplementary file 8 — Dataset EV5 [file EMBJ-39-e104983-s008.xlsx]

## Sheet: Module 6
Dataset EV5. List of Gene Ontology terms enriched in indicated modules in figure 3D.
	Module 6
Gene ontology Biological processes
Term	P-value	Adjusted P-value	Odds Ratio	EnrichR Combined Score	Genes
G1/S transition of mitotic cell cycle (GO:0000082)	7.5271e-06	0.0384108	9.80392	115.657	CDT1;CDC34;TFDP1;RANBP3;E2F1;RCC1;MCM5
transcription, DNA-templated (GO:0006351)	3.26532e-05	0.0833145	4.54395	46.9371	TCERG1;PRMT5;TWNK;E2F1;NELFB;POLR3H;YBX1;SSRP1;TRIP13;PWP1;GTF2H4
DNA-dependent DNA replication (GO:0006261)	3.90471e-05	0.0664191	13.1303	133.282	WDHD1;CDC34;TWNK;MCMBP;LRWD1
tRNA modification (GO:0006400)	4.63327e-05	0.0591089	12.6775	126.517	NSUN2;PUS1;TRMT1;THUMPD1;MTO1
DNA metabolic process (GO:0006259)	5.85702e-05	0.0597767	4.6834	45.6411	WDHD1;CDC34;GRWD1;XRCC3;LONP1;MCM5;LRWD1;ATRIP;GTF2H4;TICRR
rRNA metabolic process (GO:0016072)	6.85866e-05	0.0583329	5.88235	56.3966	NOP56;TBL3;UTP4;PES1;MARS;NOC4L;RRP1B;RPL10A
rRNA processing (GO:0006364)	7.35366e-05	0.0536082	5.82411	55.4323	NOP56;TBL3;UTP4;PES1;NOC4L;THUMPD1;RRP1B;RPL10A
ribosome biogenesis (GO:0042254)	0.000159976	0.102045	5.20562	45.4997	NOP56;TBL3;UTP4;PES1;NOC4L;RRP1B;RPL10A;NOC2L
ncRNA processing (GO:0034470)	0.000164883	0.0934889	5.18269	45.1426	NOP56;TBL3;UTP4;PES1;NOC4L;RRP1B;RPL10A;MRPL44
DNA replication (GO:0006260)	0.00017138	0.0874555	7.35294	63.7619	WDHD1;GRWD1;MCMBP;MCM5;ATRIP;TICRR
mitochondrial translational elongation (GO:0070125)	0.000319191	0.148076	8.45166	68.0335	GFM1;MRPS2;MRPS30;TUFM;MRPL44
cell cycle G1/S phase transition (GO:0044843)	0.000413463	0.175825	7.99233	62.2678	CDT1;CDC34;RANBP3;RCC1;MCM5
RNA modification (GO:0009451)	0.000497048	0.195111	10.8932	82.863	NOP56;NSUN2;TRMT1;THUMPD1
regulation of fat cell proliferation (GO:0070344)	0.000676306	0.246513	49.0196	357.788	TFDP1;E2F1
mitochondrial ribosome assembly (GO:0061668)	0.000676306	0.230079	49.0196	357.788	DDX28;MPV17L2
Gene ontology Cellular component
Term	P-value	Adjusted P-value	Odds Ratio	EnrichR Combined Score	Genes
mitochondrion (GO:0005739)	6.83055e-15	3.04642e-12	4.87329	158.954	DDX28;AGPAT5;GCDH;GFM1;POLDIP2;MPV17L2;MRPS30;PHB2;MTO1;TIMM50;HSPD1;AIFM1;C1QBP;LONP1;CYC1;DLAT;ADPRHL2;PUS1;XRCC3;ACAD9;DNAJC11;MRPS2;TRMT1;MCAT;TUFM;COQ5;MRPL44;COQ4;LETM1;SUCLG2;TARS2;VDAC1;SFXN1;UBA1
nucleolus (GO:0005730)	1.63412e-07	3.64409e-05	4.13331	64.5912	DDX28;NOP56;DDX18;UTP4;NSUN2;CASK;NOC4L;LRWD1;RRP1B;NOC2L;PWP1;TBL3;MYBBP1A;EWSR1;GRWD1;PES1;MARS;POLR1E;TRIM27
mitochondrial inner membrane (GO:0005743)	6.02352e-07	8.95497e-05	5.60635	80.2965	ACAD9;MPV17L2;MRPS2;MRPS30;PHB2;TIMM50;COQ5;MRPL44;HSPD1;LETM1;SLC25A39;AIFM1;CYC1
mitochondrial matrix (GO:0005759)	1.32833e-06	0.000148109	5.72956	77.5301	GCDH;GFM1;ADPRHL2;PDE12;PUS1;TWNK;LONP1;SUCLG2;DLAT;MCAT;COQ5;HSPD1
preribosome (GO:0030684)	0.000159122	0.0141937	9.80392	85.7435	NOP56;TBL3;PES1;NOC4L;RRP1B
nucleolar part (GO:0044452)	0.000630718	0.0468834	5.76701	42.4951	NOP56;UTP4;POLR1E;TRIM27;RRP1B;RAE1
preribosome, large subunit precursor (GO:0030687)	0.000713062	0.0454322	16.9683	122.952	PES1;RRP1B;NOC2L
nuclear speck (GO:0016607)	0.000960836	0.0535666	3.97456	27.6141	PRPF4;CDC34;NAMPT;PRCC;GTF2H4;RBM10;DPP3;TIMM50
nuclear chromosome part (GO:0044454)	0.00146444	0.0725711	3.37635	22.035	WDHD1;RUVBL2;XRCC3;E2F1;RCC1;MCMBP;MCM5;E2F4;LRWD1
small-subunit processome (GO:0032040)	0.00171664	0.076562	12.605	80.2612	NOP56;TBL3;NOC4L
fibrillar center (GO:0001650)	0.00202686	0.0821798	5.61293	34.8073	NOP56;UTP4;POLR1E;TRIM27;RAE1
methylosome (GO:0034709)	0.00289716	0.107678	24.5098	143.236	PRMT5;WDR77
nuclear body (GO:0016604)	0.00335128	0.114975	2.61755	14.9159	PRPF4;CDT1;CDC34;ADPRHL2;NAMPT;PRCC;UBE2O;GTF2H4;RBM10;DPP3;TIMM50
90S preribosome (GO:0030686)	0.00517465	0.16485	18.3824	96.7644	NOC4L;NOC2L
mitochondrial envelope (GO:0005740)	0.0116228	0.345583	6.39386	28.4833	AIFM1;VDAC1;THOP1

## Sheet: Module 10
	Module 10
Gene ontology Biological processes
Term	P-value	Adjusted P-value	Odds Ratio	EnrichR Combined Score	Genes
RNA modification (GO:0009451)	2.03668e-08	0.000103932	23.1481	409.939	QTRT1;CTU2;AARS2;WDR4;NOP2;PUS7;FTSJ3
tRNA processing (GO:0008033)	5.45151e-08	0.000139095	20.1613	337.193	QTRT1;CTU2;AARS2;TRMT10C;POP1;ELAC2;WDR4
folic acid metabolic process (GO:0046655)	3.38485e-06	0.00575763	37.594	473.541	SHMT2;SHMT1;FPGS;SLC19A1
folic acid-containing compound metabolic process (GO:0006760)	7.60053e-06	0.00969637	31.0559	366.065	SHMT2;SHMT1;FPGS;SLC19A1
ribosome assembly (GO:0042255)	1.53141e-05	0.0156295	15.9439	176.766	RRP7A;BOP1;NOP2;PPAN;NLE1
dicarboxylic acid metabolic process (GO:0043648)	1.98051e-05	0.0168443	15.1332	163.886	SHMT2;SHMT1;FPGS;ALDH18A1;SLC19A1
ribosomal large subunit assembly (GO:0000027)	2.28227e-05	0.0166377	23.8095	254.47	BOP1;NOP2;PPAN;NLE1
L-serine metabolic process (GO:0006563)	2.72991e-05	0.0174134	48.7013	511.785	SHMT2;SHMT1;PHGDH
rRNA processing (GO:0006364)	0.000142988	0.0810745	6.18812	54.7818	RRP7A;BOP1;NOP2;ISG20L2;DHX37;LYAR;WDR46
RNA methylation (GO:0001510)	0.000162583	0.0829659	14.5773	127.177	TRMT10C;NOP2;BUD23;FTSJ3
maturation of LSU-rRNA (GO:0000470)	0.000243604	0.11301	24.3506	202.597	BOP1;NOP2;FTSJ3
phosphatidylglycerol metabolic process (GO:0046471)	0.000243604	0.103592	24.3506	202.597	PGS1;LPCAT1;CRLS1
ribonucleoprotein complex assembly (GO:0022618)	0.000247742	0.0972484	6.86813	57.0269	RRP7A;BOP1;NOP2;PPAN;EIF4B;NLE1
rRNA methylation (GO:0031167)	0.000279004	0.101697	23.2919	190.628	NOP2;BUD23;FTSJ3
ribosome biogenesis (GO:0042254)	0.000284351	0.0967362	5.53097	45.1621	RRP7A;NOM1;BOP1;ISG20L2;DHX37;LYAR;WDR46
Gene ontology Cellular component
Term	P-value	Adjusted P-value	Odds Ratio	EnrichR Combined Score	Genes
mitochondrial inner membrane (GO:0005743)	3.41035e-06	0.00152102	5.76037	72.5155	PGS1;MRPL50;STOML2;TIMM29;TOMM40;SHMT2;MRPL19;ALDH18A1;ECSIT;CRLS1;MRPL55
mitochondrion (GO:0005739)	3.96121e-06	0.00088335	3.30688	41.1341	AARS2;TOMM40;TRMT10C;SHMT2;ELAC2;MRPL19;GSR;ECSIT;ATAD3A;CRLS1;MYO19;TMEM70;PGS1;NUDT9;ABHD11;SCO1;FPGS;ALDH18A1;BCAT2
nucleolus (GO:0005730)	2.5097e-05	0.00373108	3.69822	39.1744	NOM1;INO80E;POP1;NOP2;AEN;WDR46;NLE1;FTSJ3;BOP1;HIRIP3;DHX37;BUD23;LYAR;DTD1
preribosome, large subunit precursor (GO:0030687)	0.000404628	0.0451161	20.6044	160.973	BOP1;PPAN;FTSJ3
preribosome (GO:0030684)	0.000834158	0.0744069	9.52381	67.5151	BOP1;PPAN;WDR46;FTSJ3
ribonuclease P complex (GO:0030677)	0.00165395	0.122943	32.4675	207.941	TRMT10C;POP1
mitochondrial matrix (GO:0005759)	0.00175195	0.111624	4.05844	25.759	NUDT9;TRMT10C;SHMT2;ELAC2;FPGS;GSR;BCAT2
mitochondrial large ribosomal subunit (GO:0005762)	0.0030947	0.172529	10.3022	59.5268	MRPL50;MRPL19;MRPL55
integral component of mitochondrial membrane (GO:0032592)	0.00381936	0.18927	9.56633	53.2622	TOMM40;SCO1;TMEM70
mitochondrial outer membrane (GO:0005741)	0.00399939	0.178373	6.21118	34.2957	QTRT1;TOMM40;MSTO1;MYO19
spindle midzone (GO:0051233)	0.0122059	0.494895	11.9048	52.4504	CTDP1;RCC2
heterochromatin (GO:0000792)	0.0221103	0.821767	8.7108	33.2031	ORC2;HMGA1
nucleolar ribonuclease P complex (GO:0005655)	0.033137	1	29.7619	101.402	POP1
mitochondrial intermembrane space (GO:0005758)	0.0406257	1	6.26566	20.0711	STOML2;TIMM29

## Sheet: Module 12
	Module 12
Gene ontology Biological processes
Term	P-value	Adjusted P-value	Odds Ratio	EnrichR Combined Score	Genes
chromosome organization (GO:0051276)	2.97117e-07	0.00151619	22.0913	332.013	CENPT;COPS4;COPS3;COPS2;NUF2;CDCA8
mitotic metaphase plate congression (GO:0007080)	2.01156e-06	0.0051325	23.9751	314.471	CCNB1;SEH1L;NUF2;CDCA8;KIF22
protein deneddylation (GO:0000338)	1.29469e-05	0.0220227	61.8557	696.164	COPS4;COPS3;COPS2
retrograde vesicle-mediated transport, Golgi to ER (GO:0006890)	4.36064e-05	0.0556308	12.8866	129.385	RACGAP1;PITPNB;COPG2;KIF22;ERGIC2
mitotic sister chromatid segregation (GO:0000070)	4.91164e-05	0.0501282	12.5723	124.734	CCNB1;SEH1L;CDCA8;KIF22;TUBG1
Golgi vesicle transport (GO:0048193)	5.22822e-05	0.044466	6.08666	60.0075	BCAP31;TFG;RACGAP1;PITPNB;CAPZA1;COPG2;KIF22;ERGIC2
metaphase plate congression (GO:0051310)	6.0816e-05	0.0443348	18.7441	181.962	CCNB1;SEH1L;CDCA8;KIF22
mitotic cell cycle phase transition (GO:0044772)	0.000101192	0.0645478	6.53076	60.0732	PPP6C;CCNB1;CDC45;CCNE1;CUL1;FGFR1OP;TUBG1
branched-chain amino acid catabolic process (GO:0009083)	0.000138043	0.0782703	29.4551	261.795	BCKDK;DLD;ACAT1
G1/S transition of mitotic cell cycle (GO:0000082)	0.00015921	0.081245	9.81836	85.8644	PPP6C;CDC45;RRM2;CCNE1;CUL1
branched-chain amino acid metabolic process (GO:0009081)	0.000159278	0.0738904	28.1162	245.872	BCKDK;DLD;ACAT1
cellular amino acid catabolic process (GO:0009063)	0.000182526	0.0776193	26.8938	231.518	BCKDK;DLD;ACAT1
nucleotide-excision repair, DNA damage recognition (GO:0000715)	0.000182526	0.0716486	26.8938	231.518	COPS4;COPS3;COPS2
regulation of transcription involved in G1/S transition of mitotic cell cycle (GO:0000083)	0.000265155	0.0966489	23.7906	195.921	CDC45;RRM2;CCNE1
regulation of mitotic cell cycle phase transition (GO:1901990)	0.000276106	0.0939313	6.72344	55.0968	CCNB1;PSMC6;CUL1;FGFR1OP;TUBG1;MAD2L1
Gene ontology Biological processes
Term	P-value	Adjusted P-value	Odds Ratio	EnrichR Combined Score	Genes
spindle (GO:0005819)	3.03073e-07	0.000135171	9.97672	149.744	SGO1;CCNB1;RACGAP1;KATNA1;CDCA8;KIF22;TUBG1;CALM2;MAD2L1
chromosome, centromeric region (GO:0000775)	9.31759e-05	0.0207782	16.8315	156.213	SGO1;CENPT;NUF2;CDCA8
nuclear chromosome part (GO:0044454)	0.000121768	0.0181028	4.73385	42.6681	CENPT;CCNB1;XRCC6;HNRNPK;RBBP4;POLR2B;NUF2;ASF1B;PPP1CA
spindle pole (GO:0000922)	0.000173951	0.0193955	9.63484	83.4063	SGO1;CCNB1;KATNA1;TUBG1;CALM2
chromosomal region (GO:0098687)	0.000510547	0.0455408	10.8519	82.2575	SGO1;CENPT;NUF2;CDCA8
mitotic spindle (GO:0072686)	0.00074547	0.0554133	9.81836	70.7069	RACGAP1;KATNA1;KIF22;MAD2L1
condensed nuclear chromosome kinetochore (GO:0000778)	0.00124445	0.0792892	37.4883	250.761	CCNB1;NUF2
spindle midzone (GO:0051233)	0.00927055	0.516833	13.7457	64.3424	RACGAP1;CDCA8
endosomal part (GO:0044440)	0.00987884	0.489551	13.3023	61.4215	VPS26A;VPS35
precatalytic spliceosome (GO:0071011)	0.0111471	0.49716	12.4961	56.1897	SMU1;PLRG1
Cul4-RING E3 ubiquitin ligase complex (GO:0080008)	0.013176	0.534227	11.4548	49.5917	CRBN;PLRG1
nuclear speck (GO:0016607)	0.0146541	0.544646	3.48286	14.7082	SMU1;COPS4;PLRG1;KIF22;GLYR1
nuclear chromosome, telomeric region (GO:0000784)	0.0152624	0.523619	5.7809	24.1778	XRCC6;POLR2B;PPP1CA
condensed chromosome (GO:0000793)	0.0161101	0.513223	10.3093	42.5599	SGO1;TUBG1
mitochondrial matrix (GO:0005759)	0.0171125	0.508811	3.34717	13.6161	BCKDK;CCNB1;PDHB;DLD;ACAT1

## Sheet: Module 19
	Module 19
Gene ontology Biological processes
Term	P-value	Adjusted P-value	Odds Ratio	EnrichR Combined Score	Genes
rRNA metabolic process (GO:0016072)	6.52312e-12	3.32875e-08	16.6667	429.261	EXOSC7;UTP6;EXOSC4;RPP30;DDX56;MRTO4;FCF1;SNU13;NOL11;EXOSC2;WDR43;RPF1
rRNA processing (GO:0006364)	7.33441e-12	1.87137e-08	16.5017	423.077	EXOSC7;UTP6;EXOSC4;RPP30;DDX56;MRTO4;FCF1;SNU13;NOL11;EXOSC2;WDR43;RPF1
ribosome biogenesis (GO:0042254)	2.7353e-11	4.65274e-08	14.7493	358.734	EXOSC7;UTP6;EXOSC4;RPP30;DDX56;MRTO4;FCF1;SNU13;NOL11;EXOSC2;WDR43;RPF1
ncRNA processing (GO:0034470)	2.87992e-11	3.67405e-08	14.6843	356.398	EXOSC7;UTP6;EXOSC4;RPP30;DDX56;MRTO4;FCF1;SNU13;NOL11;EXOSC2;WDR43;RPF1
translation (GO:0006412)	1.46914e-07	0.000149941	10.7759	169.541	YARS;MRPL3;AIMP2;LARS;MRTO4;SNU13;MRPL37;IARS;YARS2
tRNA aminoacylation (GO:0043039)	3.132e-07	0.000266376	34.7222	520.015	YARS;AIMP2;LARS;IARS;YARS2
tRNA aminoacylation for protein translation (GO:0006418)	6.4162e-07	0.000467741	30.1932	430.533	YARS;AIMP2;LARS;IARS;YARS2
cellular macromolecule biosynthetic process (GO:0034645)	7.47325e-07	0.0004767	7.56888	106.772	MRPL3;ORC1;MCM3;RPA1;RPA2;MCM10;SNU13;MRPL37;YARS2;MCM2
cell cycle G1/S phase transition (GO:0044843)	9.83118e-07	0.000557428	18.1159	250.589	ORC1;MCM3;RPA1;RPA2;MCM10;MCM2
DNA-dependent DNA replication (GO:0006261)	1.73878e-06	0.000887298	24.8016	328.927	ORC1;GINS3;RPA1;MCM10;MCM2
G1/S transition of mitotic cell cycle (GO:0000082)	2.13873e-06	0.000992177	15.873	207.227	ORC1;MCM3;RPA1;RPA2;MCM10;MCM2
U4 snRNA 3'-end processing (GO:0034475)	2.47282e-06	0.00105157	104.167	1344.81	EXOSC7;EXOSC4;EXOSC2
nuclear-transcribed mRNA catabolic process, exonucleolytic, 3'-5' (GO:0034427)	3.69965e-06	0.00145226	92.5926	1158.08	EXOSC7;EXOSC4;EXOSC2
DNA replication (GO:0006260)	4.65272e-06	0.00169592	13.8889	170.529	ORC1;MCM3;RPA1;RPA2;MCM10;MCM2
rRNA 3'-end processing (GO:0031125)	9.61471e-06	0.00327092	69.4444	802.237	EXOSC7;EXOSC4;EXOSC2
Gene ontology Biological processes
Term	P-value	Adjusted P-value	Odds Ratio	EnrichR Combined Score	Genes
nucleolus (GO:0005730)	1.42e-08	6.34e-06	6.16371	111.369	UTP6;DDX56;FCF1;MCM10;SNU13;PA2G4;WDR43;TXN2;RPF1;EXOSC4;ORC1;MRTO4;NOL11;EXOSC2;GET4
cytoplasmic exosome (RNase complex) (GO:0000177)	2.04e-07	4.56e-05	74.0741	1140.95	EXOSC7;PNPT1;EXOSC4;EXOSC2
U2-type spliceosomal complex (GO:0005684)	2.46e-06	0.000365	23.1481	298.981	PPIL1;SNRNP40;SNU13;PRPF31;SNRPB
nuclear exosome (RNase complex) (GO:0000176)	9.61e-06	0.00107204	69.4444	802.237	EXOSC7;EXOSC4;EXOSC2
nuclear chromosome, telomeric region (GO:0000784)	4.2e-05	0.00374456	12.9803	130.819	ORC1;MCM3;RPA1;RPA2;MCM2
spliceosomal snRNP complex (GO:0097525)	6.05e-05	0.00449677	18.8324	182.918	SNRNP40;SNU13;PRPF31;SNRPB
telomerase holoenzyme complex (GO:0005697)	6.56e-05	0.00417875	37.8788	364.854	SNRNP40;LSM11;SNRPB
nuclear chromosome part (GO:0044454)	8.12e-05	0.00452792	5.66893	53.3921	ORC1;UHRF1;RUVBL1;MCM3;RPA1;RPA2;MLH1;MCM2
chromosome, telomeric region (GO:0000781)	8.48e-05	0.00420225	11.2007	105.009	ORC1;MCM3;RPA1;RPA2;MCM2
U4/U6 x U5 tri-snRNP complex (GO:0046540)	9.72e-05	0.00433496	33.3333	307.959	SNU13;PRPF31;SNRPB
U2-type catalytic step 2 spliceosome (GO:0071007)	0.000153	0.00619652	28.7356	252.477	PPIL1;SNRNP40;SNRPB
preribosome (GO:0030684)	0.000155	0.00574961	14.8148	129.986	UTP6;FCF1;SNU13;RPF1
spliceosomal tri-snRNP complex (GO:0097526)	0.000187	0.00641677	26.8817	230.758	SNU13;PRPF31;SNRPB
precatalytic spliceosome (GO:0071011)	0.000226	0.00719507	25.2525	212.011	SNRNP40;SNU13;PRPF31
U7 snRNP (GO:0005683)	0.000265	0.00788734	79.3651	653.553	LSM11;SNRPB

## Sheet: Module 40
	Module 40
Gene ontology Cellular component
Term	P-value	Adjusted P-value	Odds Ratio	EnrichR Combined Score	Genes
histone methyltransferase complex (GO:0035097)	0.000171	0.0760586	27.8293	241.463	KMT2A;KMT2C;JARID2
nucleoplasm part (GO:0044451)	0.000251	0.0560137	6.70092	55.5461	NCOA2;CREBBP;KMT2A;KMT2C;JARID2;TAF4
chromatin (GO:0000785)	0.000465	0.0690877	7.67813	58.9226	CREBBP;KDM3B;SLF2;SMARCC2;TAF4
MLL1 complex (GO:0071339)	0.00160322	0.178759	33.67	216.692	KMT2A;TAF4
MLL1/2 complex (GO:0044665)	0.00160322	0.143007	33.67	216.692	KMT2A;TAF4
nuclear chromatin (GO:0000790)	0.00228184	0.169617	7.18649	43.7138	CREBBP;SMARCC2;HIST1H1E;TAF4
cytoplasmic vesicle (GO:0031410)	0.0117362	0.747761	6.34249	28.1929	ARFGEF2;HEATR5B;TRAPPC8
axonemal microtubule (GO:0005879)	0.0131291	0.731949	75.7576	328.252	ARFGEF2
axolemma (GO:0030673)	0.0131291	0.650621	75.7576	328.252	SPTBN1
spanning component of plasma membrane (GO:0044214)	0.0131291	0.585559	75.7576	328.252	BMPR2
H3 histone acetyltransferase complex (GO:0070775)	0.0153009	0.620381	64.9351	271.418	KAT6A
MOZ/MORF histone acetyltransferase complex (GO:0070776)	0.0153009	0.568683	64.9351	271.418	KAT6A
nucleolus (GO:0005730)	0.0159064	0.545713	3.36202	13.9222	DDX17;GOLGA3;KAT6A;CHD2;SPTBN1
spectrin-associated cytoskeleton (GO:0014731)	0.017468	0.55648	56.8182	229.965	SPTBN1
death-inducing signaling complex (GO:0031264)	0.017468	0.519381	56.8182	229.965	CFLAR
Reactome
Term	P-value	Adjusted P-value	Odds Ratio	EnrichR Combined Score	Genes
Chromatin organization Homo sapiens R-HSA-4839726	2.93249e-08	4.4867e-05	16.0901	279.08	NCOA2;CREBBP;KDM3B;SMARCC2;KMT2A;ATXN7;KMT2C;KAT6A
Chromatin modifying enzymes Homo sapiens R-HSA-3247509	2.93249e-08	2.24335e-05	16.0901	279.08	NCOA2;CREBBP;KDM3B;SMARCC2;KMT2A;ATXN7;KMT2C;KAT6A
HATs acetylate histones Homo sapiens R-HSA-3214847	8.91455e-05	0.0454642	16.9924	158.458	NCOA2;CREBBP;ATXN7;KAT6A
RORA activates gene expression Homo sapiens R-HSA-1368082	0.00160322	0.613233	33.67	216.692	NCOA2;CREBBP
YAP1- and WWTR1 (TAZ)-stimulated gene expression Homo sapiens R-HSA-2032785	0.00184927	0.565877	31.348	197.272	NCOA2;CREBBP
Transcriptional activation of mitochondrial biogenesis Homo sapiens R-HSA-2151201	0.0034987	0.892169	22.7273	128.531	NCOA2;CREBBP
PKMTs methylate histone lysines Homo sapiens R-HSA-3214841	0.0034987	0.764716	22.7273	128.531	KMT2A;KMT2C
Pre-NOTCH Transcription and Translation Homo sapiens R-HSA-1912408	0.003673	0.702461	22.1729	124.318	CREBBP;TNRC6B
BMAL1:CLOCK,NPAS2 activates circadian gene expression Homo sapiens R-HSA-1368108	0.00385128	0.654718	21.645	120.332	NCOA2;CREBBP
Activation of gene expression by SREBF (SREBP) Homo sapiens R-HSA-2426168	0.00385128	0.589246	21.645	120.332	NCOA2;CREBBP
Mitochondrial biogenesis Homo sapiens R-HSA-1592230	0.00520926	0.724561	18.5529	97.5384	NCOA2;CREBBP
Regulation of cholesterol biosynthesis by SREBP (SREBF) Homo sapiens R-HSA-1655829	0.00652334	0.831726	16.5289	83.1797	NCOA2;CREBBP
Pre-NOTCH Expression and Processing Homo sapiens R-HSA-1912422	0.00699147	0.822842	15.949	79.1557	CREBBP;TNRC6B
Transcriptional Regulation by TP53 Homo sapiens R-HSA-3700989	0.00707086	0.772744	5.22466	25.8713	CREBBP;KAT6A;TAF4;TNRC6B
Circadian Clock Homo sapiens R-HSA-400253	0.00848431	0.8654	14.43	68.8245	NCOA2;CREBBP
