# Supplementary material for: Interactions between lineage‐associated transcription factors govern haematopoietic progenitor states
Source: EMBO J. 2020 Oct 26;39(24):e104983. doi: 10.15252/embj.2020104983 (PMC7737608; doi:10.15252/embj.2020104983)
Supplement: Supplementary file 9 — Dataset EV6 [file EMBJ-39-e104983-s009.xlsx]

## Sheet: Cebpa_Hoxb8
Dataset EV6. List of genes with significant interaction terms in the double perturbation experiments.
target	target_symbol	mean_expr	cebpa_log2FoldChange	Hoxb8*_log2FoldChange	interaction_log2FoldChange	Cebpa_log2FoldChange_ashr	Hoxb8*_log2FoldChange_ashr	interaction_log2FoldChange_ashr	Cebpa_padj	Hoxb8*_padj	interaction_padj	interaction_class	interaction_type
ENSMUSG00000000058	Cav2	19.8633	0.0101333	0.13488	-0.893777	0.00485432	0.0663287	-0.561889	0.976691	0.598245	0.00296063	synergy	00-1
ENSMUSG00000000184	Ccnd2	518.648	-0.168738	1.23888	0.321282	-0.154581	1.23492	0.279211	0.000961851	1.0998e-158	1.35056e-05	synergy	011
ENSMUSG00000000244	Tspan32	490.677	0.200409	0.0549896	0.211742	0.184816	0.0491977	0.17738	3.60952e-05	0.417421	0.0123933	synergy	101
ENSMUSG00000000275	Trim25	105.796	0.0743869	0.464126	-0.38203	0.0573782	0.430395	-0.257185	0.543282	2.87361e-07	0.0108172	buffering	01-1
ENSMUSG00000000326	Comt	286.06	-0.0132762	-0.327021	0.24138	-0.0117776	-0.305325	0.191748	0.887176	6.07415e-08	0.0162806	buffering	0-11
ENSMUSG00000000339	Rtca	59.7689	-0.212411	-0.181752	0.313516	-0.161943	-0.135324	0.186121	0.0443052	0.126645	0.084187	buffering	-101
ENSMUSG00000000420	Galnt1	179.64	-0.00276578	-0.0194327	-0.232616	-0.00229777	-0.0156255	-0.163983	0.985046	0.873068	0.0893641	synergy	00-1
ENSMUSG00000000532	Acvr1b	20.9614	0.767726	0.149673	-1.08344	0.629872	0.0660688	-0.773098	6.76683e-05	0.610963	0.000779867	buffering	10-1
ENSMUSG00000000561	Wdr77	134.7	-0.243589	-0.0991826	0.355968	-0.208747	-0.0810103	0.266417	0.000828069	0.290245	0.00299901	buffering	-101
ENSMUSG00000000594	Gm2a	470.796	0.408849	-0.116799	-0.416531	0.395612	-0.105497	-0.372526	8.75417e-21	0.0446524	8.22925e-09	buffering	10-1
ENSMUSG00000000628	Hk2	81.7236	-0.260266	0.461731	-0.386509	-0.177538	0.391742	-0.196017	0.0535588	0.000333717	0.0852024	dominant	-11-1
ENSMUSG00000000902	Smarcb1	437.13	-0.0747043	-0.175484	0.304795	-0.0637473	-0.149492	0.231253	0.388527	0.0246918	0.00751525	synergy	001
ENSMUSG00000000916	Nsun5	53.7493	-0.254825	-0.202151	0.579682	-0.177162	-0.136739	0.378056	0.0498072	0.171537	0.00305282	buffering	-101
ENSMUSG00000000938	Hoxa10	48.8631	0.0234768	-0.976486	-0.413023	0.0151341	-0.9417	-0.19167	0.908744	1.41959e-13	0.0979083	synergy	0-1-1
ENSMUSG00000000982	Ccl3	97.4808	-0.727423	0.968098	0.533084	-0.702885	0.955376	0.43231	3.32234e-19	2.12479e-35	3.46622e-05	dominant	-111
ENSMUSG00000001018	Snapin	85.6995	0.0498215	-0.209809	0.326263	0.0361373	-0.154212	0.188179	0.74099	0.089939	0.0846913	buffering	0-11
ENSMUSG00000001029	Icam2	346.834	-0.101645	-0.0360226	0.359638	-0.0897294	-0.0309035	0.295966	0.14151	0.686839	0.000109184	synergy	001
ENSMUSG00000001054	Rmnd5b	122.265	0.0576863	0.847859	0.326447	0.0417622	0.827627	0.195296	0.699562	4.44633e-18	0.0673734	synergy	011
ENSMUSG00000001056	Nhp2	809.441	-0.307262	0.244501	0.305519	-0.294549	0.233142	0.275508	1.33482e-16	3.04085e-09	4.70388e-07	dominant	-111
ENSMUSG00000001157	Gmcl1	48.2993	0.0843029	0.00301093	-0.387139	0.0569933	0.0019476	-0.204211	0.600587	0.990037	0.0693265	synergy	00-1
ENSMUSG00000001173	Ocrl	66.7347	-0.224562	-0.600559	-0.383115	-0.158887	-0.559409	-0.200755	0.0734585	4.47089e-07	0.075087	synergy	-1-1-1
ENSMUSG00000001227	Sema6b	14.6528	0.136059	0.814332	-1.01802	0.0444494	0.61055	-0.368206	0.722872	0.0032851	0.0213554	buffering	01-1
ENSMUSG00000001285	Myg1	152.055	-0.0948022	-0.165957	0.291302	-0.081954	-0.142394	0.223321	0.223465	0.0280239	0.00853111	synergy	001
ENSMUSG00000001305	Rrp15	238.145	-0.320933	-0.00898388	0.228984	-0.288713	-0.0074774	0.170637	4.00403e-07	0.934505	0.0566825	buffering	-101
ENSMUSG00000001380	Hars	288.522	-0.242174	-0.142672	0.265643	-0.213391	-0.121609	0.201775	0.000168087	0.0655844	0.0191633	buffering	-101
ENSMUSG00000001473	Tubb6	119.369	-0.0934369	-0.151756	0.315394	-0.0729138	-0.116662	0.204296	0.4084	0.166097	0.0447954	synergy	001
ENSMUSG00000001588	Acap1	399.159	0.265199	-0.845606	0.535985	0.228819	-0.834007	0.461497	0.000217468	1.08289e-30	1.38016e-06	dominant	1-11
ENSMUSG00000001674	Ddx18	116.619	-0.241926	-0.0195894	0.269756	-0.208388	-0.0159674	0.196217	0.000687901	0.86633	0.0320511	buffering	-101
ENSMUSG00000001707	Eef1e1	227.552	-0.343187	-0.287135	0.28317	-0.321321	-0.266383	0.23105	1.86393e-11	6.52108e-07	0.00212997	buffering	-1-11
ENSMUSG00000001786	Fbxo7	123.04	0.248188	0.557223	0.43086	0.18782	0.523999	0.277029	0.0212453	5.25239e-08	0.00985372	synergy	111
ENSMUSG00000001986	Gria3	768.733	-0.348903	0.454823	0.350823	-0.337723	0.448902	0.322331	1.59775e-22	2.07731e-33	3.88276e-10	dominant	-111
ENSMUSG00000002028	Kmt2a	242.955	0.285569	0.141186	-0.321315	0.233299	0.108172	-0.209555	0.00128617	0.203028	0.0383013	buffering	10-1
ENSMUSG00000002058	Unc119	57.3864	0.043355	-0.60136	0.468582	0.0290111	-0.553618	0.257514	0.811606	2.29291e-06	0.0260481	buffering	0-11
ENSMUSG00000002102	Psmc3	539.39	-0.139826	-0.265728	0.315015	-0.122869	-0.239867	0.250323	0.0364824	5.39882e-05	0.00174901	buffering	0-11
ENSMUSG00000002289	Angptl4	82.6142	-0.290728	-0.305923	0.705127	-0.207148	-0.224498	0.566067	0.0202947	0.0247334	0.000133113	buffering	-1-11
ENSMUSG00000002372	Ranbp3	139.2	-0.147443	0.107085	0.251594	-0.118604	0.0837883	0.167151	0.11852	0.315426	0.0995753	synergy	001
ENSMUSG00000002396	Ocel1	22.9362	-0.418432	-0.15462	0.58583	-0.22607	-0.0723154	0.196401	0.0452698	0.567537	0.0996605	buffering	-101
ENSMUSG00000002524	Puf60	405.792	0.01755	-0.238899	0.259032	0.016001	-0.221289	0.218126	0.823277	7.31456e-06	0.00162476	buffering	0-11
ENSMUSG00000002550	Uck1	31.1784	-0.110156	-0.54755	0.482126	-0.0672166	-0.467047	0.226383	0.551419	0.000281639	0.0550363	buffering	0-11
ENSMUSG00000002635	Pdcd2l	108.303	-0.160498	-0.243276	0.28362	-0.133368	-0.205776	0.198147	0.0536378	0.0042959	0.0377218	buffering	0-11
ENSMUSG00000002658	Gtf2f1	484.111	-0.120584	-0.115998	0.246947	-0.108174	-0.102249	0.200127	0.0478307	0.0829658	0.0088753	synergy	001
ENSMUSG00000002718	Cse1l	700.173	-0.161685	-0.097621	0.214083	-0.152791	-0.0909227	0.189867	3.86892e-05	0.0377897	0.00101516	synergy	001
ENSMUSG00000002833	Hdgfl2	183.407	-0.0764344	-0.103087	0.256159	-0.0613989	-0.0806495	0.171247	0.476937	0.336198	0.0893641	synergy	001
ENSMUSG00000002897	Il17ra	250.95	0.307964	1.29963	-0.384656	0.262259	1.28978	-0.282209	9.47958e-05	2.55476e-66	0.00257535	buffering	11-1
ENSMUSG00000002957	Ap2a2	86.4996	0.16025	-0.0830384	-0.313801	0.120579	-0.0595118	-0.186734	0.156446	0.548826	0.0826497	synergy	00-1
ENSMUSG00000003031	Cdkn1b	29.9431	0.505868	0.433073	-0.692614	0.35968	0.296426	-0.360093	0.00233859	0.0199275	0.0121645	buffering	11-1
ENSMUSG00000003033	Ap1m1	434.957	-0.0113202	-0.0868151	0.27556	-0.0101509	-0.0764419	0.226827	0.89856	0.211504	0.00205806	synergy	001
ENSMUSG00000003123	Lipe	30.1522	0.130349	0.640917	-0.60374	0.0718666	0.56901	-0.297937	0.534461	5.11637e-05	0.021664	buffering	01-1
ENSMUSG00000003226	Ranbp2	804.132	0.0168227	0.0166741	-0.294798	0.0152274	0.0147698	-0.248366	0.838679	0.843002	0.000350035	synergy	00-1
ENSMUSG00000003283	Hck	102.729	0.364453	-1.95257	-0.365316	0.291006	-1.94188	-0.186893	0.000499836	4.71643e-64	0.0994353	dominant	1-1-1
ENSMUSG00000003316	Glg1	206.445	0.142453	0.0142946	-0.261492	0.121444	0.0117061	-0.1924	0.0625497	0.90002	0.0329158	synergy	00-1
ENSMUSG00000003421	Nosip	187.719	-0.095383	-0.0557944	0.387056	-0.0794726	-0.044951	0.293862	0.293416	0.601508	0.00105862	synergy	001
ENSMUSG00000003438	Timm50	372.885	-0.185508	-0.183369	0.280176	-0.162311	-0.158898	0.21562	0.00508602	0.0119295	0.0105616	synergy	001
ENSMUSG00000003464	Pex19	153.742	-0.116273	-0.151267	0.26968	-0.0923146	-0.118185	0.175972	0.257553	0.148569	0.0856792	synergy	001
ENSMUSG00000003500	Impdh1	315.16	0.415037	-0.663909	-0.313035	0.39035	-0.652663	-0.237815	7.43372e-12	9.45362e-23	0.00604034	dominant	1-1-1
ENSMUSG00000003527	Dgcr14	76.258	-0.0748883	-0.177502	0.418288	-0.0502746	-0.119327	0.226777	0.653831	0.234514	0.0442869	synergy	001
ENSMUSG00000003528	Slc25a1	116.698	0.101283	-0.593817	0.476314	0.0817513	-0.573254	0.362263	0.311865	3.53817e-12	0.000298984	buffering	0-11
ENSMUSG00000003549	Ercc1	90.3186	-0.109502	-0.123121	0.316984	-0.0872038	-0.0955225	0.211874	0.288306	0.253974	0.0329158	synergy	001
ENSMUSG00000003660	Snrnp200	690.453	0.0668662	0.144991	-0.266813	0.0598391	0.128814	-0.218011	0.338971	0.0228599	0.00372078	synergy	00-1
ENSMUSG00000003746	Man1a	60.3178	0.0586648	-0.0143122	-0.444541	0.0411273	-0.00963632	-0.263287	0.71219	0.936336	0.0185283	synergy	00-1
ENSMUSG00000003778	Brd8	509.852	-0.0340901	-0.16301	0.212294	-0.0304293	-0.145138	0.170512	0.674322	0.00990845	0.0310156	synergy	001
ENSMUSG00000003779	Kif20a	337.985	-0.224555	-0.0790692	0.273399	-0.198658	-0.0671302	0.211902	0.000336341	0.342499	0.0109411	buffering	-101
ENSMUSG00000003814	Calr	2184.83	-0.256932	0.190865	-0.227833	-0.249914	0.184707	-0.212831	6.79998e-21	5.92074e-10	5.68262e-07	synergy	-10-1
ENSMUSG00000003848	Nob1	241.085	-0.186756	-0.01689	0.313085	-0.16453	-0.0143101	0.247636	0.00353563	0.869528	0.00216752	synergy	001
ENSMUSG00000003868	Ruvbl2	864.25	-0.427362	-0.144801	0.285529	-0.416619	-0.133209	0.248592	3.35087e-25	0.00461937	7.17698e-05	buffering	-101
ENSMUSG00000003882	Il7r	52.9292	1.0821	-1.25385	0.805908	1.02871	-1.20198	0.519409	9.66235e-15	6.11534e-13	0.00271821	dominant	1-11
ENSMUSG00000003929	Zfp81	58.3196	-0.0740705	-0.201518	0.370857	-0.0532365	-0.146398	0.216291	0.610812	0.11166	0.0462058	synergy	001
ENSMUSG00000003948	Mmd	16.0807	0.763998	-0.394741	-0.778125	0.658121	-0.219332	-0.345099	9.17318e-06	0.092167	0.0197948	dominant	1-1-1
ENSMUSG00000003949	Hlf	120.583	0.795009	-4.2835	-0.760662	0.774659	-4.26595	-0.516499	2.79915e-27	9.20924e-191	0.00173956	dominant	1-1-1
ENSMUSG00000003955	Fam162a	173.24	-0.136894	-0.932158	0.299693	-0.112886	-0.919122	0.205734	0.11929	2.32016e-32	0.0338426	buffering	0-11
ENSMUSG00000004085	Map3k20	173.708	0.0413667	0.241427	-0.397159	0.035109	0.211418	-0.31441	0.677351	0.00105442	0.00022454	buffering	01-1
ENSMUSG00000004100	Ppan	368.679	-0.153278	0.244519	0.330183	-0.136425	0.221973	0.271276	0.0130237	6.94735e-05	0.000309193	synergy	011
ENSMUSG00000004105	Angptl2	323.416	0.283815	0.465194	-0.417687	0.25248	0.447561	-0.341812	8.10417e-06	1.95877e-12	3.79932e-05	buffering	11-1
ENSMUSG00000004207	Psap	656.919	0.134433	0.835993	-0.514744	0.110518	0.823707	-0.426744	0.131757	1.77487e-28	1.12587e-05	buffering	01-1
ENSMUSG00000004264	Phb2	429.159	-0.256507	-0.0489035	0.260712	-0.237508	-0.0435789	0.21865	1.16829e-07	0.488688	0.00177512	buffering	-101
ENSMUSG00000004266	Ptpn6	778.99	-0.0275778	0.320382	0.402856	-0.0255824	0.307796	0.366994	0.671364	8.17418e-13	2.77806e-10	synergy	011
ENSMUSG00000004268	Emg1	555.424	-0.254135	-0.149437	0.245979	-0.24446	-0.141917	0.224066	9.57915e-15	9.74956e-05	9.32136e-06	buffering	-101
ENSMUSG00000004393	Ddx56	318.224	-0.304347	-0.0396399	0.256232	-0.280944	-0.0346187	0.207801	6.91729e-09	0.627486	0.00654201	buffering	-101
ENSMUSG00000004451	Ralb	65.178	-0.0210127	0.111558	-0.340872	-0.014583	0.0760413	-0.184822	0.907455	0.453665	0.0979083	synergy	00-1
ENSMUSG00000004460	Dnajb11	268.776	-0.105949	-0.00823139	-0.215717	-0.0935028	-0.00705089	-0.167803	0.122535	0.933767	0.0457075	synergy	00-1
ENSMUSG00000004535	Tax1bp1	1670.23	-0.0733279	0.449782	0.405496	-0.0670058	0.439581	0.361279	0.219434	5.39106e-20	2.00616e-08	synergy	011
ENSMUSG00000004552	Ctse	19.1101	0.526908	4.19833	-1.41359	0.178335	4.15211	-1.04015	0.129952	7.21222e-70	0.000249587	buffering	01-1
ENSMUSG00000004568	Arhgef18	194.247	0.384959	0.378334	-0.250013	0.345075	0.3439	-0.17213	2.11189e-07	3.40423e-06	0.0796301	buffering	11-1
ENSMUSG00000004698	Hdac9	247.89	0.265818	-1.40216	-0.265456	0.231366	-1.39401	-0.187308	0.00012159	5.01241e-82	0.048233	dominant	1-1-1
ENSMUSG00000004709	Cd244	233.764	0.577509	-0.489892	0.353896	0.564091	-0.471938	0.276239	5.92147e-23	1.6732e-12	0.00101542	dominant	1-11
ENSMUSG00000004846	Plod3	60.5352	-0.315455	1.24125	-0.63943	-0.218127	1.21726	-0.451337	0.0193619	8.7507e-27	0.0010715	dominant	-11-1
ENSMUSG00000004849	Ap1s1	222.536	-0.230774	-0.0547531	0.315585	-0.199335	-0.0449372	0.236541	0.00101219	0.585808	0.00737464	buffering	-101
ENSMUSG00000004929	Thop1	58.6196	-0.345246	-0.0982533	0.661386	-0.217577	-0.0545801	0.374301	0.0321598	0.654939	0.00820392	buffering	-101
ENSMUSG00000004945	Tmem242	54.6035	0.1148	0.239208	-0.352493	0.0792437	0.172184	-0.189361	0.431272	0.0703658	0.0905137	buffering	01-1
ENSMUSG00000005043	Sgsh	24.4671	0.578444	0.498627	-0.833249	0.438735	0.35942	-0.532684	0.000670139	0.00901147	0.0028229	buffering	11-1
ENSMUSG00000005087	Cd44	677.397	0.239344	-0.191571	-0.526344	0.227745	-0.180644	-0.507043	1.21317e-10	7.73841e-06	1.24979e-20	buffering	10-1
ENSMUSG00000005107	Slc2a9	10.7843	0.180919	0.86917	-0.941406	0.0549204	0.647364	-0.249786	0.649898	0.0032684	0.0548139	buffering	01-1
ENSMUSG00000005378	Bud23	116.74	-0.288096	-0.0801447	0.412146	-0.232214	-0.0594433	0.276716	0.00187892	0.531557	0.00737464	buffering	-101
ENSMUSG00000005442	Cic	47.3265	0.479083	0.602746	-0.710647	0.298955	0.474813	-0.324193	0.0111016	0.00210908	0.0212666	buffering	11-1
ENSMUSG00000005481	Ddx39	806.331	-0.366898	-0.244195	0.283287	-0.352711	-0.229467	0.246287	1.24062e-18	3.29789e-07	8.84884e-05	buffering	-1-11
ENSMUSG00000005575	Ube2m	129.543	-0.27756	-0.521808	0.226872	-0.245325	-0.505585	0.164435	2.0595e-05	5.30508e-14	0.0787482	buffering	-1-11
ENSMUSG00000005609	Ctr9	168.032	-0.142848	0.532469	0.863984	-0.112495	0.508185	0.828508	0.159704	4.65626e-10	3.14139e-13	synergy	011
ENSMUSG00000005610	Eif4g2	2529.11	-0.0987184	-0.097375	0.228029	-0.0948671	-0.0928187	0.21088	0.00320555	0.00819766	4.25798e-06	synergy	001
ENSMUSG00000005615	Pcyt1a	179.562	-0.149612	0.219609	-0.30981	-0.120405	0.17976	-0.209944	0.111621	0.0181875	0.0326585	buffering	01-1
ENSMUSG00000005667	Mthfd2	153.131	-0.385611	-0.552181	0.256264	-0.342991	-0.530552	0.168867	5.46536e-07	3.02977e-11	0.0979083	buffering	-1-11
ENSMUSG00000005672	Kit	653.256	0.164482	0.288666	-0.525771	0.149417	0.26973	-0.49034	0.0024279	1.3964e-07	3.69854e-12	buffering	01-1
ENSMUSG00000005732	Ranbp1	469.71	-0.176567	-0.195799	0.207893	-0.16558	-0.183232	0.180432	2.95602e-05	2.23926e-05	0.00457176	synergy	001
ENSMUSG00000005813	Metap1	215.732	-0.18133	-0.219167	0.352135	-0.154912	-0.188016	0.267595	0.0141283	0.00516447	0.00226479	buffering	0-11
ENSMUSG00000005823	Gpr108	131.564	0.043468	0.0373563	0.315511	0.0322347	0.0266524	0.19015	0.768438	0.807719	0.0747978	synergy	001
ENSMUSG00000005846	Rsl1d1	1195.14	-0.244446	-0.14241	0.314591	-0.231201	-0.132342	0.281082	8.50932e-10	0.00255529	9.82319e-07	buffering	-101
ENSMUSG00000005871	Apc	111.624	0.200943	0.0766601	-0.387068	0.145945	0.0525107	-0.224368	0.0927699	0.621221	0.0397056	buffering	10-1
ENSMUSG00000005982	Naa60	148.961	-0.179193	-0.019409	0.2728	-0.146504	-0.0151124	0.185311	0.0398241	0.883074	0.0591938	synergy	001
ENSMUSG00000006273	Atp6v1b2	489.331	-0.0405913	-0.0576786	-0.311808	-0.0369258	-0.0514555	-0.265391	0.561807	0.399591	9.593e-05	synergy	00-1
ENSMUSG00000006315	Tmem147	311.511	-0.253383	-0.00857756	0.238209	-0.234507	-0.00763753	0.198701	1.69403e-07	0.918566	0.00547879	buffering	-101
ENSMUSG00000006360	Crip1	175.615	0.523687	-0.610325	0.47474	0.497842	-0.589312	0.356348	5.58014e-12	3.70279e-12	0.000429776	dominant	1-11
ENSMUSG00000006390	Elovl1	437.849	-0.353279	-0.0429632	0.375319	-0.330916	-0.037433	0.317157	1.31741e-11	0.599161	1.43169e-05	buffering	-101
ENSMUSG00000006442	Srm	614.917	-0.55524	-0.211432	0.464361	-0.548524	-0.197205	0.42988	2.95829e-42	1.27266e-05	2.02129e-12	buffering	-1-11
ENSMUSG00000006519	Cyba	892.381	-0.158653	-0.241449	0.228848	-0.15111	-0.23158	0.206573	1.06643e-05	2.50106e-10	9.593e-05	buffering	0-11
ENSMUSG00000006585	Cdt1	288.325	-0.25956	0.171899	0.234556	-0.225452	0.145187	0.170674	0.00018593	0.0332017	0.0643748	buffering	-101
ENSMUSG00000006705	Pknox1	71.768	0.284393	-0.282976	-0.500628	0.181776	-0.182452	-0.237776	0.0617562	0.0938358	0.045873	dominant	1-1-1
ENSMUSG00000006731	B4galnt1	169.281	-0.2342	0.118297	0.295285	-0.19729	0.0957372	0.209821	0.00257949	0.214262	0.0253594	buffering	-101
ENSMUSG00000007038	Neu1	50.3328	-0.370407	-0.70242	0.510941	-0.269421	-0.659319	0.270063	0.00426898	1.50668e-07	0.024282	buffering	-1-11
ENSMUSG00000007080	Pole	331.032	0.106658	0.153531	-0.280986	0.0934942	0.133523	-0.221215	0.133442	0.0304709	0.00644531	synergy	00-1
ENSMUSG00000007613	Tgfbr1	94.0092	0.425903	0.414958	-0.492968	0.379743	0.374147	-0.368116	4.86174e-07	7.88744e-06	0.000436238	buffering	11-1
ENSMUSG00000007721	Ccdc124	285.615	-0.125756	-0.161563	0.259221	-0.1106	-0.140751	0.202466	0.0625335	0.0219474	0.0135961	synergy	001
ENSMUSG00000007836	Hnrnpa0	63.4165	0.211302	0.129747	-0.412596	0.160768	0.0942268	-0.260762	0.0466281	0.309607	0.0142532	buffering	10-1
ENSMUSG00000008318	Relt	41.7941	0.0782279	-0.405596	0.635215	0.0473111	-0.298493	0.380658	0.693583	0.0102497	0.00593157	buffering	0-11
ENSMUSG00000008333	Snrpb2	180.217	-0.0676682	-0.0897274	0.207013	-0.0583912	-0.0755877	0.154876	0.421601	0.288738	0.0873475	synergy	001
ENSMUSG00000008348	Ubc	375.838	-0.0492011	-0.0670769	0.216825	-0.0438446	-0.0584626	0.173385	0.519889	0.375517	0.0294659	synergy	001
ENSMUSG00000008682	Rpl10	165.595	-0.16548	-0.0987392	0.311571	-0.133242	-0.0768218	0.21134	0.0733228	0.366647	0.0315331	synergy	001
ENSMUSG00000009013	Dynll1	496.285	-0.140173	-0.142777	0.225863	-0.13108	-0.132283	0.196736	0.00145578	0.0031816	0.00155696	synergy	001
ENSMUSG00000009293	Ube2g2	83.7777	-0.243038	-0.184973	0.420242	-0.171926	-0.126558	0.232228	0.0522222	0.198797	0.0383013	buffering	-101
ENSMUSG00000009350	Mpo	2772.49	-0.274055	3.21015	-0.585149	-0.249824	3.20776	-0.55679	5.77776e-07	0	1.64355e-13	dominant	-11-1
ENSMUSG00000009563	Tor2a	45.3708	0.12257	-0.529658	-0.379634	0.0841847	-0.473192	-0.192805	0.400522	2.55289e-05	0.0900125	synergy	0-1-1
ENSMUSG00000009569	Mkl2	57.3803	0.240362	0.369576	-0.533596	0.163186	0.285765	-0.316458	0.0775472	0.00603619	0.00928761	buffering	11-1
ENSMUSG00000009894	Snap47	205.614	0.214531	-0.411454	0.397576	0.185504	-0.385879	0.311356	0.00209192	1.68167e-08	0.000337447	dominant	1-11
ENSMUSG00000010048	Ifrd2	119.295	-0.32689	0.192154	0.285496	-0.285746	0.160733	0.203303	8.24182e-06	0.023009	0.0299648	buffering	-101
ENSMUSG00000010095	Slc3a2	439.526	-0.265972	-0.183636	0.247213	-0.241701	-0.163265	0.197165	1.60183e-06	0.00436743	0.0125957	buffering	-101
ENSMUSG00000010142	Tnfrsf13b	287.075	0.172353	0.386165	0.226736	0.151245	0.36507	0.174753	0.00863776	1.33947e-09	0.0393819	synergy	011
ENSMUSG00000010406	Mrpl52	170.372	-0.309046	-0.150725	0.236954	-0.272072	-0.125351	0.169395	7.7294e-06	0.0770029	0.0730199	buffering	-101
ENSMUSG00000010517	Faf1	247.249	-0.376603	-0.864066	0.391838	-0.350528	-0.855455	0.316561	1.09822e-10	1.24165e-42	0.000110741	buffering	-1-11
ENSMUSG00000011114	Tbrg1	185.3	0.161765	-0.463134	0.221859	0.13915	-0.442393	0.161142	0.0257319	8.23869e-11	0.0850937	buffering	0-11
ENSMUSG00000011179	Odc1	136.511	-0.281273	-0.136371	0.278128	-0.244082	-0.112576	0.200665	7.43289e-05	0.120793	0.0297863	buffering	-101
ENSMUSG00000011831	Evi5	30.0516	-0.0425321	-0.00771686	-0.852356	-0.0232861	-0.00413425	-0.626854	0.863103	0.978042	0.000747373	synergy	00-1
ENSMUSG00000011884	Gltp	128.51	-0.0670815	-0.141964	0.286599	-0.0529771	-0.110294	0.187762	0.565043	0.182777	0.0631515	synergy	001
ENSMUSG00000012519	Mlkl	325.838	-0.137905	0.204415	0.202513	-0.123282	0.184035	0.161603	0.0238379	0.00083496	0.044744	synergy	011
ENSMUSG00000013155	Enkd1	71.5493	-0.212773	-0.196905	0.339979	-0.157099	-0.143171	0.194431	0.0625397	0.119114	0.0751809	buffering	-101
ENSMUSG00000013236	Ptprs	328.233	0.259914	0.162284	-0.554779	0.205633	0.122459	-0.433622	0.00681095	0.158237	0.000122417	buffering	10-1
ENSMUSG00000013701	Timm23	27.9298	-0.278473	-0.241315	0.437706	-0.17957	-0.154505	0.203017	0.0630233	0.147165	0.0809079	buffering	-101
ENSMUSG00000013822	Elof1	190.522	-0.0189671	-0.139898	0.208479	-0.0164122	-0.119569	0.157019	0.852752	0.0679651	0.0794596	synergy	001
ENSMUSG00000013846	St3gal1	62.1836	0.0209347	1.1444	0.464458	0.0126338	1.11436	0.239644	0.92751	1.05108e-19	0.038853	synergy	011
ENSMUSG00000014226	Cacybp	583.635	-0.342101	-0.0161106	0.315863	-0.328367	-0.0147632	0.280931	5.31017e-18	0.814634	1.69259e-06	buffering	-101
ENSMUSG00000014232	Cluap1	52.5701	-0.346452	0.285924	0.540365	-0.259127	0.213563	0.350769	0.00354562	0.0252805	0.00375628	dominant	-111
ENSMUSG00000014496	Ankrd28	516.87	-0.0567712	0.790869	-0.304974	-0.0504318	0.784311	-0.251236	0.451367	5.03257e-48	0.000678934	buffering	01-1
ENSMUSG00000014547	Wdfy2	223.706	0.0897287	-0.0140543	-0.30531	0.0756396	-0.0114362	-0.225932	0.306636	0.903863	0.0114444	synergy	00-1
ENSMUSG00000014873	Surf2	98.1689	-0.250284	-0.127442	0.40258	-0.191089	-0.0918039	0.25012	0.0175435	0.328164	0.0194231	buffering	-101
ENSMUSG00000014905	Dnajb9	31.0121	0.163054	-0.048419	-0.511333	0.102444	-0.0286714	-0.257651	0.320773	0.818976	0.0320511	synergy	00-1
ENSMUSG00000015092	Edf1	393.678	-0.131536	-0.250777	0.221206	-0.122719	-0.236897	0.19132	0.0036843	5.25239e-08	0.00279706	buffering	0-11
ENSMUSG00000015126	Tsr3	40.1597	-0.158357	-0.298422	0.393369	-0.103291	-0.209242	0.191502	0.304634	0.0432781	0.0952434	buffering	0-11
ENSMUSG00000015176	Nolc1	912.815	-0.423385	-0.165512	0.43444	-0.408143	-0.148813	0.384145	2.51035e-18	0.0056808	3.7316e-08	buffering	-101
ENSMUSG00000015189	Casd1	79.4892	0.112939	0.165304	-0.425911	0.0806405	0.117419	-0.255616	0.407389	0.213967	0.0201548	synergy	00-1
ENSMUSG00000015656	Hspa8	1898.55	-0.140596	-0.0192012	0.279635	-0.130831	-0.0174764	0.244655	0.0022489	0.786846	6.66569e-05	synergy	001
ENSMUSG00000015697	Setdb1	216.198	0.0680267	0.0645161	-0.24576	0.0592447	0.0548275	-0.189496	0.398047	0.448911	0.0246662	synergy	00-1
ENSMUSG00000015714	Cers2	589.838	-0.117595	-0.240775	0.204672	-0.106314	-0.221128	0.166638	0.0438091	2.22327e-05	0.0302429	buffering	0-11
ENSMUSG00000015869	Prpsap1	181.575	-0.13443	-0.180317	0.342454	-0.111965	-0.149341	0.250629	0.113496	0.0383921	0.00637536	synergy	001
ENSMUSG00000015889	Lta4h	232.768	-0.0253333	0.486702	-0.227665	-0.0214587	0.469345	-0.167847	0.813696	7.74708e-13	0.0649861	buffering	01-1
ENSMUSG00000015932	Dstn	187.581	-0.076289	0.412594	-0.254299	-0.0652849	0.391315	-0.191308	0.370515	5.72218e-10	0.0291421	buffering	01-1
ENSMUSG00000015950	Ncf1	424.12	-0.295936	0.52442	0.362837	-0.278169	0.517431	0.32139	4.51053e-11	3.47708e-30	2.43685e-07	dominant	-111
ENSMUSG00000015961	Adss	187.951	0.0692039	0.439242	-0.355674	0.0592801	0.420144	-0.280326	0.423835	2.53738e-11	0.000719637	buffering	01-1
ENSMUSG00000016024	Lbp	36.0516	-2.26618	1.10306	0.891854	-2.21683	1.05762	0.609189	9.49958e-41	1.23509e-12	0.00156579	dominant	-111
ENSMUSG00000016028	Celsr1	31.6506	0.352352	0.737271	-0.937836	0.206715	0.669522	-0.747125	0.0494039	1.10893e-05	0.000213933	buffering	11-1
ENSMUSG00000016239	Lonrf3	12.5669	-0.11776	0.435009	-1.26933	-0.0391776	0.199254	-0.720795	0.758624	0.153909	0.00273921	synergy	00-1
ENSMUSG00000016257	Prelid3b	113.766	-0.180593	-0.163581	0.320432	-0.14602	-0.12952	0.21642	0.0453613	0.10279	0.0285484	synergy	001
ENSMUSG00000016427	Ndufa1	164.643	0.0480217	-0.14205	-0.260749	0.0409903	-0.119533	-0.19283	0.611108	0.0817962	0.031566	synergy	00-1
ENSMUSG00000016534	Lamp2	557.165	0.112825	0.354811	-0.316125	0.104947	0.343349	-0.279938	0.0176477	1.34988e-15	2.74009e-06	buffering	01-1
ENSMUSG00000016554	Eif3d	708.91	-0.12752	-0.141876	0.203153	-0.118985	-0.131227	0.175871	0.00497068	0.00383807	0.00631262	synergy	001
ENSMUSG00000016756	Cmah	19.0511	-0.201957	2.11767	2.07676	-0.0473863	2.05486	1.77532	0.687872	1.65429e-13	2.24851e-06	synergy	011
ENSMUSG00000016757	Ttll12	73.2844	-0.136667	-0.298871	0.352214	-0.0995781	-0.233465	0.203666	0.276839	0.010638	0.0602588	buffering	0-11
ENSMUSG00000017002	Slpi	610.557	-1.2752	3.73333	0.459368	-1.26562	3.72973	0.370269	1.21505e-69	0	4.60463e-05	dominant	-111
ENSMUSG00000017188	Coa3	268.72	-0.207167	-0.142043	0.350831	-0.187856	-0.126128	0.294754	0.000140503	0.0262359	4.87409e-05	buffering	-101
ENSMUSG00000017485	Top2b	457.075	0.271588	-0.157159	-0.231658	0.252686	-0.142222	-0.193057	9.65576e-09	0.00614951	0.00713761	buffering	10-1
ENSMUSG00000017664	Slc35c2	195.512	-0.0076668	0.0738465	0.324432	-0.00618227	0.0579115	0.226943	0.958355	0.506345	0.0175114	synergy	001
ENSMUSG00000017697	Ada	127.755	-0.106853	-0.414179	0.409373	-0.0829719	-0.371323	0.27699	0.33878	1.33463e-05	0.00690071	buffering	0-11
ENSMUSG00000017721	Pigt	205.741	0.0322963	0.135902	-0.364859	0.0247938	0.102979	-0.239056	0.818356	0.235455	0.0191633	synergy	00-1
ENSMUSG00000017929	B4galt5	37.8791	0.0364261	-0.117186	-0.531515	0.0231824	-0.07295	-0.290388	0.857181	0.508199	0.0171841	synergy	00-1
ENSMUSG00000017999	Ddx27	318.951	-0.110051	-0.0304487	0.267408	-0.0932837	-0.024919	0.196979	0.180963	0.77991	0.0289481	synergy	001
ENSMUSG00000018169	Mfng	51.9217	0.315772	-0.312891	0.473293	0.208087	-0.207228	0.223298	0.0316759	0.0599474	0.0569832	dominant	1-11
ENSMUSG00000018322	Tomm34	239.376	-0.13467	-0.168668	0.320874	-0.121897	-0.151677	0.269404	0.0176477	0.00483485	0.000142005	synergy	001
ENSMUSG00000018377	Vezf1	56.6089	0.525913	-0.187301	-0.418153	0.47688	-0.12973	-0.237876	2.24018e-07	0.182034	0.0326585	buffering	10-1
ENSMUSG00000018565	Elp5	234.119	-0.207234	-0.27089	0.222518	-0.180976	-0.241666	0.16561	0.00187887	0.000127256	0.0655912	buffering	-1-11
ENSMUSG00000018651	Tada2a	95.4069	-0.331875	-0.158233	0.3529	-0.273125	-0.119838	0.224795	0.000283608	0.165069	0.0299648	buffering	-101
ENSMUSG00000018677	Slc25a39	312.098	-0.209564	-0.0789795	0.374857	-0.173243	-0.0621173	0.270299	0.0116021	0.468034	0.00442831	buffering	-101
ENSMUSG00000018707	Dync1h1	539.904	0.127028	0.0590273	-0.263158	0.110756	0.0499158	-0.203285	0.0715846	0.503932	0.0150364	synergy	00-1
ENSMUSG00000018733	Pex12	67.1263	-0.126174	-0.0178632	0.37765	-0.0827963	-0.0111998	0.190068	0.425615	0.929272	0.0952434	synergy	001
ENSMUSG00000018819	Lsp1	116.338	0.73919	2.56028	1.05814	0.639861	2.54226	0.919659	7.90741e-06	3.14265e-61	8.36468e-06	synergy	111
ENSMUSG00000018848	Rars	636.757	-0.244844	-0.111785	0.23587	-0.226101	-0.100221	0.196271	5.64821e-07	0.0671818	0.00643016	buffering	-101
ENSMUSG00000018882	Mrpl45	205.861	-0.00876488	-0.0844307	0.215117	-0.00745139	-0.0699897	0.157517	0.941064	0.351464	0.0900125	synergy	001
ENSMUSG00000018932	Map2k3	326.239	-0.157963	-0.0677522	0.383996	-0.13655	-0.0565736	0.306145	0.0264529	0.455536	0.000227855	synergy	001
ENSMUSG00000019039	Dalrd3	150.877	0.0550115	-0.0825264	0.27914	0.0425525	-0.061795	0.177053	0.667942	0.507214	0.0894968	synergy	001
ENSMUSG00000019055	Plod1	31.7537	0.584933	0.898527	-0.795077	0.453749	0.840732	-0.502542	0.000425871	1.05777e-07	0.00316292	buffering	11-1
ENSMUSG00000019122	Ccl9	3236.61	-0.00487252	-0.824671	-0.227145	-0.0046368	-0.82191	-0.206235	0.937673	3.45027e-121	5.98466e-05	synergy	0-1-1
ENSMUSG00000019139	Isyna1	351.921	-0.193177	-0.52314	0.253084	-0.171002	-0.510157	0.195762	0.00197156	4.61764e-17	0.0195325	buffering	0-11
ENSMUSG00000019302	Atp6v0a1	246.705	0.130919	-0.378151	-0.328539	0.109514	-0.346751	-0.238838	0.118915	1.07888e-06	0.00940927	synergy	0-1-1
ENSMUSG00000019362	D8Ertd738e	488.012	-0.129488	-0.241108	0.202705	-0.121519	-0.228496	0.177052	0.00258294	3.77828e-08	0.00445331	buffering	0-11
ENSMUSG00000019428	Fkbp8	422.953	-0.0191096	-0.132295	0.267217	-0.0169542	-0.11608	0.215089	0.834659	0.0517731	0.00566726	synergy	001
ENSMUSG00000019659	Ccdc12	247.157	-0.064953	0.0463776	0.205875	-0.0595535	0.0417674	0.17361	0.277468	0.488169	0.0127997	synergy	001
ENSMUSG00000019726	Lyst	120.107	-0.190352	1.28708	-0.408094	-0.139861	1.27198	-0.259413	0.103742	2.48745e-43	0.014225	buffering	01-1
ENSMUSG00000019795	Pcmt1	216.93	-0.137092	-0.137427	0.20882	-0.122306	-0.120725	0.164879	0.026553	0.0419602	0.0442869	synergy	001
ENSMUSG00000019802	Sec63	164.115	0.00954668	-0.0876664	-0.385154	0.00793857	-0.0710924	-0.290621	0.94025	0.368289	0.00130155	synergy	00-1
ENSMUSG00000019814	Ltv1	236.47	-0.239123	-0.0280307	0.31313	-0.203987	-0.0225533	0.228143	0.00125215	0.808666	0.0123039	buffering	-101
ENSMUSG00000019832	Rab32	45.4197	-0.0814716	1.41751	-0.628419	-0.0464433	1.39079	-0.365796	0.705244	5.60323e-26	0.0074101	buffering	01-1
ENSMUSG00000019849	Prep	502.6	-0.112101	-0.182071	0.200733	-0.103024	-0.167154	0.168677	0.0328472	0.000576204	0.0171841	synergy	001
ENSMUSG00000019916	P4ha1	151.114	-0.0428493	-0.512354	-0.313842	-0.0326353	-0.479191	-0.193108	0.755755	1.00547e-07	0.066472	synergy	0-1-1
ENSMUSG00000019943	Atp2b1	75.808	0.0980534	0.0381531	-0.355356	0.0710389	0.0265226	-0.207536	0.468258	0.813145	0.055126	synergy	00-1
ENSMUSG00000019947	Arid5b	86.6894	-0.301958	0.40513	-0.55613	-0.2175	0.333682	-0.358056	0.0143523	0.00106968	0.00384724	dominant	-11-1
ENSMUSG00000019978	Epb41l2	131.62	0.311894	-0.15345	-0.344383	0.269184	-0.12321	-0.243948	3.53733e-05	0.110312	0.0102919	buffering	10-1
ENSMUSG00000019979	Apaf1	121.4	0.195171	0.309096	-0.386857	0.161546	0.270863	-0.284736	0.0186539	0.000179983	0.00228858	buffering	01-1
ENSMUSG00000019982	Myb	794.23	0.220529	-0.498949	-0.336131	0.203801	-0.489929	-0.289486	4.39506e-06	2.75913e-23	1.45239e-05	dominant	1-1-1
ENSMUSG00000019986	Ahi1	60.0839	0.25314	-0.468656	-0.444113	0.180935	-0.402812	-0.243868	0.0393516	0.00019321	0.0323008	dominant	1-1-1
ENSMUSG00000019990	Pde7b	50.2442	0.671078	-2.61879	-0.718388	0.594609	-2.59469	-0.320245	2.2089e-06	2.75264e-48	0.022762	dominant	1-1-1
ENSMUSG00000019992	Mtfr2	126.984	0.277102	0.103366	-0.560527	0.232402	0.0808187	-0.473006	0.000597079	0.335792	7.10345e-06	buffering	10-1
ENSMUSG00000020009	Ifngr1	200.61	0.133238	0.789994	-0.260133	0.117153	0.782664	-0.206542	0.0467289	5.545e-43	0.00968514	buffering	01-1
ENSMUSG00000020015	Cdk17	143.677	0.400995	0.0605527	-0.314226	0.367875	0.0486342	-0.228648	5.18128e-09	0.569423	0.0123039	buffering	10-1
ENSMUSG00000020089	Ppa1	382.667	-0.306296	-0.319184	0.200654	-0.290568	-0.305604	0.171079	2.4713e-13	6.98815e-12	0.0114516	buffering	-1-11
ENSMUSG00000020097	Sgpl1	64.0483	0.269694	0.138532	-0.510456	0.181803	0.0871155	-0.278565	0.050921	0.417668	0.0199662	buffering	10-1
ENSMUSG00000020133	2310011J03Rik	88.8415	-0.26777	-0.271648	0.510252	-0.21154	-0.216691	0.369762	0.00563687	0.0107926	0.000777328	buffering	-1-11
ENSMUSG00000020198	Ap3d1	136.508	0.141744	0.215974	-0.335273	0.111188	0.171955	-0.220703	0.168006	0.0324579	0.028958	buffering	01-1
ENSMUSG00000020211	Sf3a2	132.307	-0.0724425	-0.0839704	0.308943	-0.0608684	-0.06859	0.227899	0.43457	0.379546	0.0111259	synergy	001
ENSMUSG00000020219	Timm13	444.934	-0.267198	-0.164611	0.213357	-0.250649	-0.151358	0.181202	1.28874e-09	0.00145228	0.00796656	buffering	-101
ENSMUSG00000020220	Vps13d	184.563	0.105896	0.388472	-0.377646	0.0801365	0.340043	-0.24371	0.377005	8.29947e-05	0.018546	buffering	01-1
ENSMUSG00000020224	Llph	103.259	-0.26545	-0.211594	0.384595	-0.23078	-0.180573	0.295175	0.000133155	0.00776612	0.000827857	buffering	-1-11
ENSMUSG00000020261	Slc36a1	56.6237	0.187646	1.20765	-0.705193	0.124273	1.18447	-0.576017	0.199031	5.65015e-27	9.08144e-05	buffering	01-1
ENSMUSG00000020275	Rel	165.987	0.284738	-0.227712	-0.328129	0.234598	-0.182425	-0.216014	0.000973969	0.022972	0.032081	dominant	1-1-1
ENSMUSG00000020280	Pus10	272.627	-0.122957	-0.241622	0.258988	-0.107818	-0.215855	0.201231	0.074158	0.000305314	0.0151034	buffering	0-11
ENSMUSG00000020300	Cpeb4	20.4449	0.10558	-0.2135	-0.63232	0.0489108	-0.103407	-0.222801	0.699249	0.398428	0.0700976	synergy	00-1
ENSMUSG00000020326	Ccng1	70.2349	-0.505513	0.168382	-0.326963	-0.454845	0.121698	-0.183023	4.40089e-07	0.18724	0.0978675	synergy	-10-1
ENSMUSG00000020346	Mgat1	129.465	0.185747	0.0113511	0.600209	0.150042	0.00864822	0.525731	0.0399183	0.934853	1.38016e-06	synergy	001
ENSMUSG00000020396	Nefh	103.794	-0.00809315	-0.95558	0.358467	-0.00578319	-0.931644	0.200389	0.96619	1.0541e-18	0.0686007	buffering	0-11
ENSMUSG00000020409	Slu7	240.613	-0.0468168	0.0265221	0.235509	-0.0396637	0.0217879	0.172804	0.632382	0.807719	0.0579277	synergy	001
ENSMUSG00000020432	Tcn2	301.761	0.262811	-0.0420567	-0.454988	0.231115	-0.034716	-0.376197	6.50299e-05	0.67818	1.29848e-05	buffering	10-1
ENSMUSG00000020458	Rtn4	66.4202	0.514624	0.0274798	-0.45246	0.465126	0.0185009	-0.27577	2.94702e-07	0.878165	0.0131784	buffering	10-1
ENSMUSG00000020460	Rps27a	131.197	-0.364762	-0.177859	0.356177	-0.324626	-0.146513	0.258915	5.85095e-07	0.0446931	0.00544679	buffering	-101
ENSMUSG00000020471	Pold2	188.033	-0.153649	-0.231751	0.276702	-0.128669	-0.196775	0.196925	0.0586004	0.0050988	0.0352499	buffering	0-11
ENSMUSG00000020476	Dbnl	428.303	0.110924	-0.286544	0.203451	0.0980425	-0.262175	0.158281	0.0999632	5.95209e-06	0.06086	buffering	0-11
ENSMUSG00000020477	Mrps24	165.332	-0.148808	-0.18801	0.295497	-0.130489	-0.164111	0.230586	0.0263405	0.00789079	0.00532344	synergy	001
ENSMUSG00000020484	Xbp1	122.795	0.0267698	0.131496	-0.320144	0.0214403	0.10414	-0.21982	0.835937	0.193787	0.0238855	synergy	00-1
ENSMUSG00000020532	Acaca	168.756	-0.180107	-0.0162043	-0.240166	-0.150999	-0.0130064	-0.168549	0.0237649	0.893774	0.0808595	synergy	00-1
ENSMUSG00000020534	Shmt1	419.631	-0.339997	-0.295938	0.382853	-0.314	-0.271756	0.316674	1.4159e-09	2.72618e-06	4.55875e-05	buffering	-1-11
ENSMUSG00000020577	Tspan13	279.336	0.539438	-0.701477	0.205662	0.526919	-0.691773	0.155653	9.33618e-23	9.17929e-28	0.0801411	dominant	1-11
ENSMUSG00000020585	Laptm4a	99.2475	0.217817	0.160097	-0.408813	0.173079	0.123155	-0.278972	0.0208717	0.14279	0.00625915	buffering	10-1
ENSMUSG00000020592	Sdc1	49.5406	0.301957	-1.67739	-1.26054	0.227011	-1.66108	-1.15767	0.00715138	5.09039e-41	1.97812e-10	dominant	1-1-1
ENSMUSG00000020649	Rrm2	816.064	-0.245813	-0.530758	0.222773	-0.229059	-0.523227	0.187981	7.2132e-08	2.71002e-28	0.00678321	buffering	-1-11
ENSMUSG00000020652	Cenpo	130.159	0.102474	0.135116	-0.241941	0.0843158	0.109442	-0.1674	0.273826	0.150694	0.0878353	synergy	00-1
ENSMUSG00000020689	Itgb3	100.936	-0.1721	0.524354	0.57925	-0.139059	0.503459	0.508168	0.0580288	2.59051e-11	7.55768e-07	synergy	011
ENSMUSG00000020695	Mrc2	12.4932	0.134881	0.331887	0.875546	0.03813	0.116402	0.191677	0.760108	0.390087	0.0984696	synergy	001
ENSMUSG00000020706	Ftsj3	412.163	-0.374865	0.0555534	0.270037	-0.351382	0.047849	0.214741	9.88061e-12	0.500191	0.00696454	buffering	-101
ENSMUSG00000020715	Ern1	236.413	-0.183282	0.232697	-0.468076	-0.153928	0.199193	-0.378302	0.0203885	0.00377444	3.84153e-05	buffering	01-1
ENSMUSG00000020717	Pecam1	167.232	0.242909	1.74646	-0.552992	0.19939	1.74117	-0.474114	0.00437487	2.87833e-121	2.48274e-06	buffering	11-1
ENSMUSG00000020732	Rab37	71.5341	0.737876	-0.747419	1.00962	0.695954	-0.708007	0.929953	9.4653e-12	1.53659e-08	1.77244e-08	dominant	1-11
ENSMUSG00000020737	Jpt1	970.208	-0.0189108	0.01473	0.201859	-0.017227	0.0131387	0.168252	0.809889	0.858262	0.0203099	synergy	001
ENSMUSG00000020739	Nup85	462.905	-0.219764	-0.0979204	0.260585	-0.196563	-0.0846108	0.206106	0.000200372	0.192358	0.0103892	buffering	-101
ENSMUSG00000020745	Pafah1b1	275.568	0.151434	-0.08124	-0.210687	0.135354	-0.0705463	-0.166572	0.0120657	0.278617	0.0410078	synergy	00-1
ENSMUSG00000020766	Galk1	247.584	-0.241789	-0.418216	0.344855	-0.200921	-0.385127	0.240758	0.00313263	6.12222e-07	0.0123039	buffering	-1-11
ENSMUSG00000020775	Mrpl38	113.377	-0.227756	-0.206148	0.455472	-0.181527	-0.162056	0.324789	0.014735	0.047344	0.00161341	buffering	-1-11
ENSMUSG00000020783	Ncbp3	99.6372	0.0533843	-0.0844417	0.303842	0.040594	-0.0621977	0.18966	0.692212	0.513692	0.0693741	synergy	001
ENSMUSG00000020790	Ankfy1	264.337	0.019119	0.264216	-0.218488	0.0164338	0.236339	-0.164549	0.855864	0.000126695	0.0630011	buffering	01-1
ENSMUSG00000020792	Exoc7	143.204	0.0162349	-0.0558129	0.409292	0.0123233	-0.0408561	0.27263	0.915927	0.686978	0.00841261	synergy	001
ENSMUSG00000020802	Ube2o	22.5251	0.307778	0.31925	-0.684529	0.147242	0.16365	-0.250189	0.180976	0.190239	0.0510666	synergy	00-1
ENSMUSG00000020883	Fbxl20	95.8899	0.473653	0.214376	-0.312958	0.420936	0.158615	-0.180941	1.0539e-06	0.0792567	0.0976515	buffering	11-1
ENSMUSG00000020962	Gtf2a1	53.6867	0.235609	0.18904	-0.39041	0.167103	0.130692	-0.213329	0.0583913	0.179972	0.0557082	buffering	10-1
ENSMUSG00000020978	Klhdc2	133.671	0.396558	-0.085139	-0.370153	0.36183	-0.0679396	-0.272432	1.39393e-08	0.408732	0.00318086	buffering	10-1
ENSMUSG00000021003	Galc	46.6058	0.412667	-0.754823	-0.692656	0.326767	-0.71738	-0.508205	0.000398317	5.48338e-09	0.000685146	dominant	1-1-1
ENSMUSG00000021022	Ppp2r3c	160.851	0.0248816	-0.210668	0.218607	0.0210904	-0.180494	0.158702	0.816167	0.00703969	0.0904818	buffering	0-11
ENSMUSG00000021037	Ahsa1	754.712	-0.230661	0.0319236	0.207549	-0.218475	0.029484	0.182713	2.87624e-09	0.595336	0.00229887	buffering	-101
ENSMUSG00000021069	Pygl	106.508	0.121331	0.400554	-0.402773	0.0860077	0.337916	-0.23519	0.374568	0.000480946	0.032081	buffering	01-1
ENSMUSG00000021116	Eif2s1	569.977	-0.215189	-0.0683781	0.24882	-0.200881	-0.0621849	0.214534	1.13347e-06	0.248345	0.00082969	buffering	-101
ENSMUSG00000021140	Pcnx	132.661	0.237107	-0.150432	-0.415639	0.168424	-0.101508	-0.231013	0.0559386	0.311396	0.0387197	buffering	10-1
ENSMUSG00000021149	Gtpbp4	697.416	-0.223974	0.0260928	0.201662	-0.210757	0.0239026	0.175093	5.93309e-08	0.689871	0.00599105	buffering	-101
ENSMUSG00000021178	Psmc1	698.906	-0.273976	-0.488251	0.39235	-0.245173	-0.472994	0.319854	7.19527e-06	2.18901e-14	7.54804e-05	buffering	-1-11
ENSMUSG00000021188	Trip11	114.581	0.138881	0.0513313	-0.288853	0.108302	0.0383498	-0.183848	0.185369	0.700744	0.0757953	synergy	00-1
ENSMUSG00000021250	Fos	38.0553	-0.221031	2.51813	-1.07776	-0.100678	2.49644	-0.865676	0.375468	4.17994e-49	0.000132629	buffering	01-1
ENSMUSG00000021266	Wars	368.704	-0.3213	-0.577449	0.409272	-0.297925	-0.568211	0.349804	9.36038e-10	1.84518e-24	2.49189e-06	buffering	-1-11
ENSMUSG00000021270	Hsp90aa1	711.678	-0.244316	-0.254498	0.207627	-0.23497	-0.245481	0.18828	6.47934e-14	2.06348e-12	0.000277466	buffering	-1-11
ENSMUSG00000021298	Gpr132	36.8919	-0.127455	-0.358969	0.535073	-0.0731378	-0.239011	0.244819	0.520896	0.0396808	0.0440682	buffering	0-11
ENSMUSG00000021375	Kif13a	109.122	0.574185	-0.0542037	-0.661872	0.551444	-0.0411343	-0.603229	3.43372e-14	0.669303	1.49787e-07	buffering	10-1
ENSMUSG00000021392	Nol8	162.694	-0.150123	-0.0437405	0.229759	-0.127241	-0.0357148	0.165755	0.0535541	0.676333	0.0775013	synergy	001
ENSMUSG00000021458	2010111I01Rik	322.858	-0.0219074	1.12103	-0.455105	-0.0192664	1.11497	-0.400009	0.814446	3.70246e-93	7.58157e-08	buffering	01-1
ENSMUSG00000021477	Ctsl	82.9893	-0.0580759	-0.944059	-0.512385	-0.0443915	-0.925011	-0.356679	0.657245	7.73656e-23	0.00160336	synergy	0-1-1
ENSMUSG00000021482	Aaed1	24.2993	0.605285	-0.101699	-0.667947	0.523774	-0.0557839	-0.376024	1.19741e-05	0.649045	0.00833746	buffering	10-1
ENSMUSG00000021485	Mxd3	39.4725	0.136445	-0.440205	0.608884	0.0791382	-0.321432	0.313663	0.478	0.00952713	0.0167784	buffering	0-11
ENSMUSG00000021493	Pdlim7	87.2152	0.161482	-0.695353	0.431343	0.117697	-0.666468	0.258021	0.185369	2.72952e-10	0.0195677	buffering	0-11
ENSMUSG00000021549	Rasa1	133.56	0.591479	-0.719564	-0.333506	0.573958	-0.704837	-0.234531	1.61414e-18	2.44333e-19	0.0136063	dominant	1-1-1
ENSMUSG00000021569	Trip13	132.223	-0.334471	-0.203068	0.359545	-0.284072	-0.162425	0.244266	5.39437e-05	0.0396953	0.0134894	buffering	-1-11
ENSMUSG00000021578	Ccdc127	134.463	-0.0724099	-0.273247	0.284997	-0.0596798	-0.234999	0.20013	0.467843	0.00105881	0.0349127	buffering	0-11
ENSMUSG00000021591	Glrx	156.92	-0.0644749	1.04052	-0.534199	-0.0524932	1.02972	-0.454748	0.546444	5.79075e-47	2.87128e-06	buffering	01-1
ENSMUSG00000021595	Nsun2	886.69	-0.287989	-0.0307169	0.26537	-0.274799	-0.0283576	0.235977	3.62794e-14	0.612278	3.82986e-05	buffering	-101
ENSMUSG00000021607	Mrpl36	357.482	-0.208205	-0.00479605	0.210734	-0.188366	-0.00418066	0.169024	0.00016154	0.960091	0.0329158	buffering	-101
ENSMUSG00000021669	Col4a3bp	99.5269	0.0816684	0.238161	-0.371956	0.0611538	0.185926	-0.235137	0.529385	0.0285034	0.0244775	buffering	01-1
ENSMUSG00000021696	Elovl7	42.7583	-0.414076	-0.0693039	-0.492752	-0.300627	-0.0409951	-0.234018	0.00285805	0.73549	0.0483406	synergy	-10-1
ENSMUSG00000021709	Erbin	210.388	0.325754	0.117849	-0.342068	0.286855	0.0958486	-0.252029	4.24457e-06	0.208058	0.00566726	buffering	10-1
ENSMUSG00000021728	Emb	2096.32	-0.406103	0.204655	-0.236253	-0.39741	0.194179	-0.211371	6.60727e-31	5.51008e-07	0.00012954	dominant	-11-1
ENSMUSG00000021731	Mrps30	56.3898	-0.0997465	-0.24518	0.403669	-0.0695426	-0.177658	0.228334	0.49701	0.0611097	0.0390201	buffering	0-11
ENSMUSG00000021733	Slc4a7	148.374	-0.152548	0.042918	0.23532	-0.126717	0.0344657	0.16545	0.0693938	0.70063	0.0872276	synergy	001
ENSMUSG00000021738	Atxn7	38.6523	0.375789	0.359076	-0.532495	0.257811	0.254382	-0.272021	0.00948189	0.0223495	0.0259858	buffering	11-1
ENSMUSG00000021756	Il6st	101.109	0.162463	2.05255	-1.18932	0.100743	2.04092	-1.09987	0.3339	3.15677e-62	1.12411e-10	buffering	01-1
ENSMUSG00000021785	Ngly1	110.688	0.426432	-0.414139	-0.326196	0.386613	-0.3744	-0.21497	5.73943e-08	6.03903e-06	0.0326585	dominant	1-1-1
ENSMUSG00000021794	Glud1	222.227	0.12927	0.239242	-0.231078	0.114969	0.216724	-0.183478	0.0415137	0.000106401	0.0221115	buffering	01-1
ENSMUSG00000021810	Ecd	344.101	-0.159673	-0.0458437	0.243208	-0.140338	-0.0389334	0.188184	0.0150243	0.613004	0.0249665	synergy	001
ENSMUSG00000021819	Zswim8	29.6727	0.596224	0.515418	-1.03477	0.429019	0.355725	-0.788634	0.00146732	0.0134318	0.000387672	buffering	11-1
ENSMUSG00000021831	Ero1l	193.569	-0.639736	-0.612124	-0.257069	-0.624102	-0.59828	-0.181528	2.14998e-23	1.4436e-17	0.0557806	synergy	-1-1-1
ENSMUSG00000021876	Rnase4	98.4618	0.428507	-0.363375	-0.318563	0.375172	-0.304915	-0.188815	2.72476e-06	0.000750592	0.0798203	dominant	1-1-1
ENSMUSG00000021929	Kpna3	394.492	-0.0403869	-0.136592	0.244731	-0.0356704	-0.119372	0.193967	0.628004	0.0486233	0.015343	synergy	001
ENSMUSG00000021930	Spryd7	41.9834	-0.329711	-0.289042	0.470697	-0.234019	-0.20298	0.247852	0.0110724	0.0471511	0.0330009	buffering	-1-11
ENSMUSG00000021939	Ctsb	413.435	-0.079343	0.399129	-0.218215	-0.0689473	0.378879	-0.166854	0.313974	3.45205e-10	0.0537636	buffering	01-1
ENSMUSG00000021967	Mrpl57	201.54	-0.129615	-0.184848	0.228764	-0.119367	-0.16977	0.192718	0.0103125	0.000473955	0.00567442	synergy	001
ENSMUSG00000021978	Extl3	69.9207	0.386199	-0.406074	-0.920338	0.287842	-0.315226	-0.823755	0.00228445	0.00440261	2.63094e-06	dominant	1-1-1
ENSMUSG00000021990	Spata13	108.52	0.271787	0.103641	-0.409611	0.212862	0.0750723	-0.262369	0.00619963	0.428599	0.0129075	buffering	10-1
ENSMUSG00000022003	Slc25a30	47.2189	0.0862644	0.117443	-0.43693	0.051915	0.0695544	-0.199316	0.661566	0.543743	0.0873215	synergy	00-1
ENSMUSG00000022010	Tsc22d1	33.1525	0.324977	-0.671961	0.496521	0.204593	-0.59722	0.2124	0.0411037	4.96962e-05	0.0736117	dominant	1-11
ENSMUSG00000022020	Naa16	169.415	-0.183791	-0.0580037	0.353818	-0.157532	-0.0478381	0.272235	0.0115114	0.55246	0.00157286	synergy	001
ENSMUSG00000022021	Diaph3	127.819	0.291782	0.129923	-0.365978	0.23786	0.0985634	-0.242282	0.00116119	0.255914	0.0166516	buffering	10-1
ENSMUSG00000022048	Dpysl2	105.485	0.237799	-0.28912	-0.554759	0.179259	-0.224775	-0.398101	0.0285431	0.0133096	0.000829387	dominant	1-1-1
ENSMUSG00000022089	Bin3	248.638	-0.0939521	0.636881	0.290651	-0.079525	0.625328	0.218919	0.272059	2.35761e-21	0.0118985	synergy	011
ENSMUSG00000022102	Dok2	122.615	0.441377	-0.848298	0.805209	0.403314	-0.830943	0.764864	2.13067e-08	6.55266e-21	1.97812e-10	dominant	1-11
ENSMUSG00000022103	Gfra2	11.4037	0.743026	-2.69506	1.83136	0.363605	-2.58287	0.98813	0.0157302	1.25183e-11	0.0013853	dominant	1-11
ENSMUSG00000022106	Rcbtb2	201.097	0.22113	0.377243	-0.292443	0.190721	0.350373	-0.218244	0.00171866	1.25198e-07	0.0132165	buffering	11-1
ENSMUSG00000022108	Itm2b	2127.16	0.144511	0.375275	-0.325299	0.139273	0.369807	-0.305917	2.64829e-06	6.32062e-33	7.26973e-13	buffering	01-1
ENSMUSG00000022111	Uchl3	121.665	-0.275694	-0.309	0.272613	-0.243995	-0.279554	0.203266	2.01075e-05	1.29815e-05	0.0215252	buffering	-1-11
ENSMUSG00000022139	Mbnl2	154.931	0.0826364	0.367595	-0.462361	0.0649744	0.325999	-0.342805	0.464935	3.78227e-05	0.000659447	buffering	01-1
ENSMUSG00000022228	Zscan26	39.2541	0.0428906	0.226404	-0.544414	0.0260371	0.144874	-0.287491	0.841031	0.17119	0.0199662	synergy	00-1
ENSMUSG00000022234	Cct5	2053.06	-0.17779	-0.107336	0.205691	-0.169101	-0.100734	0.184429	1.12268e-06	0.0135738	0.000802905	synergy	001
ENSMUSG00000022247	Brix1	433.788	-0.249442	-0.274942	0.273341	-0.226887	-0.253072	0.221404	4.49405e-06	3.79597e-06	0.00385901	buffering	-1-11
ENSMUSG00000022280	Rnf19a	34.6407	0.396604	-0.041682	-0.521234	0.268506	-0.0228139	-0.235092	0.00897999	0.865584	0.0507575	buffering	10-1
ENSMUSG00000022300	Dcaf13	355.826	-0.248315	-0.167127	0.296719	-0.22855	-0.150824	0.248594	7.63387e-07	0.00435777	0.000429776	buffering	-101
ENSMUSG00000022309	Angpt1	779.413	-0.00301353	-3.14671	0.862951	-0.00280153	-3.14459	0.849902	0.971624	0	2.89706e-36	buffering	0-11
ENSMUSG00000022353	Mtss1	54.6349	-0.174826	0.75444	0.546302	-0.102579	0.710349	0.285219	0.336744	6.92361e-08	0.0211489	synergy	011
ENSMUSG00000022377	Asap1	186.098	-0.0662324	0.246494	-0.223547	-0.0555041	0.214137	-0.160622	0.487962	0.00134587	0.0900142	buffering	01-1
ENSMUSG00000022390	Zc3h7b	121.393	0.14592	-0.0217288	-0.320071	0.108068	-0.0152601	-0.187765	0.22186	0.894589	0.0830278	synergy	00-1
ENSMUSG00000022404	Slc25a17	244.984	0.00186108	-0.0446312	0.225518	0.00162983	-0.0380724	0.175197	0.988182	0.616817	0.0362604	synergy	001
ENSMUSG00000022407	Adsl	371.763	-0.267494	-0.155034	0.368445	-0.24173	-0.135717	0.303746	3.13648e-06	0.0242052	7.9992e-05	buffering	-101
ENSMUSG00000022439	Parvg	822.174	0.0397664	0.221382	0.209715	0.0368598	0.207583	0.181141	0.513946	2.42974e-06	0.00511547	synergy	011
ENSMUSG00000022443	Myh9	912.773	0.308106	0.0396053	-0.438317	0.26761	0.0315386	-0.341185	2.49353e-05	0.730687	0.000209532	buffering	10-1
ENSMUSG00000022471	Xrcc6	348.15	-0.226632	-0.139437	0.480093	-0.195163	-0.116093	0.400216	0.00142477	0.100937	7.41928e-06	buffering	-101
ENSMUSG00000022516	Nudt16l1	116.851	0.0365039	-0.0573539	0.275655	0.0296922	-0.0450375	0.189965	0.755565	0.618373	0.0500027	synergy	001
ENSMUSG00000022526	Zfp251	22.2045	0.56211	0.643648	-0.861384	0.376354	0.509954	-0.477297	0.00383939	0.00183132	0.00644531	buffering	11-1
ENSMUSG00000022533	Atp13a3	302.272	0.0694118	0.145288	-0.279628	0.0598383	0.124292	-0.214653	0.409323	0.056837	0.0111259	synergy	00-1
ENSMUSG00000022540	Rogdi	70.0642	-0.132781	0.840912	0.351145	-0.0913838	0.816918	0.196528	0.353144	3.1467e-15	0.0745988	synergy	011
ENSMUSG00000022557	Bop1	309.181	-0.319772	0.0119365	0.355849	-0.277415	0.00943543	0.258192	1.89582e-05	0.924907	0.00566726	buffering	-101
ENSMUSG00000022559	Fbxl6	86.8294	0.0969544	0.120158	0.349294	0.0734	0.0887911	0.221203	0.425615	0.329308	0.0329158	synergy	001
ENSMUSG00000022565	Plec	233.306	0.0265479	0.480678	-0.40453	0.0208548	0.451741	-0.286208	0.845247	2.3681e-08	0.00375275	buffering	01-1
ENSMUSG00000022571	Pycrl	184.187	-0.174405	-0.058098	0.234855	-0.145871	-0.0465445	0.164034	0.0305418	0.59134	0.0919867	synergy	001
ENSMUSG00000022659	Gcsam	12.4546	1.73813	-1.69291	2.75045	1.61604	-1.37659	2.44882	7.44845e-09	0.000460534	2.0777e-06	dominant	1-11
ENSMUSG00000022677	Fopnl	186.294	0.124573	-0.218275	0.225878	0.111386	-0.196016	0.179618	0.0438722	0.000534472	0.0250796	buffering	0-11
ENSMUSG00000022685	Parn	220.612	0.0184425	0.0083749	0.242639	0.0155604	0.00684643	0.17744	0.869057	0.942706	0.0524367	synergy	001
ENSMUSG00000022706	Mrpl40	227.306	-0.199086	-0.153007	0.273094	-0.176292	-0.132756	0.213256	0.00138281	0.0329142	0.00957411	synergy	001
ENSMUSG00000022721	Trmt2a	149.164	-0.0704334	-0.0701766	0.262704	-0.0560371	-0.0540706	0.173665	0.532936	0.551543	0.0872831	synergy	001
ENSMUSG00000022724	Riox2	162.983	-0.142075	0.117375	0.257568	-0.11759	0.0949386	0.18054	0.0990213	0.219277	0.0587969	synergy	001
ENSMUSG00000022748	Cmss1	132.936	-0.227265	0.030209	0.324334	-0.190713	0.024008	0.232286	0.00386161	0.80072	0.0126203	buffering	-101
ENSMUSG00000022769	Sdf2l1	97.7731	-0.307013	0.00805768	-0.250809	-0.263927	0.00637034	-0.170019	5.37122e-05	0.949944	0.0881408	synergy	-10-1
ENSMUSG00000022771	Ppil2	286.974	-0.0557667	-0.0810452	0.211942	-0.0493625	-0.0702434	0.167148	0.469616	0.284204	0.0411704	synergy	001
ENSMUSG00000022788	Fgd4	418.744	-0.475169	0.883758	0.341006	-0.463383	0.878619	0.293391	6.21523e-23	7.52715e-74	1.29848e-05	dominant	-111
ENSMUSG00000022792	Yars2	78.8363	-0.322729	-0.0821829	0.353758	-0.26546	-0.0613307	0.228528	0.000355384	0.512747	0.0259858	buffering	-101
ENSMUSG00000022814	Umps	545.314	-0.252644	0.189429	0.233208	-0.232123	0.171777	0.191778	7.33574e-07	0.0010378	0.00975595	buffering	-101
ENSMUSG00000022817	Itgb5	75.2702	0.0991101	0.905132	-0.456311	0.0676461	0.880485	-0.270658	0.519381	1.18812e-16	0.0162239	buffering	01-1
ENSMUSG00000022848	Dirc2	140.528	-0.0198027	-0.324411	-0.439152	-0.0170804	-0.296837	-0.360446	0.848328	2.41132e-06	2.34257e-05	synergy	0-1-1
ENSMUSG00000022856	Tmem41a	41.7524	-0.292878	-0.0486664	0.680723	-0.179119	-0.027043	0.408917	0.074159	0.836409	0.00534644	buffering	-101
ENSMUSG00000022876	Samsn1	1687.17	0.119666	-1.05779	-0.224809	0.112885	-1.05448	-0.199024	0.00366585	7.28617e-157	0.000630864	synergy	0-1-1
ENSMUSG00000022897	Dyrk1a	120.284	0.214537	0.112167	-0.364944	0.167726	0.0835546	-0.23591	0.0298655	0.355736	0.0218628	buffering	10-1
ENSMUSG00000022945	Chaf1b	418.075	-0.0358236	-0.459613	0.209465	-0.0324499	-0.448234	0.171673	0.626606	2.94635e-18	0.0227945	buffering	0-11
ENSMUSG00000022962	Gart	591.132	-0.34742	0.0652125	0.220988	-0.329747	0.0585379	0.185342	2.55013e-14	0.314258	0.00865771	buffering	-101
ENSMUSG00000022965	Ifngr2	37.7122	-0.0919187	1.01678	-0.603394	-0.0530995	0.980323	-0.336707	0.657658	8.03046e-14	0.0106419	buffering	01-1
ENSMUSG00000022967	Ifnar1	142.68	0.434726	0.505692	-0.651496	0.398975	0.481831	-0.599729	8.56996e-09	5.51419e-10	3.06213e-08	buffering	11-1
ENSMUSG00000022971	Ifnar2	233.304	0.242665	0.741632	-0.200652	0.218483	0.73443	-0.15896	2.45477e-05	8.77469e-40	0.0521913	buffering	11-1
ENSMUSG00000023004	Tuba1b	593.806	-0.150407	-0.0700357	0.204163	-0.140708	-0.0643031	0.17726	0.00055195	0.204066	0.00534644	synergy	001
ENSMUSG00000023088	Abcc1	305.437	-0.189405	0.133651	0.256383	-0.164765	0.113816	0.194831	0.00533603	0.0863678	0.0238862	synergy	001
ENSMUSG00000023104	Rfc2	730.958	-0.036935	0.0717852	0.324079	-0.0344192	0.0659964	0.289626	0.532126	0.186682	5.34519e-07	synergy	001
ENSMUSG00000023106	Denr	411.841	-0.211398	-0.231208	0.223188	-0.194709	-0.213574	0.185583	1.65451e-05	1.66525e-05	0.0102919	buffering	-1-11
ENSMUSG00000023110	Prmt5	477.711	-0.257011	0.242385	0.258075	-0.221035	0.208617	0.185645	0.000374581	0.002313	0.0456171	dominant	-111
ENSMUSG00000023330	Dtwd1	66.6622	-0.241766	-0.13051	0.476053	-0.172243	-0.0879242	0.282936	0.0500761	0.385123	0.0132822	buffering	-101
ENSMUSG00000023393	Slc17a9	56.4641	0.0927895	-0.379619	0.442441	0.0596423	-0.287193	0.225072	0.59375	0.00810849	0.0505938	buffering	0-11
ENSMUSG00000023723	Mrps23	268.983	0.279611	-0.471655	-0.232872	0.26022	-0.460454	-0.190964	4.63168e-09	1.0541e-18	0.0105616	dominant	1-1-1
ENSMUSG00000023947	Nfkbie	17.4049	0.64158	0.147587	-0.666539	0.425826	0.0609485	-0.198299	0.00320162	0.645687	0.0976515	buffering	10-1
ENSMUSG00000023988	Bysl	159.545	-0.28995	-0.0236531	0.262396	-0.247807	-0.0186956	0.181378	0.00014184	0.850162	0.0608703	buffering	-101
ENSMUSG00000023994	Nfya	143.647	0.300172	0.365194	-0.372936	0.242406	0.315247	-0.242189	0.00126576	0.000211088	0.018583	buffering	11-1
ENSMUSG00000024034	Tmprss3	19.4851	0.0872742	-0.176331	0.724671	0.0351686	-0.0744885	0.242824	0.791141	0.566283	0.0569832	synergy	001
ENSMUSG00000024073	Birc6	656.32	-0.00899057	0.0977799	-0.264503	-0.00792311	0.084812	-0.210846	0.928931	0.185131	0.00775626	synergy	00-1
ENSMUSG00000024132	Eci1	136.866	-0.21407	-0.357306	0.228219	-0.1847	-0.327872	0.164139	0.00236136	1.07024e-06	0.0818644	buffering	-1-11
ENSMUSG00000024169	Ift140	57.8724	0.42904	0.578408	-0.407105	0.339614	0.529732	-0.214282	0.000365168	3.69259e-06	0.0576418	buffering	11-1
ENSMUSG00000024174	Pot1b	66.6496	0.302207	0.358451	-0.503954	0.213546	0.275754	-0.292141	0.018404	0.00724175	0.013208	buffering	11-1
ENSMUSG00000024208	Uqcc2	245.5	-0.237926	-0.146195	0.224141	-0.213644	-0.127692	0.174946	4.39052e-05	0.0354264	0.0350064	buffering	-101
ENSMUSG00000024219	Anks1	208.435	0.21341	0.465241	-0.311413	0.172459	0.434804	-0.208939	0.0171726	6.74201e-08	0.0346964	buffering	11-1
ENSMUSG00000024273	2700062C07Rik	47.9736	0.216268	0.2346	-0.488541	0.155908	0.170553	-0.302693	0.0732823	0.0687644	0.00838522	buffering	11-1
ENSMUSG00000024294	Mib1	254.398	0.0712176	0.0177202	-0.229363	0.0628161	0.0152082	-0.180118	0.341234	0.855166	0.0285024	synergy	00-1
ENSMUSG00000024308	Tapbp	116.373	0.206378	0.25222	-0.290876	0.162149	0.202537	-0.183119	0.034404	0.0134624	0.0797185	buffering	11-1
ENSMUSG00000024349	Tmem173	372.078	0.0260413	0.0214262	0.419855	0.0229149	0.0183586	0.357077	0.775594	0.821951	2.9253e-06	synergy	001
ENSMUSG00000024353	Mzb1	31.1838	0.539175	-1.36636	0.712541	0.468662	-1.32947	0.46325	8.47103e-06	6.44508e-19	0.00270137	dominant	1-11
ENSMUSG00000024436	Mrps18b	116.769	-0.348361	-0.245912	0.43166	-0.316445	-0.216098	0.350342	3.87143e-08	0.000757265	4.55875e-05	buffering	-1-11
ENSMUSG00000024454	Hdac3	217.88	-0.0447448	-0.1721	0.229964	-0.0392873	-0.150746	0.178958	0.594358	0.0126177	0.032081	synergy	001
ENSMUSG00000024472	Dcp2	133.517	0.194793	0.266978	-0.318717	0.150045	0.21336	-0.197848	0.0592374	0.011271	0.0583224	buffering	01-1
ENSMUSG00000024537	Psmg2	317.002	-0.195052	-0.118038	0.200214	-0.173041	-0.101862	0.154213	0.00156414	0.111163	0.074849	synergy	001
ENSMUSG00000024579	Pcyox1l	80.5957	-0.00533385	0.669218	-0.371021	-0.0038441	0.644779	-0.22446	0.978354	1.87999e-11	0.0352933	buffering	01-1
ENSMUSG00000024587	Nars	793.248	-0.350469	-0.301417	0.21356	-0.334054	-0.285844	0.180166	1.55094e-15	1.07722e-09	0.00970514	buffering	-1-11
ENSMUSG00000024603	Dctn4	186.066	0.175259	0.0882717	-0.205564	0.154849	0.0755892	-0.158201	0.00562976	0.264252	0.0662886	synergy	00-1
ENSMUSG00000024639	Gnaq	42.467	0.332108	0.217121	-0.553206	0.236063	0.144941	-0.331004	0.0104508	0.153813	0.00781954	buffering	10-1
ENSMUSG00000024659	Anxa1	490.657	0.509694	-0.604312	-0.778909	0.495621	-0.593387	-0.758783	8.21234e-20	1.40153e-21	1.4057e-18	dominant	1-1-1
ENSMUSG00000024661	Fth1	6710.22	0.0770624	0.314784	0.325264	0.0729407	0.305269	0.29794	0.0718219	2.28033e-16	5.36135e-09	synergy	011
ENSMUSG00000024666	Tmem138	137.335	-0.0444898	-0.334954	0.283589	-0.0359259	-0.294038	0.192102	0.703371	0.000107809	0.0509315	buffering	0-11
ENSMUSG00000024668	Sdhaf2	153.397	-0.124988	-0.140722	0.312346	-0.104252	-0.115203	0.226072	0.144609	0.119485	0.0137469	synergy	001
ENSMUSG00000024677	Ms4a6b	49.389	-0.259141	1.6805	-0.430408	-0.166339	1.66648	-0.221747	0.0859087	2.45683e-47	0.0525352	dominant	-11-1
ENSMUSG00000024687	Osbp	137.747	-0.0302668	0.0596092	-0.359407	-0.0230826	0.044021	-0.231431	0.834821	0.658807	0.0245649	synergy	00-1
ENSMUSG00000024695	Zfp91	108.771	0.0537905	0.111342	-0.250422	0.0437806	0.089126	-0.171886	0.626262	0.260853	0.0807404	synergy	00-1
ENSMUSG00000024785	Rcl1	143.254	-0.355101	0.0176507	0.38234	-0.321591	0.0145568	0.298817	5.78869e-08	0.875939	0.000505007	buffering	-101
ENSMUSG00000024791	Cdca5	332.344	-0.0948925	-0.0971471	0.256553	-0.0806855	-0.0805651	0.189549	0.256646	0.274942	0.0345656	synergy	001
ENSMUSG00000024800	Rpp30	152.508	-0.182416	-0.0850198	0.247377	-0.159712	-0.0719779	0.188347	0.0057667	0.308526	0.0290163	synergy	001
ENSMUSG00000024811	Tnks2	183.052	0.164249	0.00830853	-0.328998	0.136834	0.00660199	-0.237268	0.0457555	0.947975	0.0105616	synergy	00-1
ENSMUSG00000024816	Frmd8	99.3405	-0.0221566	-0.0770592	0.42285	-0.0155179	-0.0522005	0.248941	0.89913	0.627552	0.0242705	synergy	001
ENSMUSG00000024844	Banf1	1247.44	-0.163936	-0.11384	0.221372	-0.154096	-0.105508	0.194444	7.49883e-05	0.0188105	0.00121657	synergy	001
ENSMUSG00000024959	Bad	94.2777	-0.186062	-0.312477	0.37297	-0.152374	-0.270103	0.262778	0.0313461	0.000375923	0.00669881	buffering	0-11
ENSMUSG00000024975	Pdcd4	137.803	-0.285592	1.02162	-0.556672	-0.236629	1.00906	-0.467764	0.000752131	2.97731e-39	8.15467e-06	dominant	-11-1
ENSMUSG00000025014	Dntt	479.109	0.797852	-3.33141	1.86349	0.766211	-3.32127	1.82327	1.04733e-17	2.02997e-198	2.89706e-36	dominant	1-11
ENSMUSG00000025019	Lcor	78.0147	0.081774	0.121024	-0.305229	0.0611021	0.0891045	-0.185162	0.530781	0.329893	0.0823433	synergy	00-1
ENSMUSG00000025089	Gfra1	157.166	0.164314	-3.63435	0.798989	0.132402	-3.62425	0.7281	0.074843	9.6812e-240	7.03459e-07	buffering	0-11
ENSMUSG00000025133	Ints4	280.275	-0.0157243	-0.0125643	0.242631	-0.0133237	-0.0103188	0.178673	0.887945	0.912329	0.0483646	synergy	001
ENSMUSG00000025138	Sirt7	127.537	0.0906414	0.285762	0.306125	0.0686363	0.232022	0.190704	0.462468	0.0056808	0.0679721	synergy	011
ENSMUSG00000025178	Pi4k2a	33.8972	0.151629	0.433288	-0.440194	0.0887811	0.327851	-0.19337	0.416429	0.00595014	0.0979083	buffering	01-1
ENSMUSG00000025198	Erlin1	133.233	-0.22433	0.653318	-0.271755	-0.185375	0.638756	-0.187202	0.0069725	1.12302e-17	0.0538795	dominant	-11-1
ENSMUSG00000025227	Mfsd13a	42.8057	0.260458	-0.303909	-0.580513	0.173051	-0.207896	-0.328502	0.0661599	0.0506947	0.010589	dominant	1-1-1
ENSMUSG00000025246	Tbl1x	159.786	0.185757	0.156483	-0.317742	0.15479	0.12764	-0.226973	0.0223214	0.0864591	0.0148739	synergy	00-1
ENSMUSG00000025278	Flnb	549.297	-0.0236959	-1.02931	-0.313521	-0.021098	-1.02264	-0.255046	0.786841	1.85391e-74	0.000821318	synergy	0-1-1
ENSMUSG00000025283	Sat1	125.438	-0.0802821	1.27282	-0.318533	-0.0639628	1.26303	-0.224492	0.46277	7.13783e-66	0.017764	buffering	01-1
ENSMUSG00000025316	Banp	69.3245	-0.0225602	-0.176288	0.40243	-0.0150201	-0.117795	0.213793	0.907114	0.242767	0.0574523	synergy	001
ENSMUSG00000025324	Atp10a	129.578	0.276665	-1.51823	-0.461309	0.228337	-1.50761	-0.318892	0.00117719	5.80199e-63	0.00267221	dominant	1-1-1
ENSMUSG00000025340	Rabgef1	25.9798	0.21914	0.0228723	-0.542364	0.123078	0.0119875	-0.228379	0.245955	0.930149	0.0587919	synergy	00-1
ENSMUSG00000025364	Pa2g4	1025.19	-0.366449	-0.0722292	0.24574	-0.358111	-0.0682194	0.224708	3.08172e-31	0.0884126	5.55615e-06	buffering	-101
ENSMUSG00000025366	Esyt1	262.65	0.3222	-0.166942	-0.463533	0.287834	-0.140406	-0.381419	9.49368e-07	0.041613	1.5724e-05	buffering	10-1
ENSMUSG00000025375	Aatk	16.1588	0.220012	1.21422	-1.01611	0.0721778	1.09651	-0.367566	0.540903	3.91947e-06	0.0214424	buffering	01-1
ENSMUSG00000025395	Prim1	255.857	0.0151799	-0.173435	0.25876	0.0131685	-0.150201	0.199111	0.882333	0.0171241	0.018306	synergy	001
ENSMUSG00000025403	Shmt2	550.405	-0.309189	-0.205582	0.29001	-0.292357	-0.190692	0.250645	1.15012e-12	4.27927e-05	9.593e-05	buffering	-1-11
ENSMUSG00000025404	R3hdm2	74.3974	0.276957	0.391697	-0.469372	0.207416	0.32984	-0.296784	0.0130191	0.000537668	0.00797891	buffering	11-1
ENSMUSG00000025436	Atp23	36.0888	-0.467045	0.000898665	0.470552	-0.36069	0.000532654	0.227319	0.000601786	0.99684	0.0524477	buffering	-101
ENSMUSG00000025439	Clns1a	427.122	-0.2202	-0.105717	0.266045	-0.206111	-0.0968163	0.231115	3.73543e-07	0.0474925	0.000220571	buffering	-101
ENSMUSG00000025485	Ric8a	264.065	0.115306	-0.0945069	0.263638	0.0972795	-0.0773519	0.191795	0.165738	0.312911	0.0357264	synergy	001
ENSMUSG00000025487	Psmd13	430.66	-0.147145	-0.178548	0.238771	-0.133261	-0.160937	0.195621	0.00846739	0.0026608	0.00880702	synergy	001
ENSMUSG00000025492	Ifitm3	548.17	-0.180301	0.659931	-0.22195	-0.168799	0.655627	-0.193872	2.6367e-05	7.92794e-57	0.00162476	buffering	01-1
ENSMUSG00000025494	Sigirr	390.105	0.0922578	-0.0458871	0.27797	0.0806095	-0.0389106	0.217643	0.214649	0.614679	0.00791492	synergy	001
ENSMUSG00000025558	Dock9	51.068	-0.441562	2.13582	0.769781	-0.27456	2.12144	0.537805	0.0147129	1.58909e-53	0.00131603	dominant	-111
ENSMUSG00000025571	Tnrc6c	67.714	0.41695	0.192159	-0.488771	0.328461	0.128761	-0.279519	0.000452849	0.201028	0.01656	buffering	10-1
ENSMUSG00000025580	Eif4a3	1202.91	-0.15976	-0.160468	0.24801	-0.152163	-0.151997	0.22477	9.23175e-06	5.37313e-05	1.51979e-05	synergy	001
ENSMUSG00000025591	Tma16	67.6641	-0.304834	0.040627	0.269427	-0.252272	0.0309345	0.173605	0.000441621	0.754337	0.09296	buffering	-101
ENSMUSG00000025732	Mcrip2	60.3403	-0.383685	0.0120139	0.342292	-0.30327	0.00802666	0.184692	0.00054412	0.947975	0.0985915	buffering	-101
ENSMUSG00000025780	Itih5	52.8629	0.452575	0.247903	0.528477	0.365845	0.168707	0.313925	0.000176273	0.0962213	0.00945404	synergy	111
ENSMUSG00000025792	Slc25a10	85.1903	-0.275471	-0.250244	0.434761	-0.197359	-0.178005	0.241539	0.025053	0.0672165	0.0326585	buffering	-1-11
ENSMUSG00000025869	Nop16	530.399	-0.383021	0.0105571	0.298242	-0.36953	0.00958407	0.260376	4.76077e-20	0.889258	3.03144e-05	buffering	-101
ENSMUSG00000025873	Faf2	144.565	0.196988	0.0615952	-0.256508	0.166342	0.049554	-0.181866	0.01049	0.559268	0.0545892	synergy	00-1
ENSMUSG00000025915	Sgk3	327.402	-0.440317	0.377453	0.24262	-0.423689	0.360144	0.194939	5.8263e-17	3.03013e-11	0.0123056	dominant	-111
ENSMUSG00000025917	Cops5	444.403	-0.141335	-0.121441	0.209051	-0.128523	-0.108623	0.171718	0.00977501	0.0484631	0.0220074	synergy	001
ENSMUSG00000025932	Eya1	992.987	0.320304	-2.35345	-0.313329	0.306589	-2.35188	-0.273346	1.7677e-16	0	1.42996e-05	dominant	1-1-1
ENSMUSG00000025950	Idh1	226.956	-0.285156	0.889904	-0.589192	-0.245016	0.879049	-0.53063	0.000123782	9.85686e-36	7.71077e-08	dominant	-11-1
ENSMUSG00000025980	Hspd1	765.973	-0.432655	-0.199361	0.222723	-0.423917	-0.187468	0.195292	1.52756e-30	7.11817e-06	0.00124685	buffering	-101
ENSMUSG00000025995	Wdr75	336.029	-0.357303	-0.0882793	0.239984	-0.339767	-0.0793341	0.201166	7.38443e-15	0.152907	0.00436012	buffering	-101
ENSMUSG00000026004	Kansl1l	114.614	0.0752606	-0.403451	-0.302141	0.056614	-0.353162	-0.181226	0.563157	7.86509e-05	0.0914459	synergy	0-1-1
ENSMUSG00000026031	Cflar	179.405	0.181132	0.151037	-0.333406	0.153948	0.125886	-0.249734	0.0164029	0.074071	0.00496315	synergy	00-1
ENSMUSG00000026036	Nif3l1	140.472	-0.225855	-0.143916	0.289595	-0.187213	-0.115039	0.198357	0.00600349	0.141537	0.041195	buffering	-101
ENSMUSG00000026049	Tex30	121.897	-0.202304	-0.233993	0.234362	-0.171155	-0.199223	0.164194	0.00804687	0.00440261	0.0905208	buffering	-1-11
ENSMUSG00000026068	Il18rap	55.1688	-0.428127	0.369229	0.474943	-0.323861	0.279463	0.247867	0.0011644	0.00871437	0.0337535	dominant	-111
ENSMUSG00000026073	Il1r2	30.4018	0.799031	-0.527824	2.20265	0.56689	-0.256492	2.04543	0.00099793	0.0911777	5.12918e-10	dominant	1-11
ENSMUSG00000026074	Map4k4	123.156	0.505875	0.0884626	-0.394541	0.474749	0.0668115	-0.271275	3.23527e-10	0.462151	0.00680387	buffering	10-1
ENSMUSG00000026087	Mrpl30	267.666	-0.173246	-0.0682315	0.246198	-0.15465	-0.0590412	0.195527	0.00385897	0.381963	0.0141131	synergy	001
ENSMUSG00000026113	Inpp4a	19.9572	0.282098	0.926246	-0.872015	0.111334	0.80959	-0.335463	0.327061	8.37502e-05	0.0250796	buffering	01-1
ENSMUSG00000026116	Tmem131	146.767	0.165446	-0.247932	-0.258393	0.136663	-0.208446	-0.176292	0.0508155	0.00461937	0.073768	synergy	0-1-1
ENSMUSG00000026127	Imp4	489.804	-0.223917	-0.257847	0.385276	-0.209129	-0.242733	0.344567	4.13811e-07	9.09865e-08	2.04459e-08	buffering	-1-11
ENSMUSG00000026167	Wnt10a	19.8055	0.158839	-2.91928	1.30002	0.0675311	-2.86428	0.798013	0.575314	2.63753e-27	0.00164874	buffering	0-11
ENSMUSG00000026177	Slc11a1	147.703	-0.6685	-0.697546	0.484945	-0.651686	-0.684463	0.389994	1.1256e-23	8.22238e-21	4.52125e-05	buffering	-1-11
ENSMUSG00000026181	Ppm1f	152.867	0.0228549	0.355673	-0.267545	0.0185003	0.319657	-0.184262	0.857295	1.30611e-05	0.0576418	buffering	01-1
ENSMUSG00000026223	Itm2c	22.6718	0.42532	0.236848	-0.993232	0.249183	0.120941	-0.729392	0.0263027	0.314891	0.000678934	buffering	10-1
ENSMUSG00000026235	Epha4	12.0164	0.650882	-4.8324	2.93518	0.254739	-4.57044	2.22755	0.050608	1.3412e-16	0.000112603	dominant	1-11
ENSMUSG00000026309	Ilkap	198.679	-0.107809	-0.0662555	0.258996	-0.094455	-0.0565326	0.202047	0.129179	0.426772	0.0140268	synergy	001
ENSMUSG00000026357	Rgs18	357.249	0.107582	-1.10151	0.27198	0.0994299	-1.09658	0.23044	0.0334704	8.99263e-112	0.000703952	buffering	0-11
ENSMUSG00000026358	Rgs1	54.0066	0.930527	-2.23379	0.578063	0.891009	-2.21651	0.291889	9.69117e-18	3.35759e-48	0.0215704	dominant	1-11
ENSMUSG00000026360	Rgs2	299.454	0.118259	-0.449956	0.283967	0.0996464	-0.426445	0.206262	0.155681	1.33888e-09	0.0242163	buffering	0-11
ENSMUSG00000026425	Srgap2	122.766	0.270434	0.116445	-0.530306	0.203099	0.0811331	-0.362492	0.0143574	0.41032	0.00195054	buffering	10-1
ENSMUSG00000026434	Nucks1	408.234	0.0982703	0.210137	-0.308985	0.085415	0.184698	-0.242352	0.191425	0.00260903	0.00312589	buffering	01-1
ENSMUSG00000026455	Klhl12	38.4544	0.0498031	0.18075	-0.461293	0.0279927	0.104575	-0.195682	0.833254	0.352821	0.0956365	synergy	00-1
ENSMUSG00000026458	Ppfia4	13.8175	-0.4737	-1.64682	1.23768	-0.26682	-1.58963	0.917102	0.0244048	3.09742e-13	0.000353652	buffering	-1-11
ENSMUSG00000026478	Lamc1	177.409	0.0411039	-0.623564	-0.270934	0.0333284	-0.60626	-0.182155	0.72368	1.35477e-14	0.0667096	synergy	0-1-1
ENSMUSG00000026480	Ncf2	213.495	-0.269786	0.317689	0.334403	-0.242761	0.295037	0.271321	4.72269e-06	2.28947e-07	0.00046001	dominant	-111
ENSMUSG00000026482	Rgl1	91.1414	-0.47058	1.67803	0.906888	-0.368453	1.66369	0.822175	0.00042485	2.4978e-46	8.51358e-07	dominant	-111
ENSMUSG00000026490	Cdc42bpa	28.3994	0.431349	-0.891843	-0.615614	0.259988	-0.813125	-0.221891	0.0204083	4.97341e-06	0.0703263	dominant	1-1-1
ENSMUSG00000026496	Parp1	696.053	-0.0592505	0.23952	0.406231	-0.0546289	0.224579	0.366999	0.3103	7.30238e-07	1.6339e-09	synergy	011
ENSMUSG00000026516	Nvl	241.08	-0.238908	0.00775682	0.301257	-0.206705	0.00635593	0.225063	0.00062411	0.947248	0.0107975	buffering	-101
ENSMUSG00000026600	Soat1	63.9426	0.266627	1.17328	-1.03731	0.178909	1.14625	-0.956655	0.055445	1.65876e-22	7.43926e-09	buffering	11-1
ENSMUSG00000026623	Lpgat1	83.1916	0.0646748	0.19303	-0.413784	0.0480216	0.145486	-0.265042	0.63864	0.0949218	0.0123039	synergy	00-1
ENSMUSG00000026656	Fcgr2b	188.725	-0.301281	0.611875	-0.283845	-0.257911	0.596417	-0.198331	8.56208e-05	6.4997e-16	0.0375496	dominant	-11-1
ENSMUSG00000026657	Frmd4a	48.8897	-0.0657095	0.690313	-0.53175	-0.0386388	0.641085	-0.269467	0.755755	9.22395e-07	0.0272835	buffering	01-1
ENSMUSG00000026701	Prdx6	1535.07	-0.216992	-0.216972	0.253795	-0.206416	-0.206261	0.227823	3.62504e-09	9.99741e-08	3.15994e-05	buffering	-1-11
ENSMUSG00000026728	Vim	1697.64	0.176169	0.361214	-0.478215	0.167058	0.352467	-0.455384	3.10169e-06	2.06897e-20	1.42519e-18	buffering	01-1
ENSMUSG00000026749	Nek6	77.0274	-0.482302	0.662848	0.471422	-0.386259	0.618529	0.242811	0.000223591	4.26434e-07	0.0372455	dominant	-111
ENSMUSG00000026766	Mmadhc	182.42	-0.163849	-0.44759	0.263376	-0.141467	-0.427007	0.195468	0.0215192	1.02588e-10	0.0286371	buffering	0-11
ENSMUSG00000026815	Gfi1b	233.886	0.451108	-0.31304	1.27022	0.393286	-0.246584	1.21256	4.31962e-06	0.00749407	2.42333e-19	dominant	1-11
ENSMUSG00000026816	Gtf3c5	116.661	0.0392219	-0.225842	0.402587	0.0291359	-0.17187	0.255232	0.793101	0.0492686	0.0157366	buffering	0-11
ENSMUSG00000026842	Abl1	88.4187	0.466957	0.319117	-0.559324	0.412133	0.254797	-0.408483	1.81773e-06	0.00517291	0.000620513	buffering	11-1
ENSMUSG00000026849	Tor1a	100.073	-0.02564	-0.124973	0.374506	-0.0200641	-0.0957224	0.254337	0.852182	0.263244	0.010853	synergy	001
ENSMUSG00000026872	Zeb2	444.243	-0.363778	1.1376	-0.285976	-0.327308	1.12831	-0.209759	1.42054e-07	4.61635e-62	0.0203099	dominant	-11-1
ENSMUSG00000026880	Stom	222.82	-0.705166	1.0713	-0.2846	-0.681933	1.05777	-0.185899	4.14929e-19	2.62145e-39	0.066927	dominant	-11-1
ENSMUSG00000026893	Gca	302.569	-0.824865	-1.98965	0.282543	-0.815706	-1.98699	0.220742	7.21206e-65	1.23683e-256	0.00733758	buffering	-1-11
ENSMUSG00000026896	Ifih1	150.359	-0.686453	-2.54133	0.701243	-0.663204	-2.53451	0.623633	3.66269e-18	2.15327e-158	2.57454e-06	buffering	-1-11
ENSMUSG00000026915	Strbp	216.313	0.219236	-0.321075	-0.319926	0.192318	-0.292817	-0.24649	0.000779056	3.9679e-06	0.00370871	dominant	1-1-1
ENSMUSG00000026917	Wdr5	425.394	-0.136956	0.098152	0.306106	-0.124698	0.0877882	0.259649	0.0118852	0.117611	0.000144574	synergy	001
ENSMUSG00000026926	Pmpca	383.326	-0.0872342	-0.158024	0.222815	-0.075697	-0.136076	0.16919	0.261925	0.0333142	0.0525352	synergy	001
ENSMUSG00000026942	Traf2	99.3267	-0.0685933	-0.26033	0.3498	-0.0523726	-0.207567	0.22236	0.590171	0.01333	0.0319378	buffering	0-11
ENSMUSG00000026955	Sapcd2	113.102	0.13567	-0.83404	0.474412	0.0970755	-0.808242	0.291733	0.301041	4.59847e-14	0.0102204	buffering	0-11
ENSMUSG00000026972	Arrdc1	160.058	0.0348574	-0.0201751	0.243774	0.0284835	-0.0159105	0.168147	0.765673	0.87505	0.0872831	synergy	001
ENSMUSG00000026979	Psd4	249.187	0.0387665	0.065336	0.259386	0.0328267	0.0539172	0.19233	0.702207	0.494113	0.0315134	synergy	001
ENSMUSG00000027006	Dnajc10	776.134	-0.00110097	-0.568588	-0.351284	-0.00103819	-0.564031	-0.320191	0.988907	1.87601e-47	2.7728e-09	synergy	0-1-1
ENSMUSG00000027007	Ssfa2	313.944	0.1325	-2.58208	-0.350875	0.116405	-2.57842	-0.263028	0.0492151	0	0.00323278	synergy	0-1-1
ENSMUSG00000027010	Slc25a12	452.61	-0.212015	0.562434	0.367167	-0.187589	0.551394	0.299878	0.000690442	1.94937e-20	0.000124646	dominant	-111
ENSMUSG00000027035	Cers6	376.246	0.201455	-1.7022	-0.526811	0.178079	-1.69804	-0.465079	0.00133562	8.35101e-154	1.20206e-07	dominant	1-1-1
ENSMUSG00000027071	P2rx3	19.1248	-0.128634	-2.26176	0.71121	-0.0646185	-2.22927	0.242074	0.590171	8.82993e-27	0.0570525	buffering	0-11
ENSMUSG00000027074	Slc43a3	451.936	-0.14141	-0.191119	0.24069	-0.128156	-0.173066	0.197775	0.0114316	0.00105312	0.00774157	synergy	001
ENSMUSG00000027091	Zc3h15	136.018	-0.123153	0.00393665	0.284142	-0.102021	0.00313809	0.201702	0.162637	0.97693	0.03198	synergy	001
ENSMUSG00000027111	Itga6	322.507	0.262039	0.601072	-0.322842	0.233426	0.590478	-0.25589	2.21755e-05	4.0748e-22	0.00153341	buffering	11-1
ENSMUSG00000027165	B230118H07Rik	39.4412	0.0270326	-2.44873	0.760714	0.0177043	-2.43126	0.510471	0.889778	3.15641e-57	0.0019643	buffering	0-11
ENSMUSG00000027195	Hsd17b12	156.37	0.122383	0.15934	-0.302788	0.104175	0.134466	-0.226879	0.122535	0.0481832	0.00996616	synergy	00-1
ENSMUSG00000027203	Dut	650.975	-0.15687	-0.33994	0.231189	-0.146653	-0.327915	0.200788	0.000326971	2.65615e-14	0.00136201	buffering	0-11
ENSMUSG00000027219	Slc28a2	96.069	0.405503	-0.622161	-0.349303	0.357635	-0.59833	-0.22173	1.31436e-06	4.44677e-11	0.0324132	dominant	1-1-1
ENSMUSG00000027236	Eif3j1	34.4702	-0.307194	-0.0915253	0.376543	-0.227798	-0.0620463	0.20778	0.00825793	0.554314	0.0603135	buffering	-101
ENSMUSG00000027286	Lrrc57	29.7717	-0.175537	-0.211269	0.496514	-0.101064	-0.123043	0.216495	0.34859	0.272806	0.0677783	synergy	001
ENSMUSG00000027293	Ehd4	65.2515	0.077712	0.328548	-0.297831	0.0591037	0.278102	-0.186244	0.537024	0.000774469	0.0750972	buffering	01-1
ENSMUSG00000027303	Ptpra	143.098	0.134235	0.769461	-0.250707	0.107948	0.755959	-0.169961	0.162904	6.79841e-23	0.0882367	buffering	01-1
ENSMUSG00000027349	Fam98b	18.5049	0.230581	0.310317	-0.497349	0.126531	0.187503	-0.196754	0.235413	0.105778	0.0965599	synergy	00-1
ENSMUSG00000027365	Trpm7	351.934	0.0574727	0.0488253	-0.209628	0.0508753	0.0422152	-0.165465	0.453501	0.555411	0.0435398	synergy	00-1
ENSMUSG00000027381	Bcl2l11	43.144	0.806176	0.505	-0.969274	0.750925	0.420149	-0.866953	1.72501e-10	0.000635009	2.03435e-06	buffering	11-1
ENSMUSG00000027395	Polr1b	268.844	-0.231612	-0.0233407	0.309913	-0.202087	-0.0193602	0.2368	0.000555278	0.827668	0.00576537	buffering	-101
ENSMUSG00000027397	Slc20a1	131.627	-0.178414	-0.0945896	0.441329	-0.145556	-0.0742817	0.332105	0.0421483	0.376411	0.000569823	synergy	001
ENSMUSG00000027429	Sec23b	373.889	-0.200695	-0.274478	0.246513	-0.179935	-0.251244	0.195625	0.00055672	8.3684e-06	0.0142218	buffering	-1-11
ENSMUSG00000027439	Gzf1	121.205	0.127657	0.392408	-0.336769	0.0927112	0.33414	-0.195873	0.319101	0.000341278	0.0705508	buffering	01-1
ENSMUSG00000027447	Cst3	1469.76	0.00842468	1.14823	0.273535	0.00793275	1.14542	0.247291	0.896179	6.09764e-207	3.12075e-06	synergy	011
ENSMUSG00000027455	Nsfl1c	213.329	-0.256166	-0.16321	0.220575	-0.230731	-0.143114	0.171599	9.8458e-06	0.0170034	0.0401084	buffering	-101
ENSMUSG00000027459	Fam110a	57.7769	-0.0954962	-0.232734	0.409877	-0.0595011	-0.150193	0.193396	0.60091	0.153813	0.0940472	synergy	001
ENSMUSG00000027509	Rae1	159.134	-0.170384	-0.0415085	0.201723	-0.148519	-0.0348743	0.151182	0.012066	0.664015	0.0953553	synergy	001
ENSMUSG00000027562	Car2	739.436	0.308171	-2.59584	0.902429	0.28781	-2.59337	0.885784	2.01738e-10	0	7.71907e-32	dominant	1-11
ENSMUSG00000027593	Raly	86.0583	0.0977258	0.248457	-0.388034	0.0723151	0.192612	-0.241695	0.44811	0.0264514	0.0226143	buffering	01-1
ENSMUSG00000027613	Eif6	354.326	-0.249139	-0.261486	0.245841	-0.231987	-0.24487	0.207676	6.2759e-08	2.78417e-07	0.0025156	buffering	-1-11
ENSMUSG00000027630	Tbl1xr1	295.38	0.12863	0.226527	-0.205544	0.114445	0.204399	-0.162591	0.0421917	0.000259324	0.046853	buffering	01-1
ENSMUSG00000027637	1110008F13Rik	212.409	-0.196592	-0.00324114	0.25772	-0.178587	-0.00284787	0.211456	0.000252597	0.973057	0.00450113	synergy	001
ENSMUSG00000027712	Anxa5	255.44	0.247292	0.303892	-0.379506	0.214406	0.272047	-0.294074	0.000368359	4.07351e-05	0.000699655	buffering	11-1
ENSMUSG00000027776	Il12a	282.035	0.224648	0.919776	0.273764	0.192506	0.909974	0.203123	0.00195207	7.18539e-42	0.0224956	synergy	111
ENSMUSG00000027804	Ppid	319.404	-0.28243	-0.0918924	0.266306	-0.267203	-0.0843132	0.232276	9.07621e-12	0.0849782	0.00016355	buffering	-101
ENSMUSG00000027808	Serp1	253.238	-0.207344	-0.0883984	-0.212736	-0.190846	-0.0792509	-0.175865	2.56955e-05	0.158506	0.0168601	synergy	-10-1
ENSMUSG00000027858	Tspan2	39.4949	0.38881	-0.203715	-0.517816	0.289147	-0.13008	-0.276201	0.00232372	0.216976	0.021923	buffering	10-1
ENSMUSG00000027865	Gdap2	97.215	-0.239485	0.205844	0.30711	-0.190129	0.162317	0.196831	0.0112735	0.0457175	0.055126	dominant	-111
ENSMUSG00000027884	Clcc1	216.297	-0.123509	0.117497	0.218276	-0.10605	0.0990166	0.162146	0.104723	0.152641	0.0737824	synergy	001
ENSMUSG00000027937	Jtb	202.376	-0.118356	-0.114385	0.256982	-0.101357	-0.0957773	0.191425	0.127982	0.175931	0.031319	synergy	001
ENSMUSG00000028028	Alpk1	57.5406	0.225658	0.996366	-0.732775	0.125197	0.948485	-0.446015	0.238935	1.99822e-10	0.00450113	buffering	01-1
ENSMUSG00000028069	Gpatch4	203.883	-0.304166	-0.0812896	0.448628	-0.267764	-0.0666707	0.362628	9.24165e-06	0.390013	4.52125e-05	buffering	-101
ENSMUSG00000028070	Naxe	222.952	0.00918378	-0.291653	0.24127	0.00818516	-0.269473	0.193001	0.923358	1.16524e-06	0.0140649	buffering	0-11
ENSMUSG00000028082	Sh3d19	162.891	0.53805	-1.06875	-0.81288	0.514248	-1.05395	-0.772931	5.41881e-13	7.48376e-36	1.18911e-10	dominant	1-1-1
ENSMUSG00000028096	Gpr89	111.539	-0.140163	0.0196858	0.331305	-0.114968	0.0155203	0.235779	0.116058	0.877911	0.0121631	synergy	001
ENSMUSG00000028106	Rprd2	119.828	0.161845	0.291033	-0.306593	0.123103	0.236338	-0.188608	0.13999	0.00517315	0.0739717	buffering	01-1
ENSMUSG00000028107	Tars2	233.758	-0.347053	-0.0867975	0.400235	-0.311262	-0.0712042	0.31157	2.93884e-07	0.354806	0.000390657	buffering	-101
ENSMUSG00000028145	Them4	12.1324	0.53451	0.383801	-0.822761	0.230676	0.157618	-0.206213	0.0602507	0.247215	0.086874	buffering	10-1
ENSMUSG00000028159	Dapp1	368.724	0.51074	-1.18953	-0.333145	0.498918	-1.18264	-0.267931	3.58387e-23	6.12275e-88	0.000678934	dominant	1-1-1
ENSMUSG00000028163	Nfkb1	305.48	-0.30369	0.628136	0.456984	-0.266253	0.615506	0.373224	1.34942e-05	1.85541e-19	2.56318e-05	dominant	-111
ENSMUSG00000028207	Asph	196.267	-0.607283	-0.827804	0.250742	-0.593562	-0.818198	0.184287	3.25991e-24	1.33081e-35	0.0415131	buffering	-1-11
ENSMUSG00000028214	Gem	98.0734	1.12839	0.614378	1.1637	1.08921	0.548264	1.06561	1.38249e-19	3.59942e-05	2.58261e-09	synergy	111
ENSMUSG00000028217	Cdh17	17.6365	1.27288	0.150759	3.26955	0.318907	0.0249327	2.44869	0.0330117	0.87505	0.000119308	synergy	101
ENSMUSG00000028228	Cpne3	113.893	0.177286	0.00936193	-0.348841	0.139522	0.00694921	-0.227561	0.0714784	0.949944	0.025457	synergy	00-1
ENSMUSG00000028261	Ndufaf4	116.821	-0.413437	0.0502967	0.294387	-0.383829	0.0413484	0.217079	4.29639e-10	0.618594	0.0153161	buffering	-101
ENSMUSG00000028284	Map3k7	68.7091	0.220266	0.204192	-0.361044	0.158826	0.145691	-0.201349	0.0676525	0.122365	0.0675856	buffering	10-1
ENSMUSG00000028292	Rars2	240.38	-0.175955	-0.0217606	0.231443	-0.149014	-0.0176306	0.16557	0.021926	0.852323	0.0807726	synergy	001
ENSMUSG00000028318	Polr1e	143.422	-0.381087	-0.0311355	0.367689	-0.342465	-0.0247578	0.269108	1.50476e-07	0.794481	0.0038073	buffering	-101
ENSMUSG00000028331	Trmo	55.9102	0.076964	0.346871	-0.446028	0.0478376	0.251991	-0.219644	0.686342	0.0185337	0.0574523	buffering	01-1
ENSMUSG00000028337	Coro2a	213.733	-0.0707445	0.0555811	0.380382	-0.0612363	0.0469136	0.308233	0.389473	0.536676	0.000125701	synergy	001
ENSMUSG00000028378	Ptgr1	155.029	0.0201127	-0.0435486	-0.249642	0.0168841	-0.035395	-0.179281	0.860136	0.682972	0.0549274	synergy	00-1
ENSMUSG00000028412	Slc44a1	17.2759	-0.0896028	0.251503	-0.830591	-0.0357197	0.112641	-0.31175	0.788229	0.371816	0.0301003	synergy	00-1
ENSMUSG00000028459	Cd72	519.026	0.276802	-1.29118	0.780113	0.25726	-1.28621	0.766161	8.32298e-09	2.29024e-130	1.04693e-26	dominant	1-11
ENSMUSG00000028496	Mllt3	249.711	0.483563	-2.15689	-0.353549	0.466329	-2.15287	-0.260633	1.82116e-16	1.61226e-191	0.00442831	dominant	1-1-1
ENSMUSG00000028497	Hacd4	35.0148	0.365987	0.360783	-0.692769	0.220657	0.227895	-0.363859	0.036065	0.0569776	0.0114817	buffering	11-1
ENSMUSG00000028551	Cdkn2c	209.99	-0.556789	-2.519	0.899916	-0.545093	-2.51532	0.87398	6.06982e-25	2.50139e-288	6.35198e-20	buffering	-1-11
ENSMUSG00000028552	Eps15	187.681	0.0267036	-0.125268	-0.241726	0.0225186	-0.103883	-0.174948	0.806897	0.149823	0.0587494	synergy	00-1
ENSMUSG00000028599	Tnfrsf1b	93.4941	0.0335647	1.32342	-0.811266	0.0235435	1.30688	-0.74964	0.844987	2.7063e-40	1.23991e-07	buffering	01-1
ENSMUSG00000028613	Lrp8	115.807	-0.0210696	0.170117	-0.30099	-0.0165662	0.134716	-0.199554	0.878664	0.089945	0.0459867	synergy	00-1
ENSMUSG00000028633	Ctps	236.438	-0.380421	-0.18931	0.27807	-0.35385	-0.164924	0.214088	1.38502e-10	0.00806978	0.0109918	buffering	-101
ENSMUSG00000028676	Srsf10	252.023	-0.145941	-0.100663	0.22547	-0.129113	-0.0870215	0.176416	0.0229525	0.178197	0.0329158	synergy	001
ENSMUSG00000028677	Rnf220	279.047	0.20385	-0.198311	0.234543	0.176307	-0.169692	0.172897	0.00341556	0.0107567	0.0566577	synergy	101
ENSMUSG00000028683	Eif2b3	143.254	-0.43716	-0.164615	0.410843	-0.39842	-0.130275	0.292541	3.04195e-08	0.101228	0.00299517	buffering	-101
ENSMUSG00000028741	Mrto4	208.098	-0.305825	-0.153182	0.235794	-0.287086	-0.139298	0.197186	3.67715e-11	0.00580763	0.00553941	buffering	-101
ENSMUSG00000028744	Pqlc2	33.2135	-0.186418	-0.692175	0.806038	-0.0909614	-0.578803	0.420128	0.425206	0.000544506	0.00947325	buffering	0-11
ENSMUSG00000028757	Ddost	746.706	0.00529673	-0.34851	-0.211895	0.00496838	-0.338171	-0.186162	0.941123	6.76239e-17	0.00202846	synergy	0-1-1
ENSMUSG00000028811	Yars	356.564	-0.281242	-0.45455	0.402968	-0.249748	-0.435433	0.323713	1.09575e-05	1.70817e-11	0.000111334	buffering	-1-11
ENSMUSG00000028826	Tmem57	79.6082	0.344476	-0.0416765	-0.291533	0.286276	-0.0302461	-0.178537	0.00014184	0.775626	0.0929748	buffering	10-1
ENSMUSG00000028847	Trappc3	23.3604	0.181896	0.595325	-0.999722	0.0967326	0.498227	-0.824609	0.384596	0.000538172	8.9569e-05	buffering	01-1
ENSMUSG00000028851	Nudc	662.961	-0.17347	-0.0499616	0.223999	-0.15925	-0.0446417	0.187298	0.000552019	0.47107	0.00850137	synergy	001
ENSMUSG00000028860	Sytl1	13.1038	0.984925	-2.04561	1.07149	0.71112	-1.93855	0.215411	0.000524121	1.36384e-08	0.0705866	dominant	1-11
ENSMUSG00000028864	Hgf	343.196	0.551688	-2.47481	-0.413464	0.542021	-2.47168	-0.336712	1.42312e-29	0	5.09041e-05	dominant	1-1-1
ENSMUSG00000028868	Wasf2	294.896	0.17966	0.527737	-0.288758	0.152334	0.51087	-0.212354	0.0184268	1.33732e-13	0.018306	buffering	01-1
ENSMUSG00000028869	Gnl2	293.936	-0.162213	-0.0906909	0.287466	-0.14047	-0.076108	0.219179	0.0212453	0.290245	0.010511	synergy	001
ENSMUSG00000028883	Sema3a	200.377	-0.77906	-3.82823	0.441266	-0.757518	-3.81966	0.264455	7.60993e-25	0	0.0172326	buffering	-1-11
ENSMUSG00000028898	Trnau1ap	77.7825	-0.219402	-0.451591	0.309945	-0.175826	-0.41492	0.197628	0.0169656	1.04726e-06	0.0550065	buffering	-1-11
ENSMUSG00000028906	Epb41	96.9072	0.0161271	0.0937432	-0.326461	0.0125613	0.0714218	-0.214192	0.911239	0.421677	0.0337128	synergy	00-1
ENSMUSG00000028910	Mecr	122.865	-0.440093	-0.0859637	0.377763	-0.402477	-0.0667284	0.26405	1.79704e-08	0.442688	0.00696454	buffering	-101
ENSMUSG00000028932	Psmc2	729.63	-0.2762	-0.276468	0.22926	-0.262957	-0.264335	0.201749	6.13056e-13	9.11243e-11	0.000707238	buffering	-1-11
ENSMUSG00000028953	Abcf2	540.292	-0.238195	-0.204304	0.250593	-0.220186	-0.187364	0.209943	8.31726e-07	0.000176606	0.00287586	buffering	-1-11
ENSMUSG00000028957	Per3	31.1296	0.596353	0.102416	-0.714673	0.47208	0.051946	-0.373552	0.000266916	0.681275	0.0112031	buffering	10-1
ENSMUSG00000028961	Pgd	276.008	-0.171179	0.707404	-0.335795	-0.156904	0.702242	-0.291377	0.000757028	1.23442e-51	7.92315e-06	buffering	01-1
ENSMUSG00000029016	Clcn6	28.0334	0.343757	0.0919332	-0.554879	0.186214	0.0443349	-0.201268	0.0833747	0.734446	0.0922927	buffering	10-1
ENSMUSG00000029034	Ints11	159.775	-0.156935	-0.227071	0.349831	-0.128905	-0.188748	0.24885	0.0716489	0.0106947	0.00865456	buffering	0-11
ENSMUSG00000029066	Mrpl20	376.755	-0.312057	-0.268396	0.254953	-0.294147	-0.251848	0.215788	4.33339e-12	1.20364e-07	0.00156579	buffering	-1-11
ENSMUSG00000029106	Add1	204.386	0.308895	0.180874	-0.372203	0.272687	0.152208	-0.284746	5.88907e-06	0.0276892	0.00118453	buffering	10-1
ENSMUSG00000029108	Pcdh7	29.1238	0.229959	-0.586963	-1.54671	0.113077	-0.437688	-1.35379	0.308195	0.00485831	8.68847e-08	synergy	0-1-1
ENSMUSG00000029110	Rnf4	800.487	-0.105519	-0.107261	0.266994	-0.0991683	-0.0996839	0.237947	0.0156312	0.0240171	2.77888e-05	synergy	001
ENSMUSG00000029146	Snx17	383.655	-0.116195	-0.196642	0.20077	-0.104781	-0.177741	0.162343	0.0503189	0.000913092	0.0377218	synergy	001
ENSMUSG00000029147	Ppm1g	411.971	-0.13043	-0.0747106	0.236256	-0.119714	-0.0671783	0.199285	0.0117652	0.235536	0.00403051	synergy	001
ENSMUSG00000029173	Sepsecs	51.0253	0.181697	0.0605606	-0.465883	0.121841	0.0383426	-0.25279	0.205032	0.742797	0.0291148	synergy	00-1
ENSMUSG00000029198	Grpel1	509.59	-0.305827	-0.0836667	0.245461	-0.288517	-0.0757555	0.209212	4.4836e-12	0.158471	0.00171677	buffering	-101
ENSMUSG00000029204	Rhoh	176.828	0.198668	-0.16557	0.339909	0.166127	-0.134818	0.245497	0.0129072	0.071511	0.00830711	synergy	001
ENSMUSG00000029217	Tec	114.68	-0.3993	0.0458252	0.358153	-0.331904	0.0320563	0.211371	7.05985e-05	0.770196	0.0496386	buffering	-101
ENSMUSG00000029246	Ppat	392.462	-0.278263	-0.0637991	0.205046	-0.257042	-0.0563958	0.167039	3.37299e-08	0.368289	0.0297105	buffering	-101
ENSMUSG00000029254	Stap1	556.977	0.132644	-2.13001	0.724866	0.123826	-2.12823	0.713131	0.00321444	0	1.07818e-27	buffering	0-11
ENSMUSG00000029270	Fam69a	64.407	-0.434892	0.623148	0.634077	-0.34803	0.585712	0.468624	0.000254811	9.56515e-08	0.000546875	dominant	-111
ENSMUSG00000029275	Gfi1	32.3735	-0.162022	-0.38137	-0.87971	-0.0760272	-0.215922	-0.480872	0.519381	0.0911345	0.00668407	synergy	0-1-1
ENSMUSG00000029304	Spp1	721.401	-1.09934	2.04235	0.679156	-1.09128	2.03997	0.659173	4.61382e-90	8.66009e-297	2.04283e-16	dominant	-111
ENSMUSG00000029338	Antxr2	31.465	0.736572	-0.717059	-0.572461	0.666184	-0.64268	-0.249112	1.75438e-07	3.01961e-05	0.0444555	dominant	1-1-1
ENSMUSG00000029388	Eif2b1	332.427	-0.229855	-0.226865	0.201437	-0.207419	-0.204482	0.158531	4.56334e-05	0.000279139	0.0557384	buffering	-1-11
ENSMUSG00000029404	Arl6ip4	102.413	-0.112948	-0.266529	0.409186	-0.0873387	-0.215174	0.275433	0.311631	0.00915743	0.0074101	buffering	0-11
ENSMUSG00000029426	Scarb2	41.7115	0.206833	0.4665	-0.478557	0.135952	0.393544	-0.258702	0.158563	0.000412645	0.0268539	buffering	01-1
ENSMUSG00000029449	Rhof	38.3021	-0.0339132	-0.847002	1.02167	-0.0180571	-0.78354	0.854891	0.894846	1.06546e-06	5.43743e-05	buffering	0-11
ENSMUSG00000029455	Aldh2	384.051	0.187411	0.409457	-0.24524	0.1609	0.385482	-0.180717	0.00938132	5.95186e-09	0.0456171	buffering	01-1
ENSMUSG00000029465	Arpc3	143.421	0.0590279	0.30194	-0.313787	0.0479761	0.263167	-0.22045	0.588474	0.000286602	0.0204345	buffering	01-1
ENSMUSG00000029484	Anxa3	502.283	-1.22693	0.970402	0.335077	-1.22205	0.964819	0.281692	3.64885e-138	2.18658e-80	8.19449e-05	dominant	-111
ENSMUSG00000029553	Tfec	198.538	-0.438496	0.578037	-0.473368	-0.401764	0.559275	-0.364286	1.26267e-08	5.79712e-13	0.000213933	dominant	-11-1
ENSMUSG00000029602	Rasal1	12.5451	0.111802	1.71148	1.39041	0.0279921	1.62394	0.78228	0.825962	2.15669e-09	0.00226479	synergy	011
ENSMUSG00000029629	Phf14	301.425	0.433512	0.109356	-0.209358	0.415617	0.0947041	-0.164078	6.90049e-16	0.136703	0.0483406	buffering	10-1
ENSMUSG00000029632	Ndufa4	1080.06	0.149297	-0.0751242	-0.215277	0.141117	-0.0698298	-0.191169	0.000149344	0.128035	0.000871432	synergy	00-1
ENSMUSG00000029657	Hsph1	291.897	-0.352518	-0.128485	0.256941	-0.323941	-0.109898	0.196718	3.56574e-09	0.0936411	0.0209597	buffering	-101
ENSMUSG00000029673	Auts2	39.7521	1.06866	1.11075	-0.896736	0.988133	1.04903	-0.605403	3.92233e-10	1.28673e-09	0.00169025	buffering	11-1
ENSMUSG00000029701	Rbm28	228.55	-0.349414	-0.1375	0.231415	-0.321348	-0.118363	0.176782	3.12252e-09	0.0642404	0.0396596	buffering	-101
ENSMUSG00000029752	Asns	99.5336	-0.469278	-0.499582	0.394305	-0.413758	-0.454731	0.23207	2.02259e-06	4.42348e-06	0.0329219	buffering	-1-11
ENSMUSG00000029821	Gsdme	138.976	0.0565275	0.387041	-0.298574	0.0438864	0.34554	-0.19436	0.654021	2.00249e-05	0.0555779	buffering	01-1
ENSMUSG00000029822	Osbpl3	29.7057	0.438714	0.729072	-0.954824	0.225794	0.597118	-0.549542	0.0502046	0.000880782	0.00459841	buffering	11-1
ENSMUSG00000029925	Tbxas1	67.2447	0.512682	1.28292	0.634576	0.37995	1.24475	0.341728	0.00118937	1.27065e-17	0.011816	synergy	111
ENSMUSG00000030007	Cct7	1830.72	-0.245732	-0.29624	0.288881	-0.235206	-0.286554	0.262926	1.68181e-12	7.75313e-15	3.53847e-07	buffering	-1-11
ENSMUSG00000030034	Ino80b	50.1491	-0.103345	-0.0606931	0.386191	-0.0717905	-0.0404656	0.214874	0.481539	0.717412	0.0524501	synergy	001
ENSMUSG00000030045	Mrpl19	99.5774	-0.240335	0.0884836	0.328689	-0.1918	0.0668302	0.213838	0.00985152	0.462031	0.0349335	buffering	-101
ENSMUSG00000030054	Gp9	13.0496	0.11221	-0.766098	1.17657	0.0424149	-0.555077	0.708942	0.738804	0.0050996	0.00236796	buffering	0-11
ENSMUSG00000030057	Cnbp	2446.97	-0.123228	-0.122392	0.220527	-0.118442	-0.116832	0.203507	0.000145444	0.000626381	1.23084e-05	synergy	001
ENSMUSG00000030077	Chl1	446.331	0.499542	-2.51949	0.554709	0.486557	-2.51621	0.503906	3.86243e-21	0	6.86487e-09	dominant	1-11
ENSMUSG00000030079	Ruvbl1	207.692	-0.264464	-0.129199	0.273454	-0.240094	-0.113197	0.218986	2.03899e-06	0.0596777	0.00534558	buffering	-101
ENSMUSG00000030082	Sec61a1	352.844	-0.149381	-0.168515	-0.225388	-0.137631	-0.154297	-0.189621	0.00255711	0.00159359	0.0067447	synergy	00-1
ENSMUSG00000030091	Nup210	526.312	0.18699	0.803676	-0.31479	0.169334	0.797615	-0.264081	0.000655632	2.88729e-53	0.000191988	buffering	01-1
ENSMUSG00000030102	Itpr1	354.766	0.0216617	0.282861	0.32915	0.0189027	0.258263	0.265865	0.823175	8.75476e-06	0.000659447	synergy	011
ENSMUSG00000030104	Edem1	365.962	-0.186546	0.445012	-0.310852	-0.166934	0.430992	-0.253919	0.00154832	6.1183e-15	0.000768847	buffering	01-1
ENSMUSG00000030105	Arl8b	218.104	0.124945	0.293112	-0.262979	0.10903	0.267158	-0.203686	0.0757258	8.05149e-06	0.0143445	buffering	01-1
ENSMUSG00000030154	Klrb1f	34.7884	-1.21732	2.44165	1.19917	-1.10034	2.41611	0.92141	8.2415e-08	3.89312e-39	0.00022454	dominant	-111
ENSMUSG00000030199	Etv6	436.258	0.242913	0.155012	-0.403045	0.229016	0.14378	-0.367358	3.27515e-09	0.00127815	2.60105e-10	buffering	10-1
ENSMUSG00000030204	Ddx47	352.547	-0.207112	-0.180306	0.220716	-0.185215	-0.159256	0.172959	0.000447924	0.00668977	0.036056	buffering	-101
ENSMUSG00000030263	Lrmp	283.145	-0.0624298	-0.0933043	0.267187	-0.0541347	-0.0791989	0.206173	0.455277	0.252931	0.0137926	synergy	001
ENSMUSG00000030275	Etnk1	174.368	0.244565	-0.325595	-0.306128	0.201701	-0.281638	-0.205096	0.00360234	0.00029325	0.0383013	dominant	1-1-1
ENSMUSG00000030291	Med21	199.078	-0.186879	0.581268	-0.232541	-0.160265	0.5685	-0.171425	0.00993877	2.92628e-18	0.058716	buffering	01-1
ENSMUSG00000030298	Sec13	421.157	-0.165007	-0.214199	0.26211	-0.14868	-0.193713	0.213156	0.00380674	0.000379491	0.00501972	buffering	0-11
ENSMUSG00000030314	Atg7	118.409	-0.1895	0.61872	0.339559	-0.147136	0.597605	0.221726	0.0613624	3.24751e-12	0.0291462	synergy	011
ENSMUSG00000030335	Mrpl51	157.284	-0.167285	-0.159689	0.236686	-0.146694	-0.137951	0.180475	0.0113181	0.0291743	0.035842	synergy	001
ENSMUSG00000030471	Zdhhc13	160.032	-0.193428	0.152985	0.224149	-0.163329	0.126956	0.159136	0.0120657	0.0750023	0.0979083	synergy	001
ENSMUSG00000030493	Faap24	120.454	-0.43368	-0.02227	0.490374	-0.397757	-0.0173956	0.387157	9.48371e-09	0.864845	8.76237e-05	buffering	-101
ENSMUSG00000030512	Snrpa1	539.121	-0.238594	-0.136133	0.235928	-0.2264	-0.127055	0.208787	4.83056e-10	0.00275035	0.000330898	buffering	-101
ENSMUSG00000030521	Mphosph10	234.147	-0.312646	0.0441206	0.218995	-0.285571	0.0378602	0.170462	4.44614e-08	0.613004	0.0415131	buffering	-101
ENSMUSG00000030528	Blm	212.316	0.197845	-0.00548194	-0.271267	0.165818	-0.0043536	-0.190949	0.0124856	0.967215	0.0443222	synergy	00-1
ENSMUSG00000030530	Furin	56.0155	0.4242	-0.160007	-0.749459	0.30694	-0.0941087	-0.535759	0.00278955	0.400162	0.00101326	buffering	10-1
ENSMUSG00000030536	Iqgap1	557.732	0.156846	0.184841	-0.299117	0.140679	0.165265	-0.245155	0.00775049	0.00311587	0.00101346	synergy	00-1
ENSMUSG00000030604	Zfp626	42.2846	0.175581	0.37701	-0.503041	0.0940051	0.243524	-0.199665	0.399112	0.0439069	0.0921738	buffering	01-1
ENSMUSG00000030682	Cdipt	153.425	-0.107528	-0.240531	0.35563	-0.0879785	-0.201664	0.254851	0.255395	0.00605264	0.00696454	buffering	0-11
ENSMUSG00000030689	Ino80e	93.9748	-0.160211	-0.0623379	0.270051	-0.131551	-0.0491957	0.185596	0.0652467	0.577425	0.0564915	synergy	001
ENSMUSG00000030691	Fchsd2	318.708	0.51644	-0.183777	-0.403097	0.499051	-0.155539	-0.318093	1.34046e-16	0.0224086	0.00022454	buffering	10-1
ENSMUSG00000030704	Rab6a	42.1976	0.138248	-0.0305811	-0.460756	0.0955326	-0.0199889	-0.262702	0.326556	0.87087	0.0214752	synergy	00-1
ENSMUSG00000030707	Coro1a	1733.9	0.0833456	-0.169127	0.27737	0.0755341	-0.152857	0.232289	0.175002	0.00363911	0.000952975	synergy	001
ENSMUSG00000030760	Acer3	75.9682	0.170533	0.440908	-0.315375	0.131405	0.401737	-0.199793	0.104371	2.81178e-06	0.0532549	buffering	01-1
ENSMUSG00000030761	Myo7a	316.056	0.0868524	-0.100077	0.297631	0.0732743	-0.0823017	0.220583	0.323985	0.273617	0.0131784	synergy	001
ENSMUSG00000030768	Disp1	23.4457	0.506631	0.406509	-0.549209	0.376596	0.279573	-0.24479	0.00115625	0.0219218	0.0454806	buffering	11-1
ENSMUSG00000030788	Rnf141	60.3163	-0.0325746	1.10789	0.669588	-0.0214559	1.08531	0.544981	0.86462	6.44688e-25	8.22668e-05	synergy	011
ENSMUSG00000030798	Cd37	655.499	0.202412	0.163343	0.320795	0.19079	0.152494	0.288155	5.23538e-07	0.000361731	3.20314e-07	synergy	101
ENSMUSG00000030824	Nucb1	738.118	0.180341	-0.51382	-0.250655	0.169492	-0.507478	-0.219398	1.3262e-05	8.6409e-33	0.000307637	synergy	0-1-1
ENSMUSG00000030839	Sergef	163.385	-0.0795583	-0.718017	0.402992	-0.066363	-0.705043	0.30486	0.395898	1.07238e-21	0.000863746	buffering	0-11
ENSMUSG00000030844	Rgs10	47.7025	-0.286541	0.746767	0.751818	-0.196018	0.715645	0.64015	0.0343116	2.30114e-10	3.37462e-05	dominant	-111
ENSMUSG00000030965	Abraxas2	163.549	0.169824	0.276451	-0.289804	0.137768	0.233998	-0.196244	0.058479	0.00191475	0.0459298	buffering	01-1
ENSMUSG00000030970	Ctbp2	73.6831	0.059985	0.348414	-0.375575	0.043332	0.288164	-0.225761	0.687872	0.00142316	0.0350064	buffering	01-1
ENSMUSG00000031010	Usp9x	495.262	0.0125077	-0.0184908	-0.228172	0.0111452	-0.0160821	-0.183238	0.89151	0.838778	0.0195677	synergy	00-1
ENSMUSG00000031097	Tnni2	16.1686	-0.0414115	0.998044	1.0558	-0.0155067	0.906839	0.694062	0.912734	4.34608e-06	0.00166002	synergy	011
ENSMUSG00000031161	Hdac6	55.9317	0.105896	0.051103	-0.400757	0.0674778	0.031259	-0.193817	0.540589	0.798648	0.0917518	synergy	00-1
ENSMUSG00000031165	Was	71.5749	0.14044	0.201012	-0.293895	0.107136	0.154525	-0.179938	0.207486	0.0682607	0.090389	buffering	01-1
ENSMUSG00000031171	Ftsj1	204.089	-0.354957	-0.74557	0.443906	-0.315635	-0.732519	0.3422	7.36413e-07	1.22228e-22	0.000268964	buffering	-1-11
ENSMUSG00000031273	Col4a6	164.348	0.31608	-1.42285	-0.37701	0.252432	-1.40798	-0.224015	0.00122342	1.24308e-45	0.0375648	dominant	1-1-1
ENSMUSG00000031304	Il2rg	150.98	0.171471	-0.755422	0.345808	0.143317	-0.741655	0.246864	0.0342269	6.60164e-22	0.00880702	buffering	0-11
ENSMUSG00000031328	Flna	1085.23	0.176674	0.406678	-0.296843	0.161904	0.394001	-0.252411	0.000507956	1.15881e-15	0.000191384	buffering	01-1
ENSMUSG00000031333	Abcb7	116.465	0.0305065	0.240566	-0.356172	0.0228324	0.188134	-0.222882	0.839763	0.0266209	0.0329158	buffering	01-1
ENSMUSG00000031388	Naa10	164.998	-0.141744	-0.111595	0.277593	-0.12723	-0.0981296	0.225667	0.0169946	0.10048	0.00296063	synergy	001
ENSMUSG00000031399	Fam3a	44.639	-0.19051	-0.376632	0.417154	-0.123629	-0.282084	0.201619	0.208667	0.00966609	0.0804291	buffering	0-11
ENSMUSG00000031402	Mpp1	95.8196	0.186875	0.734311	-0.284871	0.144094	0.71603	-0.178499	0.0712635	2.99405e-16	0.0893196	buffering	01-1
ENSMUSG00000031432	Prps1	307.634	-0.318877	-0.161605	0.404786	-0.295173	-0.143536	0.346191	1.65276e-09	0.011569	2.57935e-06	buffering	-101
ENSMUSG00000031442	Mcf2l	12.8926	-0.0121784	3.11844	-1.83641	-0.00292324	3.05994	-1.42772	0.985295	8.5391e-30	4.91601e-05	buffering	01-1
ENSMUSG00000031482	Slc25a15	141.162	0.140371	-1.91656	-0.422885	0.108849	-1.9089	-0.263865	0.186937	2.89296e-87	0.0143074	synergy	0-1-1
ENSMUSG00000031490	Eif4ebp1	209.86	-0.336666	-0.451627	0.47233	-0.305758	-0.432465	0.399105	5.31781e-08	1.93534e-11	2.98871e-06	buffering	-1-11
ENSMUSG00000031511	Arhgef7	138.628	0.0650199	0.484181	-0.273418	0.0520789	0.459162	-0.186408	0.562728	1.98919e-09	0.0569832	buffering	01-1
ENSMUSG00000031529	Tnks	176.365	0.143707	0.0585599	-0.211282	0.12296	0.0484157	-0.154687	0.0559358	0.544548	0.0971051	synergy	00-1
ENSMUSG00000031533	Mrps31	197.991	0.0180363	-0.938834	-0.222671	0.0159779	-0.931073	-0.170693	0.845247	1.10987e-54	0.0468687	synergy	0-1-1
ENSMUSG00000031536	Polb	77.5003	-0.0660032	-0.319128	0.311119	-0.0518721	-0.270808	0.201977	0.57702	0.000797831	0.046853	buffering	0-11
ENSMUSG00000031562	Dctd	188.035	-0.340664	0.0569855	0.368686	-0.303394	0.0463785	0.279491	8.15767e-07	0.579021	0.00163772	buffering	-101
ENSMUSG00000031574	Star	11.7933	0.280662	0.890783	-0.945847	0.0982041	0.732874	-0.332355	0.390616	0.000641075	0.0272835	buffering	01-1
ENSMUSG00000031584	Gsr	89.6604	-0.242041	0.188079	-0.368901	-0.189146	0.14436	-0.234371	0.0144437	0.0874645	0.0244006	synergy	-10-1
ENSMUSG00000031592	Pcm1	256.322	-0.00165815	0.0290905	-0.201831	-0.00146705	0.0251469	-0.159012	0.988902	0.742772	0.05462	synergy	00-1
ENSMUSG00000031601	Cnot7	168.321	-0.047493	-0.314239	0.219375	-0.0410624	-0.286585	0.164469	0.59541	4.51114e-06	0.064987	buffering	0-11
ENSMUSG00000031613	Hpgd	327.139	-2.05815	0.202751	0.877502	-2.04868	0.163257	0.840101	3.28841e-163	0.0360949	5.4089e-13	dominant	-111
ENSMUSG00000031627	Irf2	185.313	0.374741	0.117446	-0.267528	0.351861	0.101899	-0.212868	5.13848e-12	0.103945	0.0074101	buffering	10-1
ENSMUSG00000031659	Adcy7	241.37	0.0970033	-0.0455461	-0.251253	0.0809158	-0.036686	-0.178769	0.281649	0.676079	0.0576418	synergy	00-1
ENSMUSG00000031681	Smad1	24.5638	0.286277	-0.164739	-0.711261	0.147351	-0.0797531	-0.304142	0.172514	0.519179	0.02747	synergy	00-1
ENSMUSG00000031703	Itfg1	154.04	0.342666	0.0472508	-0.474566	0.311732	0.0392293	-0.401295	3.37426e-08	0.631082	2.87128e-06	buffering	10-1
ENSMUSG00000031712	Il15	21.2765	0.934582	-0.50314	-1.60122	0.848734	-0.330306	-1.41682	1.43472e-08	0.0213429	1.84404e-08	dominant	1-1-1
ENSMUSG00000031714	Gab1	63.3477	0.755272	-0.653192	-0.593167	0.721296	-0.616939	-0.415373	5.71694e-15	3.58813e-08	0.00118968	dominant	1-1-1
ENSMUSG00000031753	Cog4	196.042	-0.178389	-0.0382128	0.238035	-0.15204	-0.0312165	0.172466	0.0169826	0.719656	0.0624387	synergy	001
ENSMUSG00000031770	Herpud1	273.521	0.104309	0.121999	-0.383165	0.091819	0.105641	-0.316475	0.135426	0.0936411	4.87409e-05	synergy	00-1
ENSMUSG00000031785	Adgrg1	1482.02	0.536471	-1.45149	0.412336	0.53127	-1.44909	0.380807	5.57969e-52	8.52227e-276	4.0893e-12	dominant	1-11
ENSMUSG00000031799	Tpm4	307.197	0.340608	-0.727481	-0.590142	0.319953	-0.720371	-0.561325	5.42778e-12	3.14909e-39	3.01543e-13	dominant	1-1-1
ENSMUSG00000031813	Mvb12a	151.113	-0.116166	-0.272122	0.280837	-0.0960261	-0.233892	0.196678	0.195619	0.00111589	0.0387236	buffering	0-11
ENSMUSG00000031818	Cox4i1	2984.04	-0.110234	-0.0164	0.218083	-0.103702	-0.0151587	0.193057	0.0101576	0.800465	0.000909692	synergy	001
ENSMUSG00000031819	Emc8	152.11	-0.166567	-0.0247789	0.217523	-0.145858	-0.0209281	0.165368	0.012311	0.80335	0.0579277	synergy	001
ENSMUSG00000031834	Pik3r2	108.228	-0.0738977	-0.244911	0.372409	-0.05384	-0.185349	0.222724	0.599744	0.038743	0.0377996	buffering	0-11
ENSMUSG00000031865	Dctn1	77.7021	0.232876	0.401802	-0.429653	0.174828	0.346311	-0.270252	0.0337808	0.000185257	0.0123104	buffering	11-1
ENSMUSG00000031875	Cmtm3	28.2514	0.173171	0.301549	-0.502637	0.0967433	0.186264	-0.211322	0.377265	0.101313	0.0755189	synergy	00-1
ENSMUSG00000031889	D230025D16Rik	64.2739	0.129428	0.684069	-0.457557	0.0846631	0.647469	-0.249649	0.414619	2.19804e-08	0.0299648	buffering	01-1
ENSMUSG00000031897	Psmb10	362.281	-0.181621	0.257937	0.252768	-0.167056	0.241384	0.214138	0.000238217	3.89492e-07	0.00163772	synergy	011
ENSMUSG00000031903	Pla2g15	98.3536	-0.0646201	0.392655	0.417934	-0.0488181	0.346394	0.282399	0.625444	4.87126e-05	0.00632159	synergy	011
ENSMUSG00000031917	Nip7	305.872	-0.336803	-0.132408	0.280747	-0.312148	-0.115984	0.225227	6.02647e-10	0.0535325	0.00401498	buffering	-101
ENSMUSG00000031928	Mre11a	249.548	-0.215034	-0.189445	0.267132	-0.186996	-0.162675	0.200216	0.00155524	0.0128833	0.0226143	buffering	-101
ENSMUSG00000031939	Taf1d	413.072	-0.197708	-0.120159	0.258331	-0.178558	-0.106078	0.21009	0.000386207	0.0696777	0.00567442	synergy	001
ENSMUSG00000031954	Cfdp1	387.583	-0.195964	-0.112815	0.251515	-0.177476	-0.0996357	0.204683	0.00034459	0.0890306	0.00696454	synergy	001
ENSMUSG00000031984	2810004N23Rik	199.195	-0.196847	-0.0801908	0.281751	-0.169627	-0.0664356	0.210169	0.00543237	0.379894	0.0172365	synergy	001
ENSMUSG00000031987	Egln1	73.3325	0.315686	-0.26091	-0.543645	0.241125	-0.192096	-0.361802	0.0039156	0.0419277	0.00270137	dominant	1-1-1
ENSMUSG00000031995	St14	27.6258	0.148118	0.339672	-1.03661	0.0735459	0.197222	-0.823294	0.532677	0.104001	0.000190556	synergy	00-1
ENSMUSG00000032009	Sesn3	36.6384	0.415721	0.201018	-0.620044	0.293294	0.119963	-0.341633	0.0043576	0.277034	0.0108865	buffering	10-1
ENSMUSG00000032018	Sc5d	128.346	-0.470661	-0.536746	0.364365	-0.442747	-0.516205	0.259691	5.75639e-11	1.36953e-11	0.00647871	buffering	-1-11
ENSMUSG00000032026	Rexo2	205.969	-0.303162	-0.0315934	0.221324	-0.272414	-0.0265298	0.16655	9.48432e-07	0.748499	0.0596856	buffering	-101
ENSMUSG00000032086	Bace1	262.014	0.0494666	0.318408	-0.240616	0.0436789	0.29684	-0.191296	0.537903	1.00034e-07	0.016392	buffering	01-1
ENSMUSG00000032115	Hyou1	151.306	-0.163127	-0.0695299	-0.469614	-0.111064	-0.0451041	-0.266677	0.248435	0.689968	0.0205607	synergy	00-1
ENSMUSG00000032171	Pin1	275.379	-0.345433	-0.334264	0.401323	-0.321806	-0.313347	0.339643	1.00643e-10	1.98818e-08	6.55354e-06	buffering	-1-11
ENSMUSG00000032202	Rab27a	46.3984	0.130737	0.396161	-0.489933	0.079833	0.297839	-0.242967	0.46418	0.00800509	0.0396873	buffering	01-1
ENSMUSG00000032239	Rp9	170.794	0.052911	-0.199654	0.223116	0.0448036	-0.169897	0.161612	0.581414	0.0121395	0.0850937	synergy	001
ENSMUSG00000032252	Glce	35.8261	0.207527	0.153844	-0.542575	0.123563	0.0890043	-0.258969	0.231879	0.431888	0.0344972	synergy	00-1
ENSMUSG00000032265	Fam46a	94.8769	0.3254	-1.84987	-0.70082	0.27587	-1.84194	-0.617221	7.48144e-05	1.36556e-82	4.63108e-06	dominant	1-1-1
ENSMUSG00000032278	Paqr5	32.7228	0.598656	-0.752505	-0.652226	0.492588	-0.676949	-0.297536	9.35262e-05	2.28087e-05	0.0259548	dominant	1-1-1
ENSMUSG00000032280	Tle3	24.186	0.603927	1.30824	-0.600234	0.402312	1.24701	-0.20495	0.00348283	1.6198e-11	0.0893196	buffering	11-1
ENSMUSG00000032290	Ptpn9	52.1554	0.34199	-0.0837183	-0.549546	0.256147	-0.0541008	-0.34384	0.00369785	0.627552	0.00534644	buffering	10-1
ENSMUSG00000032314	Etfa	261.423	-0.142796	-0.216755	0.219583	-0.126435	-0.193173	0.170934	0.0258327	0.000947894	0.0408832	buffering	0-11
ENSMUSG00000032336	Nptn	214.025	-0.267662	-0.228858	0.260679	-0.230458	-0.194786	0.185513	0.000221439	0.0050988	0.0483406	buffering	-1-11
ENSMUSG00000032353	Tmed3	135.007	-0.069306	0.469209	-0.306666	-0.0563172	0.444761	-0.215553	0.512517	1.77869e-09	0.0231388	buffering	01-1
ENSMUSG00000032383	Ppib	210.924	0.0977838	-0.308414	-0.206628	0.0891157	-0.290193	-0.168839	0.0874779	1.21328e-08	0.0267082	synergy	0-1-1
ENSMUSG00000032387	Rbpms2	66.9561	-0.0018522	-0.368798	0.698699	-0.00134441	-0.305344	0.610021	0.992859	0.00114116	7.47335e-06	buffering	0-11
ENSMUSG00000032393	Dpp8	152.295	0.107186	0.131513	-0.267345	0.0897823	0.108533	-0.19315	0.217158	0.13617	0.035842	synergy	00-1
ENSMUSG00000032411	Tfdp2	101.26	0.320511	0.318585	-0.367054	0.278076	0.281188	-0.268666	1.84228e-05	9.48851e-05	0.00384358	buffering	11-1
ENSMUSG00000032485	Scap	63.7865	-0.318237	-0.0899269	0.580624	-0.226274	-0.0572944	0.371172	0.0130124	0.609186	0.0038371	buffering	-101
ENSMUSG00000032504	Pdcd6ip	225.292	0.0598151	0.170804	-0.217004	0.0535633	0.153078	-0.175161	0.401422	0.00519087	0.0245449	synergy	00-1
ENSMUSG00000032536	Trak1	82.7896	0.189922	0.071415	-0.402154	0.134048	0.0476755	-0.22587	0.138833	0.664022	0.0415131	synergy	00-1
ENSMUSG00000032577	Mapkapk3	412.284	-0.682633	0.638816	0.233144	-0.674733	0.63314	0.196541	1.29378e-52	4.93334e-42	0.0046624	dominant	-111
ENSMUSG00000032594	Ip6k1	70.1763	0.453576	0.215961	-0.543857	0.375181	0.147914	-0.339051	7.48144e-05	0.135876	0.00566726	buffering	10-1
ENSMUSG00000032612	Usp4	365.048	-0.0992526	-0.17839	0.230552	-0.0875615	-0.157107	0.180637	0.154823	0.00810849	0.0286371	synergy	001
ENSMUSG00000032691	Nlrp3	37.8214	-2.53929	4.63773	1.77633	-2.23841	4.60032	1.01218	8.25945e-09	3.87187e-104	0.00113341	dominant	-111
ENSMUSG00000032750	Gab3	23.589	-0.569405	0.197917	0.858171	-0.315979	0.0844862	0.343083	0.0161581	0.510002	0.0229517	buffering	-101
ENSMUSG00000032757	Bet1	127.565	0.0301995	-0.0144043	-0.334338	0.025513	-0.0117709	-0.250757	0.776872	0.90002	0.00471475	synergy	00-1
ENSMUSG00000032803	Cdv3	85.8548	-0.063171	0.0514868	0.251512	-0.051294	0.0406907	0.172997	0.559521	0.653678	0.0780342	synergy	001
ENSMUSG00000032849	Abcc4	210.953	-0.237103	0.380108	-0.295649	-0.201404	0.350599	-0.213527	0.00164976	4.37186e-07	0.0204734	dominant	-11-1
ENSMUSG00000032864	Rag2	260.657	0.128993	-0.994257	0.529046	0.110025	-0.98382	0.458524	0.0971025	4.67038e-45	7.20614e-07	buffering	0-11
ENSMUSG00000032932	Hspa13	228.926	-0.197347	-0.369016	-0.329306	-0.168957	-0.34	-0.24446	0.00672138	5.33801e-07	0.00646266	synergy	0-1-1
ENSMUSG00000033020	Polr2f	324.881	-0.232581	-0.0484388	0.203483	-0.211077	-0.0422559	0.162485	2.04718e-05	0.54179	0.0430293	buffering	-101
ENSMUSG00000033047	Eif3l	887.374	-0.145922	0.0517769	0.271894	-0.128737	0.0442656	0.214711	0.0250023	0.548033	0.00775626	synergy	001
ENSMUSG00000033066	Gas7	24.7803	-0.529732	2.85927	-1.07795	-0.218329	2.82075	-0.520459	0.0727701	4.63307e-37	0.00775626	dominant	-11-1
ENSMUSG00000033083	Tbc1d4	22.5412	0.520188	0.339298	-0.738658	0.276485	0.158609	-0.236876	0.0263027	0.22219	0.061005	buffering	10-1
ENSMUSG00000033088	Triobp	32.0879	0.389259	-0.291952	-0.623284	0.255774	-0.17621	-0.304896	0.0135917	0.123552	0.0209811	buffering	10-1
ENSMUSG00000033106	Slc7a6os	48.4818	-0.279654	-0.159331	0.415556	-0.198366	-0.10678	0.224472	0.0261922	0.289047	0.0462445	buffering	-101
ENSMUSG00000033161	Atp1a1	72.3108	0.214151	0.341275	-0.410604	0.148555	0.263079	-0.223653	0.103195	0.00819119	0.04624	buffering	01-1
ENSMUSG00000033220	Rac2	1726.75	0.094531	-0.0854001	0.246246	0.0896148	-0.0799938	0.222407	0.019471	0.0588943	2.74062e-05	synergy	001
ENSMUSG00000033237	Arid2	177.951	0.217924	0.0185213	-0.308668	0.181052	0.0144961	-0.215418	0.00751953	0.886678	0.0242717	buffering	10-1
ENSMUSG00000033272	Slc35a4	353.766	-0.242427	-0.0597343	0.272282	-0.221005	-0.0523502	0.222748	5.58736e-06	0.424743	0.00291977	buffering	-101
ENSMUSG00000033294	Noc4l	228.027	-0.367827	-0.0835112	0.441652	-0.337173	-0.0697481	0.363469	5.25105e-09	0.343917	1.92122e-05	buffering	-101
ENSMUSG00000033319	Fem1c	156.745	0.215949	0.124253	-0.284326	0.177027	0.0977151	-0.191883	0.0114445	0.231548	0.0521095	buffering	10-1
ENSMUSG00000033417	Cacul1	72.1327	0.123219	0.0858407	-0.343762	0.0883938	0.0593081	-0.194757	0.352662	0.567326	0.0757838	synergy	00-1
ENSMUSG00000033446	Lpar6	102.005	0.16559	0.711315	-0.499662	0.126114	0.691629	-0.36313	0.128618	1.17923e-14	0.000772293	buffering	01-1
ENSMUSG00000033554	Dph5	178.019	-0.148111	0.00614487	0.236136	-0.129151	0.00518243	0.180508	0.0316168	0.95348	0.0350516	synergy	001
ENSMUSG00000033671	Cep350	244.64	-0.00884776	0.441883	-0.377721	-0.00709289	0.412467	-0.271268	0.95143	6.69317e-08	0.00450113	buffering	01-1
ENSMUSG00000033701	Acbd6	92.2648	-0.165429	0.0399037	0.38054	-0.126433	0.0290838	0.245313	0.125144	0.784426	0.0179481	synergy	001
ENSMUSG00000033706	Smyd5	214.565	-0.249003	-0.117229	0.328892	-0.216869	-0.0977358	0.249604	0.000257386	0.171537	0.00420052	buffering	-101
ENSMUSG00000033713	Foxn3	98.4926	0.436648	0.148804	-0.396669	0.399385	0.117117	-0.283014	1.64305e-08	0.146744	0.00367955	buffering	10-1
ENSMUSG00000033751	Gadd45gip1	72.8713	-0.347971	-0.171038	0.301053	-0.300619	-0.136511	0.200717	1.30035e-05	0.0810297	0.043947	buffering	-101
ENSMUSG00000033792	Atp7a	43.4493	0.500751	-0.234672	-0.565211	0.369283	-0.132391	-0.246544	0.00134779	0.249384	0.0456171	buffering	10-1
ENSMUSG00000033809	Alg3	223.948	-0.336027	-0.167508	0.352095	-0.289205	-0.133777	0.245002	2.2027e-05	0.0866914	0.0113311	buffering	-101
ENSMUSG00000033845	Mrpl15	347.971	-0.238009	-0.0694084	0.21083	-0.219996	-0.0620762	0.175115	8.57691e-07	0.290336	0.0160134	buffering	-101
ENSMUSG00000033849	B3galt2	21.039	0.138359	0.214286	-0.637405	0.0568749	0.0963507	-0.196777	0.645557	0.443576	0.0994353	synergy	00-1
ENSMUSG00000033880	Lgals3bp	138.735	0.222629	-0.529205	0.387157	0.177867	-0.499665	0.258365	0.0163597	1.42783e-08	0.0111068	dominant	1-11
ENSMUSG00000034120	Srsf2	486.288	-0.0986321	-0.0521218	0.208544	-0.0874414	-0.045022	0.16445	0.146515	0.525704	0.0454471	synergy	001
ENSMUSG00000034158	Lrrc58	194.507	0.0580718	-0.511925	-0.221254	0.0492821	-0.494383	-0.15915	0.53432	5.56933e-13	0.0929616	synergy	0-1-1
ENSMUSG00000034164	Emid1	77.8706	0.530284	-1.11468	0.635563	0.47876	-1.08693	0.465369	3.84927e-07	1.53129e-20	0.000643391	dominant	1-11
ENSMUSG00000034165	Ccnd3	107.374	-0.0901172	-0.171298	0.287273	-0.069234	-0.130829	0.17903	0.44811	0.123813	0.0893196	synergy	001
ENSMUSG00000034203	Chchd4	377.056	-0.339015	0.0438538	0.218839	-0.321631	0.0394712	0.184428	3.98592e-14	0.51806	0.00820182	buffering	-101
ENSMUSG00000034210	Efcab14	95.3861	0.259853	-0.0754954	-0.382158	0.211494	-0.0568509	-0.258132	0.003248	0.543234	0.010402	buffering	10-1
ENSMUSG00000034243	Golgb1	208.039	0.0956685	0.136227	-0.263791	0.0759878	0.106434	-0.173297	0.369771	0.194971	0.0893946	synergy	00-1
ENSMUSG00000034259	Exosc4	129.12	-0.150786	-0.242952	0.311134	-0.122207	-0.201097	0.211511	0.100622	0.00815715	0.0311294	buffering	0-11
ENSMUSG00000034269	Setd5	315.617	-0.0110685	0.033301	-0.220285	-0.00976347	0.0287061	-0.173566	0.910318	0.706884	0.0337535	synergy	00-1
ENSMUSG00000034290	Nek9	161.544	0.147915	0.434383	-0.283496	0.119577	0.403513	-0.192808	0.111121	1.60256e-07	0.0491863	buffering	01-1
ENSMUSG00000034321	Exosc1	164.731	-0.368627	0.11263	0.282859	-0.34113	0.0966014	0.219711	5.65054e-10	0.141666	0.00820182	buffering	-101
ENSMUSG00000034330	Plcg2	987.596	0.115684	0.326712	0.366599	0.108868	0.316324	0.335812	0.00637261	9.73348e-16	3.30323e-10	synergy	011
ENSMUSG00000034342	Cbl	216.418	0.08293	0.173649	-0.30907	0.067528	0.141515	-0.216997	0.412722	0.0584949	0.0223743	synergy	00-1
ENSMUSG00000034361	Cpne2	59.5379	0.178366	0.429305	-0.422084	0.123715	0.364033	-0.238219	0.183545	0.000357411	0.0329158	buffering	01-1
ENSMUSG00000034377	Tulp4	19.2248	0.120801	-0.142179	-0.610253	0.0563849	-0.0668601	-0.212074	0.648054	0.59987	0.0808985	synergy	00-1
ENSMUSG00000034390	Cmip	51.0332	0.233709	0.302286	-0.477169	0.1451	0.20194	-0.227307	0.14535	0.0619578	0.0532757	buffering	01-1
ENSMUSG00000034445	Cyb561a3	168.5	0.0383965	0.457033	0.306275	0.0316482	0.433734	0.222962	0.729631	9.59514e-10	0.0143074	synergy	011
ENSMUSG00000034480	Diaph2	41.9083	-0.265342	0.498327	-0.549697	-0.151512	0.390005	-0.243838	0.145	0.00272469	0.0461814	buffering	01-1
ENSMUSG00000034610	Zcchc11	149.051	0.314459	0.14091	-0.361911	0.270807	0.112963	-0.260235	3.7625e-05	0.146728	0.00590189	buffering	10-1
ENSMUSG00000034613	Ppm1h	24.1582	0.282126	0.575496	-0.632627	0.1612	0.482489	-0.317578	0.120765	0.000510347	0.017616	buffering	01-1
ENSMUSG00000034614	Pik3ip1	80.2418	0.317091	0.41639	-0.301546	0.254752	0.369287	-0.183854	0.000989978	3.22005e-05	0.0840141	buffering	11-1
ENSMUSG00000034640	Tiparp	59.8016	0.0518131	-0.0865622	-0.395726	0.0332199	-0.0539023	-0.194021	0.788327	0.638348	0.0904818	synergy	00-1
ENSMUSG00000034641	Cd300ld	21.4091	-0.858398	0.790166	2.02948	-0.560898	0.578326	1.80647	0.00197372	0.00445705	6.45268e-08	dominant	-111
ENSMUSG00000034647	Ankrd12	95.093	0.298868	0.078273	-0.494453	0.23879	0.0567613	-0.349651	0.00184018	0.565596	0.00134581	buffering	10-1
ENSMUSG00000034663	Bmp2k	50.9194	0.424565	-0.421418	-0.420223	0.340477	-0.340222	-0.217674	0.000249452	0.00173797	0.0557806	dominant	1-1-1
ENSMUSG00000034708	Grn	334.063	-0.0348943	0.450135	0.209963	-0.0295577	0.429957	0.154088	0.732238	6.34376e-11	0.0976515	synergy	011
ENSMUSG00000034724	Cnot6l	336.866	0.20233	0.29703	-0.265479	0.179287	0.272248	-0.208357	0.00110703	3.47595e-06	0.010589	buffering	11-1
ENSMUSG00000034751	Mast4	47.8302	0.662872	1.17731	-0.546734	0.553175	1.12974	-0.230795	5.27852e-05	3.88772e-13	0.0569832	buffering	11-1
ENSMUSG00000034801	Sos2	106.043	0.295672	-0.675238	-0.394422	0.218825	-0.641453	-0.214861	0.0106504	7.67871e-09	0.0545892	dominant	1-1-1
ENSMUSG00000034853	Acot11	31.0975	0.435366	-0.356696	-0.678279	0.269251	-0.206769	-0.293177	0.0161147	0.0942125	0.0294767	dominant	1-1-1
ENSMUSG00000034875	Nudt19	122.535	-0.379374	-0.0943051	0.350273	-0.333192	-0.0730988	0.239623	2.08788e-06	0.39604	0.0144062	buffering	-101
ENSMUSG00000034880	Mrpl34	345.439	-0.145238	-0.17762	0.258669	-0.133609	-0.162648	0.219261	0.00383015	0.000934873	0.00122292	synergy	001
ENSMUSG00000034932	Mrpl54	246.118	-0.190346	-0.39085	0.334219	-0.172153	-0.374084	0.277185	0.000572834	7.24403e-12	0.000167291	buffering	0-11
ENSMUSG00000035069	Oma1	108.601	-0.149928	0.29502	0.302723	-0.115543	0.244234	0.191726	0.162077	0.00285108	0.063595	synergy	011
ENSMUSG00000035131	Brinp3	15.7568	-0.954381	-0.67569	0.995917	-0.675868	-0.371944	0.261904	0.000703083	0.0372409	0.0485231	buffering	-1-11
ENSMUSG00000035152	Ap2b1	236.727	0.176568	-0.032312	-0.240869	0.148204	-0.0258373	-0.16929	0.0263027	0.782075	0.0791613	synergy	00-1
ENSMUSG00000035173	Ccdc186	83.3398	0.114323	-0.0835847	-0.505749	0.0841368	-0.0590569	-0.344479	0.366786	0.559521	0.00233979	synergy	00-1
ENSMUSG00000035181	Heatr5a	96.5156	0.389781	0.337421	-0.40214	0.307384	0.261681	-0.223392	0.000546782	0.00763648	0.0448653	buffering	11-1
ENSMUSG00000035198	Tubg1	234.302	-0.185897	-0.311635	0.347472	-0.160479	-0.281391	0.267301	0.00835719	1.5068e-05	0.00182866	buffering	0-11
ENSMUSG00000035202	Lars2	2364.17	0.175456	0.350574	-0.677018	0.124946	0.280488	-0.560547	0.167556	0.0035047	5.20435e-05	buffering	01-1
ENSMUSG00000035248	Zcchc6	135.855	0.308751	0.301046	-0.46635	0.254957	0.252141	-0.3394	0.00043379	0.00175646	0.000946164	buffering	11-1
ENSMUSG00000035297	Cops4	939.969	-0.0896767	0.086821	0.285234	-0.0825256	0.0786575	0.246224	0.0977594	0.140017	0.000125798	synergy	001
ENSMUSG00000035311	Gnptab	171.228	0.0709599	0.319027	-0.338412	0.0569915	0.278245	-0.236031	0.516863	0.00020352	0.0138993	buffering	01-1
ENSMUSG00000035504	Reep6	12.0352	-0.234487	-1.03538	0.938285	-0.070386	-0.800898	0.202785	0.548031	0.00156492	0.0858339	buffering	0-11
ENSMUSG00000035561	Aldh1b1	25.2155	0.0116139	-0.149872	-0.702917	0.00469101	-0.0630317	-0.217036	0.97717	0.632046	0.0777535	synergy	00-1
ENSMUSG00000035620	Ric8b	29.9696	0.0997984	0.363072	-0.602861	0.0518031	0.229937	-0.265648	0.675546	0.0551072	0.0361599	buffering	01-1
ENSMUSG00000035649	Zcchc7	193.921	0.0197769	-0.18318	0.211501	0.0168961	-0.156857	0.156289	0.853435	0.0170164	0.0893641	synergy	001
ENSMUSG00000035666	Gtf3c4	95.8484	0.151348	0.163003	-0.298496	0.11762	0.124902	-0.188526	0.147468	0.139942	0.0691448	synergy	00-1
ENSMUSG00000035754	Wdr18	248.17	-0.27039	0.0920084	0.221726	-0.238462	0.0771312	0.164647	3.54289e-05	0.2841	0.0683643	buffering	-101
ENSMUSG00000035772	Mrps2	199.401	-0.265046	-0.0724827	0.289339	-0.232917	-0.0602807	0.217932	6.15162e-05	0.426795	0.0123039	buffering	-101
ENSMUSG00000035828	Pim3	19.0571	-0.159386	-0.411833	0.718362	-0.06266	-0.20316	0.215077	0.607318	0.134857	0.0798203	synergy	001
ENSMUSG00000035863	Palm	115.073	-0.267265	0.596877	-0.269094	-0.220694	0.578886	-0.179658	0.00158139	1.07698e-13	0.0730199	dominant	-11-1
ENSMUSG00000035941	Ibtk	217.106	0.0109059	0.268364	-0.455557	0.00894985	0.231522	-0.358774	0.933226	0.00103305	0.000112603	buffering	01-1
ENSMUSG00000035967	Ints6l	68.6595	0.362378	0.0465052	-0.447983	0.279997	0.0305596	-0.258304	0.00134635	0.794481	0.0220572	buffering	10-1
ENSMUSG00000035992	Fnip1	89.6139	0.137663	0.328255	-0.39572	0.100621	0.26696	-0.242455	0.26931	0.00294578	0.0238862	buffering	01-1
ENSMUSG00000036067	Slc2a6	217.211	0.0947028	0.633439	0.85059	0.0742528	0.61467	0.815001	0.394075	9.62376e-14	8.44957e-13	synergy	011
ENSMUSG00000036078	Sigmar1	143.086	-0.306377	-0.1835	0.321119	-0.261509	-0.148866	0.222504	8.64839e-05	0.0494502	0.021095	buffering	-101
ENSMUSG00000036097	Slf2	192.626	0.102766	0.168902	-0.312471	0.0877068	0.143717	-0.237292	0.205093	0.0309764	0.00620764	synergy	00-1
ENSMUSG00000036106	Prr5	11.0812	-0.698641	0.211123	1.47229	-0.371305	0.0795444	1.09082	0.0122752	0.548531	0.000196124	buffering	-101
ENSMUSG00000036120	Rfxank	29.7417	0.174061	-0.0405575	0.553144	0.0924048	-0.0204804	0.228285	0.409524	0.88242	0.0597287	synergy	001
ENSMUSG00000036155	Mgat5	511.534	0.011814	0.413814	-0.365061	0.00995344	0.389735	-0.281482	0.919647	5.58033e-09	0.00111358	buffering	01-1
ENSMUSG00000036181	Hist1h1c	55.9373	0.489368	0.42504	-0.717395	0.407446	0.341406	-0.5584	5.85936e-05	0.00194245	0.000273404	buffering	11-1
ENSMUSG00000036249	Rbm43	163.149	0.127409	-0.0907947	0.31016	0.103573	-0.0710812	0.214341	0.173333	0.402419	0.0266049	synergy	001
ENSMUSG00000036333	Kidins220	235.038	0.113146	0.208553	-0.222396	0.0948618	0.176928	-0.158521	0.185671	0.0101652	0.0979124	buffering	01-1
ENSMUSG00000036356	Csgalnact1	61.7911	0.667119	-2.20087	-1.15571	0.618904	-2.1857	-1.03284	5.70118e-09	2.51727e-53	2.43685e-07	dominant	1-1-1
ENSMUSG00000036376	Abt1	85.1335	-0.27291	-0.262945	0.396445	-0.202064	-0.195279	0.226147	0.0169882	0.0370214	0.0398349	buffering	-1-11
ENSMUSG00000036381	P2ry14	50.2492	-0.0484316	-0.986856	0.539054	-0.025149	-0.928387	0.210341	0.853121	1.30271e-08	0.0798203	buffering	0-11
ENSMUSG00000036430	Tbcc	60.8522	-0.0980241	-0.145815	0.381184	-0.0678495	-0.0990855	0.209335	0.512517	0.320597	0.0591083	synergy	001
ENSMUSG00000036478	Btg1	34.2723	0.468647	1.08675	-0.581524	0.333078	1.04673	-0.299432	0.00278955	5.87386e-14	0.0191633	buffering	11-1
ENSMUSG00000036565	Ttyh3	63.2556	0.641454	0.230413	-0.461543	0.605023	0.16663	-0.283019	9.10734e-11	0.076281	0.0114729	buffering	11-1
ENSMUSG00000036568	Bicral	59.2244	0.299052	0.271932	-0.410417	0.225626	0.204848	-0.240512	0.00710537	0.0273441	0.0290045	buffering	11-1
ENSMUSG00000036632	Alg5	289.672	-0.201054	-0.00725169	0.22973	-0.183395	-0.00639812	0.188572	0.000123608	0.933993	0.0113311	buffering	-101
ENSMUSG00000036644	Tbc1d9b	241.08	0.241249	-0.154318	-0.291451	0.205411	-0.126351	-0.207876	0.00124444	0.0867458	0.0261447	buffering	10-1
ENSMUSG00000036678	Aaas	172.085	-0.285875	-0.0241166	0.239642	-0.245154	-0.0191889	0.166229	0.000135153	0.843463	0.0894968	buffering	-101
ENSMUSG00000036693	Nop14	293.013	-0.225134	0.0235906	0.202785	-0.203357	0.0204832	0.161043	5.69009e-05	0.79206	0.0475971	buffering	-101
ENSMUSG00000036718	Micall2	40.588	0.232539	0.907383	0.563991	0.138652	0.867979	0.304695	0.17467	7.68623e-11	0.0153161	synergy	011
ENSMUSG00000036792	Mbd5	63.0882	0.568363	0.354388	-0.525127	0.50628	0.265852	-0.30368	1.64253e-06	0.011271	0.0117923	buffering	11-1
ENSMUSG00000036879	Phkb	233.365	0.298949	0.153686	-0.641826	0.260679	0.126874	-0.599597	2.56084e-05	0.0792173	1.64832e-09	buffering	10-1
ENSMUSG00000036902	Neto2	33.3738	0.896442	-0.47669	-1.37073	0.842585	-0.366024	-1.2495	1.48447e-12	0.0040257	2.60931e-10	dominant	1-1-1
ENSMUSG00000036944	Tmem71	44.8403	0.551453	-0.420094	-0.457736	0.50249	-0.34337	-0.254275	1.48868e-07	0.00125497	0.0266836	dominant	1-1-1
ENSMUSG00000036959	Bcorl1	20.8697	0.311605	-0.280411	-0.884318	0.162706	-0.145181	-0.517571	0.131434	0.233442	0.00466501	synergy	00-1
ENSMUSG00000036986	Pml	111.928	0.245911	-0.0307694	-0.383454	0.190511	-0.0219368	-0.239604	0.0152751	0.845277	0.0233947	buffering	10-1
ENSMUSG00000037111	Setd7	172.592	0.0920355	0.247139	-0.377294	0.0716509	0.200155	-0.254329	0.419737	0.0124846	0.0113311	buffering	01-1
ENSMUSG00000037112	Sik2	89.3372	0.267794	0.19169	-0.412685	0.191558	0.132225	-0.229069	0.0295197	0.176358	0.0400711	buffering	10-1
ENSMUSG00000037190	Cyb561d2	79.9238	-0.157423	-0.204286	0.286938	-0.122326	-0.158637	0.178054	0.129643	0.0573101	0.0916634	buffering	0-11
ENSMUSG00000037197	Rbm17	173.124	-0.181565	0.0252307	0.240536	-0.156469	0.0208754	0.178133	0.0106781	0.813079	0.0475971	synergy	001
ENSMUSG00000037270	4932438A13Rik	340.422	0.181704	0.140473	-0.293535	0.157855	0.11948	-0.225194	0.00808916	0.0724302	0.00797891	synergy	00-1
ENSMUSG00000037278	Tmem97	176.251	-0.464993	-0.163136	0.245699	-0.445586	-0.14011	0.184367	7.81376e-15	0.029985	0.0359781	buffering	-101
ENSMUSG00000037313	Tacc3	783.355	-0.16116	-0.0608988	0.2385	-0.149454	-0.0552269	0.204666	0.00055672	0.321477	0.00172678	synergy	001
ENSMUSG00000037337	Map4k1	245.354	0.0020959	-0.298273	0.204883	0.00181229	-0.270492	0.153832	0.987231	1.27869e-05	0.0881408	buffering	0-11
ENSMUSG00000037366	Pafah2	32.4427	0.562907	0.135358	-1.04622	0.342174	0.0576344	-0.660962	0.00897999	0.662188	0.00226027	buffering	10-1
ENSMUSG00000037369	Kdm6a	174.558	0.273143	0.115887	-0.250688	0.239846	0.0965933	-0.185295	4.43182e-05	0.177341	0.038853	buffering	10-1
ENSMUSG00000037405	Icam1	25.5001	-0.454543	-0.277022	0.637092	-0.245891	-0.134192	0.210232	0.0350117	0.279355	0.0838772	buffering	-101
ENSMUSG00000037466	Tedc1	58.0953	0.392154	-0.819069	0.568926	0.286538	-0.776646	0.314016	0.00311397	7.05363e-09	0.0130106	dominant	1-11
ENSMUSG00000037470	Uggt1	462.967	-0.0518453	-0.191807	-0.208822	-0.0482845	-0.179201	-0.180792	0.348025	3.89826e-05	0.00483605	synergy	00-1
ENSMUSG00000037580	Gch1	122.411	0.564165	-1.83452	-0.580141	0.545244	-1.82773	-0.473615	2.2094e-16	7.3866e-96	3.79932e-05	dominant	1-1-1
ENSMUSG00000037646	Vps13b	396.122	0.0869424	0.268844	-0.206389	0.0792391	0.25191	-0.172533	0.138338	1.67244e-07	0.0159294	buffering	01-1
ENSMUSG00000037652	Phc3	152.751	0.0341424	0.346	-0.313569	0.0267435	0.302421	-0.208253	0.798148	0.000124681	0.0368043	buffering	01-1
ENSMUSG00000037736	Limch1	112.867	-0.23664	-2.85276	0.412103	-0.188415	-2.84394	0.239295	0.0115247	1.62873e-160	0.0302429	buffering	-1-11
ENSMUSG00000037740	Mrps26	207.825	-0.101466	0.0635755	0.214788	-0.0887074	0.054177	0.165129	0.163105	0.451372	0.0545892	synergy	001
ENSMUSG00000037805	Rpl10a	232.988	-0.052729	0.0814098	0.222471	-0.0469453	0.0712052	0.178444	0.485545	0.260706	0.0236617	synergy	001
ENSMUSG00000037822	Smim14	150.158	0.231726	0.605356	-0.29167	0.200388	0.593048	-0.219839	0.000911681	2.2266e-19	0.0114729	buffering	11-1
ENSMUSG00000037857	Nufip2	262.494	-0.082691	0.254589	-0.272243	-0.0669989	0.215001	-0.186628	0.422285	0.00342422	0.0557082	buffering	01-1
ENSMUSG00000037876	Jmjd1c	511.838	0.200884	-0.132218	-0.236922	0.178364	-0.114318	-0.184353	0.00106417	0.0700608	0.0269045	buffering	10-1
ENSMUSG00000037926	Ssh2	208.265	0.165407	0.012047	-0.336737	0.140626	0.0098024	-0.25308	0.0295672	0.918049	0.00431359	synergy	00-1
ENSMUSG00000037940	Inpp4b	69.416	0.596335	0.199121	-0.34407	0.553601	0.13893	-0.186777	8.65384e-09	0.150785	0.0940909	buffering	10-1
ENSMUSG00000037966	Ninj1	482.532	-0.0639494	0.716438	0.354013	-0.057657	0.710435	0.304461	0.342486	2.62009e-45	7.92315e-06	synergy	011
ENSMUSG00000037993	Dhx38	228.612	-0.0451069	0.486703	-0.231496	-0.0380233	0.468645	-0.169178	0.653901	2.07566e-12	0.0655912	buffering	01-1
ENSMUSG00000038023	Atp6v0a2	59.7872	0.220292	0.0698895	-0.37515	0.152261	0.045045	-0.194677	0.0952332	0.692223	0.0853486	buffering	10-1
ENSMUSG00000038039	Gcc2	97.1976	0.129121	0.193647	-0.339373	0.100998	0.152361	-0.223222	0.220865	0.0602742	0.0271821	synergy	00-1
ENSMUSG00000038127	Ccdc50	186.156	0.0709193	0.094854	-0.319723	0.0614464	0.0805109	-0.250243	0.385992	0.244618	0.00241421	synergy	00-1
ENSMUSG00000038236	Hoxa7	93.8924	-0.0556931	-1.4471	0.321345	-0.0449149	-1.43599	0.205577	0.621733	1.24775e-60	0.0453824	buffering	0-11
ENSMUSG00000038279	Nop2	253.156	-0.324909	-0.140016	0.376929	-0.290276	-0.11731	0.292834	8.57691e-07	0.0917354	0.000685146	buffering	-101
ENSMUSG00000038286	Bphl	338.018	-0.434582	0.443593	0.298137	-0.418983	0.431172	0.247535	5.88505e-18	1.25053e-16	0.000632422	dominant	-111
ENSMUSG00000038291	Snx25	56.9376	0.285846	-0.977712	-0.442417	0.207665	-0.947712	-0.232529	0.0171682	1.18142e-15	0.0423093	dominant	1-1-1
ENSMUSG00000038324	Trpc4ap	261.091	0.200187	0.32496	-0.268482	0.175452	0.298917	-0.206419	0.00226613	1.08499e-06	0.0142532	buffering	11-1
ENSMUSG00000038370	Pcp4l1	55.6889	0.257118	0.983672	-0.662688	0.172309	0.953999	-0.481369	0.0652691	5.72959e-16	0.000747373	buffering	11-1
ENSMUSG00000038383	Pigu	186.244	-0.130411	-0.182242	0.339915	-0.108289	-0.150685	0.247436	0.131502	0.0376571	0.00733758	synergy	001
ENSMUSG00000038416	Cdc16	117.085	0.313915	-0.0630509	-0.304271	0.25792	-0.046416	-0.190582	0.000465188	0.641079	0.067292	buffering	10-1
ENSMUSG00000038446	Cdc40	228.834	-0.0351893	0.280896	-0.229548	-0.0302305	0.253038	-0.172961	0.716389	4.08345e-05	0.0493139	buffering	01-1
ENSMUSG00000038467	Chmp4b	35.1344	0.194103	0.293942	-0.484706	0.127513	0.208086	-0.259924	0.188671	0.0416551	0.0269045	buffering	01-1
ENSMUSG00000038506	Dcun1d2	72.422	-0.197326	0.317257	0.431882	-0.127782	0.227775	0.218944	0.192117	0.028127	0.0562761	synergy	011
ENSMUSG00000038538	Ubn2	207.559	0.109209	0.0425292	-0.297399	0.0909665	0.0342066	-0.214769	0.216712	0.701891	0.0198065	synergy	00-1
ENSMUSG00000038642	Ctss	101.01	-0.176159	1.20616	-0.464796	-0.136555	1.19332	-0.339284	0.0866514	3.35759e-48	0.000902575	buffering	01-1
ENSMUSG00000038648	Creb3l2	20.2578	0.25873	-0.225688	-1.00352	0.125043	-0.108357	-0.667954	0.257002	0.377795	0.00164874	synergy	00-1
ENSMUSG00000038668	Lpar1	30.199	0.372746	-0.19652	0.690169	0.239006	-0.109543	0.402681	0.0204083	0.340855	0.00639909	synergy	101
ENSMUSG00000038671	Arfrp1	110.704	-0.155262	-0.255799	0.332208	-0.125597	-0.212866	0.227335	0.0914477	0.00524305	0.0200696	buffering	0-11
ENSMUSG00000038696	Mapkap1	72.538	0.272374	0.181429	-0.401191	0.191571	0.121377	-0.211106	0.0328472	0.228755	0.0608276	buffering	10-1
ENSMUSG00000038773	Kdm3b	172.209	0.272793	0.336401	-0.277827	0.22874	0.296704	-0.189561	0.000701335	7.67546e-05	0.0527034	buffering	11-1
ENSMUSG00000038827	Fam206a	92.9555	-0.379147	0.0260108	0.303687	-0.326008	0.0194659	0.194019	1.19741e-05	0.855776	0.0587919	buffering	-101
ENSMUSG00000038845	Phb	146.356	-0.29574	-0.118116	0.273416	-0.255238	-0.0955519	0.191954	6.1218e-05	0.215725	0.0437432	buffering	-101
ENSMUSG00000038902	Pogz	65.7813	0.11378	-0.00147128	-0.432247	0.0775499	-0.000956863	-0.239941	0.448314	0.994619	0.0332703	synergy	00-1
ENSMUSG00000038970	Lmtk2	39.9664	0.392252	0.116734	-0.499595	0.265064	0.0657963	-0.225065	0.00960486	0.579022	0.0579417	buffering	10-1
ENSMUSG00000038976	Ppp1r9b	53.9058	0.347723	0.437039	-0.341219	0.274012	0.382458	-0.196169	0.000986179	7.67541e-05	0.0716204	buffering	11-1
ENSMUSG00000039031	Arhgap18	627.01	0.141302	-1.11118	0.315774	0.13068	-1.10651	0.272836	0.00347612	1.74004e-119	2.95103e-05	buffering	0-11
ENSMUSG00000039041	Adrm1	57.6723	-0.154312	-0.163087	0.361955	-0.113008	-0.117374	0.212726	0.204439	0.206235	0.0487294	synergy	001
ENSMUSG00000039046	Usp6nl	36.0023	0.267583	0.0617092	-0.588407	0.154319	0.0327248	-0.269633	0.135913	0.802187	0.0329158	synergy	00-1
ENSMUSG00000039087	Rreb1	204.664	0.231703	0.590159	-0.3413	0.17748	0.562459	-0.209824	0.0263027	1.69394e-09	0.0462445	buffering	11-1
ENSMUSG00000039100	March6	187.266	0.222963	-0.0926627	-0.307393	0.191875	-0.075936	-0.227236	0.001746	0.321529	0.0111259	buffering	10-1
ENSMUSG00000039126	Prune2	140.09	0.295794	-1.84671	-0.996753	0.221666	-1.83566	-0.922428	0.00858694	5.59951e-60	8.05367e-09	dominant	1-1-1
ENSMUSG00000039130	Zc3hc1	216.72	-0.0779504	-0.0864315	0.225604	-0.0651609	-0.0702729	0.160157	0.404063	0.371688	0.095507	synergy	001
ENSMUSG00000039153	Runx2	136.38	0.333744	0.195096	-0.348394	0.288072	0.158596	-0.245483	1.90408e-05	0.0368281	0.0103013	buffering	10-1
ENSMUSG00000039156	Stim2	43.5622	0.0748565	0.571545	-0.469424	0.0452941	0.508707	-0.231228	0.707162	3.79193e-05	0.0481248	buffering	01-1
ENSMUSG00000039158	Akna	95.1826	0.074432	0.694161	-0.481173	0.05101	0.664457	-0.293689	0.641618	4.88049e-10	0.0102919	buffering	01-1
ENSMUSG00000039183	Nubp2	498.11	-0.35813	-0.00548838	0.373527	-0.338416	-0.00483895	0.321274	2.65652e-13	0.950691	3.84183e-06	buffering	-101
ENSMUSG00000039202	Abhd2	253.551	0.303598	0.0845951	-0.321074	0.250134	0.0635753	-0.208489	0.000549971	0.49009	0.0398349	buffering	10-1
ENSMUSG00000039218	Srrm2	1242.72	0.0987026	0.246057	-0.279329	0.081316	0.2091	-0.197207	0.293638	0.00340724	0.0366645	buffering	01-1
ENSMUSG00000039219	Arid4b	202.947	-0.143244	-1.11308	0.262415	-0.119821	-1.10183	0.182538	0.0829508	7.20192e-50	0.0578077	buffering	0-11
ENSMUSG00000039233	Tbce	175.857	-0.335041	-0.663596	0.281414	-0.297605	-0.65038	0.200886	1.28503e-06	1.3856e-19	0.0315691	buffering	-1-11
ENSMUSG00000039234	Sec24d	30.8649	-0.426939	-0.842909	-0.61407	-0.280103	-0.782768	-0.254464	0.00985152	6.08244e-07	0.044264	synergy	-1-1-1
ENSMUSG00000039286	Fndc3b	210.787	-0.311742	-0.287342	-0.348106	-0.259777	-0.239884	-0.231067	0.000265892	0.00250462	0.0215252	synergy	-1-1-1
ENSMUSG00000039356	Exosc2	239.119	-0.225382	-0.176509	0.245997	-0.198768	-0.152811	0.187246	0.000397293	0.0155784	0.0299648	buffering	-101
ENSMUSG00000039473	Ubn1	132.693	0.2735	0.15857	-0.301397	0.214425	0.117474	-0.181548	0.00578409	0.188047	0.0900142	buffering	10-1
ENSMUSG00000039497	Dse	37.5221	0.0848785	-1.08442	-0.63954	0.0411286	-1.01736	-0.233798	0.748624	1.17807e-08	0.0602588	synergy	0-1-1
ENSMUSG00000039515	Ptpa	250.786	0.00421434	0.174019	-0.240973	0.00356327	0.147639	-0.176827	0.975112	0.0283017	0.0523099	synergy	00-1
ENSMUSG00000039637	Coro7	336.547	0.217512	0.0603544	-0.364248	0.185407	0.0488826	-0.274659	0.00330225	0.559715	0.00207114	buffering	10-1
ENSMUSG00000039640	Mrpl12	310.23	-0.332316	-0.179402	0.328038	-0.313332	-0.163446	0.280328	1.33609e-12	0.00125497	3.84088e-05	buffering	-101
ENSMUSG00000039646	Vasn	20.4047	0.602731	0.551121	-1.07014	0.283751	0.281307	-0.423918	0.0316759	0.070786	0.0144991	buffering	11-1
ENSMUSG00000039678	Tbc1d13	144.217	0.0373839	0.449735	-0.385894	0.0286809	0.413015	-0.25806	0.78914	1.09915e-06	0.011036	buffering	01-1
ENSMUSG00000039715	Wdr34	86.6688	-0.0280406	-0.0438932	0.390955	-0.019756	-0.0297672	0.226613	0.870012	0.795121	0.0379941	synergy	001
ENSMUSG00000039768	Dnajc11	364.082	-0.198871	-0.0910737	0.315591	-0.174165	-0.0769677	0.246129	0.00250324	0.274284	0.00301391	synergy	001
ENSMUSG00000039781	Cep131	30.7504	0.773568	0.58327	-0.787421	0.667375	0.446097	-0.416449	8.04806e-06	0.00348092	0.00912009	buffering	11-1
ENSMUSG00000039852	Rere	304.51	0.187322	0.464874	-0.21448	0.163939	0.448464	-0.163215	0.00458512	3.12194e-13	0.0611256	buffering	01-1
ENSMUSG00000039910	Cited2	53.1544	0.356415	0.94912	-0.412244	0.270787	0.92471	-0.236088	0.00221563	3.73626e-18	0.0329158	buffering	11-1
ENSMUSG00000039934	Gsap	18.1625	-0.109129	0.562731	-0.784865	-0.0400209	0.338344	-0.238741	0.755565	0.0317478	0.0604564	buffering	01-1
ENSMUSG00000039953	Clstn1	23.6777	0.290912	0.0797212	-0.70303	0.159871	0.0399118	-0.340945	0.130374	0.758849	0.0165694	synergy	00-1
ENSMUSG00000039959	Hip1	73.5004	-0.400778	1.00515	0.682707	-0.31397	0.982325	0.565266	0.000599345	2.96111e-21	5.35088e-05	dominant	-111
ENSMUSG00000040021	Lats1	52.5446	0.185315	0.198179	-0.431906	0.126174	0.135071	-0.235275	0.181009	0.173035	0.0375496	synergy	00-1
ENSMUSG00000040034	Nup43	185.359	-0.30441	-0.0545124	0.286046	-0.266861	-0.0442917	0.207845	1.33148e-05	0.601027	0.0229517	buffering	-101
ENSMUSG00000040209	Zfp704	122.868	0.397531	0.171214	-0.448274	0.334887	0.125711	-0.292814	3.66997e-05	0.164421	0.00679506	buffering	10-1
ENSMUSG00000040234	Tm7sf3	174.03	-0.146917	0.631493	-0.262972	-0.121507	0.617464	-0.185553	0.087231	9.09379e-18	0.0504787	buffering	01-1
ENSMUSG00000040247	Tbc1d10c	233.633	0.322902	-0.196263	0.302636	0.290765	-0.168265	0.230322	3.26263e-07	0.0108214	0.00746808	synergy	101
ENSMUSG00000040254	Sema3d	18.8052	2.3332	-5.84403	-2.04883	2.26301	-5.58964	-0.223498	6.26365e-31	1.10825e-24	0.0377218	dominant	1-1-1
ENSMUSG00000040272	Accs	77.3583	0.401003	0.49095	-0.486961	0.320176	0.435855	-0.295904	0.000334165	3.4408e-05	0.0102919	buffering	11-1
ENSMUSG00000040274	Cdk6	1716.15	0.205423	0.321586	-0.257452	0.190969	0.307333	-0.221392	6.91671e-06	1.82597e-11	0.000647337	buffering	11-1
ENSMUSG00000040296	Ddx58	37.3253	0.423822	-1.73328	0.750266	0.262081	-1.69755	0.348477	0.0175978	6.04289e-20	0.0175618	dominant	1-11
ENSMUSG00000040297	Suco	220.343	0.0734608	-0.390005	-0.334497	0.0620485	-0.362673	-0.250372	0.41799	9.92024e-08	0.00490662	synergy	0-1-1
ENSMUSG00000040339	Fam102b	93.8762	0.175922	0.432525	-0.452725	0.140596	0.398666	-0.33396	0.0605736	5.80734e-07	0.000802905	buffering	01-1
ENSMUSG00000040396	Abhd13	28.0469	0.374652	0.372799	-0.48819	0.230598	0.241651	-0.195194	0.0283562	0.0440043	0.0983418	buffering	11-1
ENSMUSG00000040407	Akap9	269.321	0.13946	0.0538595	-0.248062	0.11433	0.0424354	-0.169988	0.118894	0.639776	0.0852079	synergy	00-1
ENSMUSG00000040430	Pitpnc1	65.0102	0.451667	0.817632	-0.611545	0.38088	0.792548	-0.461463	3.21652e-05	5.0416e-14	0.000348189	buffering	11-1
ENSMUSG00000040433	Zbtb38	150.31	0.562428	-1.2663	-0.634446	0.540193	-1.25296	-0.557974	3.42196e-14	2.01293e-48	2.03435e-06	dominant	1-1-1
ENSMUSG00000040463	Mybbp1a	1005.4	-0.120063	-0.0699255	0.223318	-0.112635	-0.0645563	0.1965	0.00580049	0.185452	0.000984513	synergy	001
ENSMUSG00000040466	Blvrb	13.7391	0.129691	0.438349	-0.734497	0.0571777	0.26171	-0.286787	0.643189	0.0518599	0.0346535	buffering	01-1
ENSMUSG00000040472	Rabggta	93.4954	-0.132777	-0.262855	0.349874	-0.0938654	-0.194666	0.193301	0.326253	0.0382779	0.0811085	buffering	0-11
ENSMUSG00000040511	Pvr	99.6261	0.407335	-1.58307	-0.943412	0.349438	-1.57018	-0.880565	1.20579e-05	7.04197e-52	3.05645e-09	dominant	1-1-1
ENSMUSG00000040532	Abhd11	119.486	-0.379287	-0.000553661	0.231327	-0.347609	-0.00045697	0.168797	5.35837e-09	0.996804	0.0669425	buffering	-101
ENSMUSG00000040548	Tex2	217.082	-0.0800642	1.59676	-0.579719	-0.0614039	1.58873	-0.48511	0.512539	1.04795e-81	1.31955e-05	buffering	01-1
ENSMUSG00000040592	Cd79b	241.689	-0.144675	0.0664025	0.406607	-0.119382	0.0528067	0.306023	0.0955875	0.539492	0.000928979	synergy	001
ENSMUSG00000040658	Dnph1	134.788	-0.245338	-0.0149568	0.266889	-0.216086	-0.0125119	0.202349	0.000145444	0.889243	0.0191633	buffering	-101
ENSMUSG00000040688	Tbl3	345.004	-0.37875	-0.0452139	0.368156	-0.354733	-0.0387149	0.302162	1.39446e-11	0.606464	9.76793e-05	buffering	-101
ENSMUSG00000040699	Limd2	249.106	0.0378318	0.542532	0.34548	0.0325621	0.529822	0.275174	0.691734	1.12302e-17	0.000676359	synergy	011
ENSMUSG00000040701	Ap1g2	145.811	0.0821921	-0.182498	0.317204	0.0653939	-0.144752	0.213243	0.452038	0.0685934	0.0314269	synergy	001
ENSMUSG00000040710	St8sia4	235.724	0.289933	1.92052	-0.571845	0.245773	1.91635	-0.507149	0.000223591	1.31484e-158	2.45469e-07	buffering	11-1
ENSMUSG00000040725	Hnrnpul1	159.455	0.123344	0.226221	-0.31649	0.102465	0.192014	-0.22977	0.157579	0.00604088	0.0121663	buffering	01-1
ENSMUSG00000040732	Erg	130.724	0.420327	-0.477517	-0.529642	0.36297	-0.432987	-0.376585	7.75736e-06	5.71539e-06	0.00102178	dominant	1-1-1
ENSMUSG00000040785	Ttc3	214.664	0.282209	-0.387217	-0.227073	0.247432	-0.359034	-0.162907	3.31496e-05	1.73557e-07	0.0856792	dominant	1-1-1
ENSMUSG00000040850	Psme4	176.949	0.284496	-0.0157667	-0.38974	0.234278	-0.0118463	-0.267374	0.00099793	0.912676	0.00754302	buffering	10-1
ENSMUSG00000040860	Crocc	17.5725	0.587592	0.592087	-1.11446	0.211558	0.25878	-0.291655	0.0846452	0.105703	0.0372455	buffering	10-1
ENSMUSG00000040888	Gfer	24.1448	-0.6215	-0.114455	0.633133	-0.543194	-0.0673114	0.360846	6.74554e-06	0.560191	0.00841261	buffering	-101
ENSMUSG00000040907	Atp1a3	240.116	-0.952851	0.519901	0.452445	-0.938841	0.503761	0.367526	1.72658e-50	4.83493e-14	3.45534e-05	dominant	-111
ENSMUSG00000040943	Tet2	244.597	-0.247015	1.42617	-0.51076	-0.200975	1.41724	-0.408563	0.00492609	4.47902e-75	5.31345e-05	dominant	-11-1
ENSMUSG00000041035	Gm17018	164.261	-0.12557	-0.089371	0.229021	-0.105686	-0.0729329	0.163259	0.128783	0.347785	0.0872831	synergy	001
ENSMUSG00000041057	Wdr43	467.947	-0.253522	0.0119643	0.205083	-0.236472	0.0107708	0.173132	2.65545e-08	0.880729	0.0127997	buffering	-101
ENSMUSG00000041187	Prkd2	81.6512	0.168212	-0.544433	0.743307	0.119304	-0.497065	0.648384	0.191982	4.24915e-06	1.13157e-05	buffering	0-11
ENSMUSG00000041199	Rpusd1	33.5404	-0.308692	-0.128269	0.599307	-0.166636	-0.0642029	0.240554	0.118089	0.608659	0.0530047	synergy	001
ENSMUSG00000041308	Sntb2	16.805	0.250402	0.0988109	-0.68543	0.131011	0.0488469	-0.305788	0.224827	0.705013	0.025285	synergy	00-1
ENSMUSG00000041360	Pum3	617.491	-0.187851	-0.0593127	0.211496	-0.172319	-0.0528973	0.175573	0.000192885	0.384662	0.0158439	synergy	001
ENSMUSG00000041408	Wapl	246.503	0.126311	0.041021	-0.213072	0.107907	0.0338178	-0.155876	0.103353	0.688958	0.0941643	synergy	00-1
ENSMUSG00000041417	Pik3r1	283.18	0.329153	0.00312695	-0.270688	0.291763	0.00251885	-0.195376	1.91322e-06	0.982404	0.0340026	buffering	10-1
ENSMUSG00000041444	Arhgap32	52.3219	0.680752	-0.446726	-0.529791	0.603386	-0.321284	-0.230465	2.06023e-06	0.0111482	0.0559231	dominant	1-1-1
ENSMUSG00000041468	Gpr12	110.902	0.0893819	-3.20982	0.94491	0.0693926	-3.1989	0.877705	0.438958	1.02256e-169	9.95205e-09	buffering	0-11
ENSMUSG00000041506	Rrp9	129.458	-0.406826	-0.000413617	0.461591	-0.355975	-0.000306707	0.328312	2.70695e-06	0.997911	0.00159496	buffering	-101
ENSMUSG00000041515	Irf8	327.364	-0.637461	2.86726	0.554226	-0.61464	2.86327	0.478982	3.09324e-16	0	1.44021e-06	dominant	-111
ENSMUSG00000041607	Mbp	108.563	0.161731	0.440994	-0.368997	0.127386	0.405706	-0.249612	0.103628	8.08356e-07	0.0123039	buffering	01-1
ENSMUSG00000041632	Mrps27	190.43	-0.138542	-0.0330665	0.249974	-0.11869	-0.0273215	0.185431	0.0657281	0.750308	0.0377808	synergy	001
ENSMUSG00000041638	Gcn1l1	200.908	-0.00331401	0.205467	-0.300793	-0.00263565	0.16663	-0.203013	0.983982	0.0301005	0.0390694	buffering	01-1
ENSMUSG00000041688	Amot	19.3036	-0.509996	0.24457	-0.653948	-0.281623	0.113851	-0.200195	0.0223491	0.360895	0.0952434	synergy	-10-1
ENSMUSG00000041695	Kcnj2	75.2292	0.129101	-1.87583	-1.48228	0.0951068	-1.86536	-1.40064	0.296761	1.4987e-63	3.1969e-17	synergy	0-1-1
ENSMUSG00000041702	Btbd7	74.2352	0.436406	0.0477852	-0.327748	0.377232	0.0331796	-0.19041	7.50311e-06	0.762722	0.0798203	buffering	10-1
ENSMUSG00000041707	1810011H11Rik	37.4514	0.102276	0.50347	0.859164	0.0575357	0.404519	0.703596	0.629857	0.00157696	0.000122417	synergy	011
ENSMUSG00000041733	Coq5	139.051	-0.157999	-0.251591	0.418699	-0.125853	-0.205776	0.296041	0.10112	0.00910854	0.00301391	buffering	0-11
ENSMUSG00000041774	Ydjc	109.69	-0.471253	-0.0115602	0.471656	-0.442874	-0.0091533	0.371543	7.99605e-11	0.92694	0.00010034	buffering	-101
ENSMUSG00000041852	Tcf20	237.331	0.352697	-0.205949	-0.416489	0.31435	-0.171926	-0.318581	5.83875e-07	0.016646	0.000511619	dominant	1-1-1
ENSMUSG00000041870	Ankrd13a	220.941	0.216994	0.360168	-0.285726	0.181287	0.325279	-0.200566	0.00663594	7.69972e-06	0.0346108	buffering	11-1
ENSMUSG00000041890	Git2	395.992	0.327744	0.308135	-0.256577	0.303777	0.286754	-0.206906	8.07261e-10	1.87279e-07	0.00748302	buffering	11-1
ENSMUSG00000041891	Lman1	244.01	-0.118787	-0.087741	-0.347786	-0.102881	-0.0739918	-0.272884	0.106878	0.298555	0.00101542	synergy	00-1
ENSMUSG00000041935	AW549877	100.73	0.200077	-0.0996017	-0.36009	0.153804	-0.0724835	-0.224296	0.0535541	0.44455	0.0326585	buffering	10-1
ENSMUSG00000041939	Mvk	61.6118	-0.117412	-0.094702	0.523179	-0.0708408	-0.0554344	0.263645	0.528578	0.640728	0.0297388	synergy	001
ENSMUSG00000041977	Arhgef11	20.7619	0.18639	0.0361615	-0.682036	0.0875786	0.0165459	-0.263256	0.447557	0.906437	0.0432284	synergy	00-1
ENSMUSG00000042046	Dstyk	108.833	0.241543	-0.0681812	-0.482821	0.180646	-0.047238	-0.31352	0.0291898	0.657263	0.00534644	buffering	10-1
ENSMUSG00000042079	Hnrnpf	116.763	-0.0767934	-0.18367	0.230799	-0.0661243	-0.157825	0.171765	0.353238	0.0152204	0.0554745	synergy	001
ENSMUSG00000042106	Fam212a	120.964	0.187991	-0.0952951	0.505364	0.14849	-0.0713557	0.382605	0.0515533	0.433976	0.000293378	synergy	001
ENSMUSG00000042129	Rassf4	195.254	0.266398	1.78435	-0.614479	0.217913	1.77878	-0.548734	0.00226591	1.92926e-115	3.90662e-07	buffering	11-1
ENSMUSG00000042198	Chchd7	42.6242	-0.401508	0.195882	0.371531	-0.322156	0.140216	0.206871	0.000283745	0.134856	0.0604564	buffering	-101
ENSMUSG00000042210	Abhd14a	173.027	-0.240084	-0.0629597	0.298005	-0.20171	-0.0499077	0.208995	0.00226924	0.56812	0.0283	buffering	-101
ENSMUSG00000042215	Bag2	91.27	-0.299471	-0.0170585	0.337571	-0.229444	-0.0117885	0.193707	0.00515779	0.919699	0.0757953	buffering	-101
ENSMUSG00000042249	Grk3	69.8413	0.607594	-0.171761	-0.616054	0.539683	-0.103943	-0.363124	2.15659e-06	0.3425	0.00698833	buffering	10-1
ENSMUSG00000042272	Sestd1	72.3412	0.026328	0.176657	-0.407339	0.018132	0.123079	-0.229663	0.883967	0.2026	0.0383341	synergy	00-1
ENSMUSG00000042284	Itga1	52.7864	-1.26984	4.75865	1.07079	-1.03204	4.73221	0.543754	5.29723e-05	1.35399e-154	0.00650575	dominant	-111
ENSMUSG00000042303	Sgsm3	48.5456	-0.228027	-0.0837325	0.535069	-0.140806	-0.0486853	0.270438	0.160263	0.685648	0.0271821	synergy	001
ENSMUSG00000042349	Ikbke	37.9931	-0.138236	0.753105	-0.530006	-0.0715041	0.687984	-0.214122	0.543416	6.30027e-06	0.0741961	buffering	01-1
ENSMUSG00000042354	Gnl3	889.664	-0.318777	-0.0379124	0.295677	-0.296118	-0.0331627	0.244131	6.23115e-10	0.641854	0.000855285	buffering	-101
ENSMUSG00000042367	Gjb3	69.2603	-0.36151	-0.275275	1.22002	-0.278785	-0.202454	1.15145	0.00143174	0.0350681	7.1214e-15	buffering	-1-11
ENSMUSG00000042408	Zmym6	88.2996	0.367085	0.227876	-0.347189	0.299657	0.171495	-0.206715	0.000215231	0.0540523	0.0537676	buffering	11-1
ENSMUSG00000042444	Mindy2	51.5181	0.446608	-0.229368	-0.536656	0.357482	-0.151379	-0.304035	0.000243053	0.142796	0.0127997	buffering	10-1
ENSMUSG00000042447	Mios	137.083	-0.145606	0.356494	0.287261	-0.111691	0.307411	0.17962	0.181227	0.000240978	0.0874175	synergy	011
ENSMUSG00000042462	Dctpp1	347.555	-0.175754	-0.0926693	0.323822	-0.160832	-0.082824	0.276112	0.000618661	0.144276	5.20435e-05	synergy	001
ENSMUSG00000042500	Ago4	18.9583	0.663352	0.791575	-0.833801	0.388013	0.607445	-0.260954	0.00798152	0.00252169	0.0490214	buffering	11-1
ENSMUSG00000042524	Sun2	106.748	0.402823	0.263613	-0.491889	0.294096	0.173779	-0.249707	0.00285894	0.0992371	0.0346649	buffering	11-1
ENSMUSG00000042682	Selenok	169.598	0.1041	-0.25192	-0.260168	0.0919001	-0.226562	-0.202546	0.130144	0.000123374	0.0141131	synergy	0-1-1
ENSMUSG00000042700	Sipa1l1	366.99	0.146149	-0.208866	-0.338726	0.128441	-0.184178	-0.270965	0.0277333	0.00234816	0.000695168	synergy	0-1-1
ENSMUSG00000042705	Commd10	98.5252	-0.0389246	-0.4186	0.352174	-0.0307847	-0.380159	0.236442	0.758106	3.7644e-06	0.0177235	buffering	0-11
ENSMUSG00000042901	Aida	22.2473	0.181419	0.331912	-0.489354	0.102091	0.213995	-0.206503	0.346981	0.0615855	0.0811207	buffering	01-1
ENSMUSG00000043157	Arl11	200.021	0.119197	0.476707	-0.330835	0.100705	0.457317	-0.249302	0.147002	1.37877e-11	0.00464519	buffering	01-1
ENSMUSG00000043263	Ifi209	214.987	0.104847	-0.7971	-0.472837	0.0865069	-0.783976	-0.369085	0.255598	8.84258e-25	0.000133113	synergy	0-1-1
ENSMUSG00000043284	Tmem11	170.421	-0.104527	-0.0608681	0.221003	-0.0885154	-0.0499156	0.159801	0.210805	0.538482	0.0897317	synergy	001
ENSMUSG00000043421	Hilpda	260.551	0.639361	-1.88435	-0.498932	0.622751	-1.87903	-0.392837	4.72292e-22	1.89086e-123	9.38988e-05	dominant	1-1-1
ENSMUSG00000043505	Gimap5	33.7085	1.67503	-1.79389	1.14746	1.64564	-1.74714	0.890449	1.42312e-29	7.36936e-16	0.000219232	dominant	1-11
ENSMUSG00000043940	Wdfy3	102.399	0.249747	0.0929632	-0.337004	0.181748	0.0629505	-0.184789	0.0343922	0.548033	0.096888	buffering	10-1
ENSMUSG00000044018	Mrpl50	180.403	-0.180384	-0.141544	0.311354	-0.158257	-0.121511	0.243457	0.00586277	0.0597719	0.00316292	synergy	001
ENSMUSG00000044452	Zfp507	54.6511	0.438401	-0.11369	-0.712763	0.327323	-0.0665208	-0.489646	0.00142769	0.566815	0.00157029	buffering	10-1
ENSMUSG00000044456	Rin3	166.113	0.265429	0.830125	-0.332976	0.22705	0.819143	-0.246548	0.000350347	2.17482e-31	0.00631262	buffering	11-1
ENSMUSG00000044709	Gemin7	152.982	-0.0540761	-0.121192	0.286734	-0.0467603	-0.102974	0.220751	0.536269	0.12611	0.00879201	synergy	001
ENSMUSG00000044734	Serpinb1a	1390.83	0.112527	0.564024	-0.332896	0.106684	0.559959	-0.305855	0.00417469	9.62145e-53	1.44591e-09	buffering	01-1
ENSMUSG00000044811	Cd300c2	16.995	-0.397859	0.89275	1.36518	-0.175472	0.797661	1.13726	0.123006	2.65879e-05	1.17661e-05	synergy	011
ENSMUSG00000044827	Tlr1	10.1407	-0.106669	-1.49065	-1.262	-0.0295701	-1.33399	-0.278652	0.817948	9.46091e-06	0.0387236	synergy	0-1-1
ENSMUSG00000045005	Fzd5	10.2147	1.0125	-2.02199	-1.64029	0.88814	-1.9495	-0.992575	8.92647e-07	1.44307e-11	0.000984402	dominant	1-1-1
ENSMUSG00000045273	Cenph	220.211	-0.0802955	0.0342528	0.200681	-0.0708815	0.0294582	0.156895	0.269144	0.700891	0.0611537	synergy	001
ENSMUSG00000045312	Lhfpl2	36.2723	0.252055	1.0437	-0.575035	0.137843	0.995248	-0.255898	0.193587	5.02183e-11	0.0396596	buffering	01-1
ENSMUSG00000045382	Cxcr4	90.6505	0.0530536	1.00999	-0.670028	0.0336667	0.980118	-0.488728	0.786332	1.53791e-16	0.000710321	buffering	01-1
ENSMUSG00000045482	Trrap	438.583	-0.0376483	0.131957	-0.21984	-0.0322392	0.111799	-0.164014	0.699376	0.097451	0.0677783	synergy	00-1
ENSMUSG00000045639	Zfp629	20.9994	0.150378	0.384568	-0.743257	0.055991	0.179942	-0.213462	0.65026	0.17904	0.0810394	synergy	00-1
ENSMUSG00000045730	Adrb2	224.093	0.123763	-0.54318	-0.619343	0.0972764	-0.516907	-0.535679	0.237207	1.61232e-09	4.25798e-06	synergy	0-1-1
ENSMUSG00000045817	Zfp36l2	77.1563	0.534179	1.19116	-0.398277	0.485887	1.17199	-0.241231	1.6388e-07	5.13097e-32	0.0254703	buffering	11-1
ENSMUSG00000045826	Ptprcap	224.659	0.899274	-0.862148	0.698525	0.888868	-0.852353	0.674916	2.6506e-64	2.05376e-37	2.31762e-14	dominant	1-11
ENSMUSG00000045932	Ifit2	33.0697	-0.24939	0.20761	-0.468296	-0.149309	0.12464	-0.202116	0.141743	0.257219	0.0860014	synergy	00-1
ENSMUSG00000045983	Eif4g1	301.124	0.0182921	0.19443	-0.256455	0.0149154	0.160442	-0.177528	0.884354	0.0285708	0.0672105	synergy	00-1
ENSMUSG00000046006	Gapt	342.505	-0.737247	-0.0924027	0.92372	-0.726974	-0.0807803	0.906586	3.02301e-47	0.196321	1.0022e-32	buffering	-101
ENSMUSG00000046311	Zfp62	259.469	0.0298566	-0.174693	0.325971	0.0254127	-0.148526	0.249233	0.772769	0.0264573	0.00380036	synergy	001
ENSMUSG00000046456	Tmem150b	12.4801	-0.301637	1.09761	-0.696428	-0.115107	1.00533	-0.195948	0.310074	1.05888e-06	0.0997216	buffering	01-1
ENSMUSG00000046688	Tifa	97.0016	0.325501	1.68951	-0.50451	0.260749	1.68173	-0.375475	0.000902456	2.37361e-83	0.000447864	buffering	11-1
ENSMUSG00000046743	Fat4	203.406	-0.127785	-8.05776	1.03642	-0.0684191	-7.95729	0.224529	0.560696	5.901e-133	0.0660467	buffering	0-11
ENSMUSG00000046756	Mrps7	218.638	-0.184695	-0.233726	0.244439	-0.162062	-0.206827	0.186225	0.00467799	0.000763223	0.0307026	buffering	0-11
ENSMUSG00000046792	Zfp787	12.9047	0.250465	-0.00333337	-0.636138	0.116566	-0.00146361	-0.21055	0.29708	0.993352	0.0835048	synergy	00-1
ENSMUSG00000046879	Irgm1	224.964	0.0466333	-0.32615	0.431676	0.0388251	-0.291363	0.337998	0.6563	3.26606e-05	0.000186532	buffering	0-11
ENSMUSG00000046897	Zfp740	79.4766	0.290372	0.191871	-0.31888	0.223912	0.140613	-0.184755	0.00552451	0.121394	0.0900125	buffering	10-1
ENSMUSG00000047003	Zfp41	19.2155	0.387522	0.34513	-0.645682	0.183691	0.169456	-0.197225	0.103053	0.188026	0.0987532	synergy	00-1
ENSMUSG00000047126	Cltc	637.951	-0.0125074	0.0567824	-0.247604	-0.0116475	0.0521214	-0.216868	0.859254	0.319407	0.000347838	synergy	00-1
ENSMUSG00000047141	Zfp654	87.1783	0.331541	-0.428159	-0.312834	0.270658	-0.379101	-0.186977	0.00039713	3.6099e-05	0.0813442	dominant	1-1-1
ENSMUSG00000047248	C2cd3	218.941	0.177231	0.130031	-0.303039	0.15711	0.112843	-0.242001	0.00435556	0.0701649	0.00221363	synergy	00-1
ENSMUSG00000047250	Ptgs1	386.628	-0.269178	0.936584	0.77163	-0.240825	0.929281	0.753832	9.57803e-06	7.83816e-58	1.67831e-20	dominant	-111
ENSMUSG00000047547	Cltb	35.9644	-0.331825	-0.604113	0.441128	-0.226136	-0.541551	0.203477	0.0179364	2.5917e-05	0.0807404	buffering	-1-11
ENSMUSG00000047735	Samd9l	41.2008	0.296734	-1.55742	1.04046	0.18949	-1.52655	0.908242	0.0526118	7.73656e-23	7.41928e-06	dominant	1-11
ENSMUSG00000047767	Atg16l2	42.3723	0.290883	0.335177	-0.568432	0.180061	0.225444	-0.289258	0.0707747	0.0438454	0.021664	buffering	11-1
ENSMUSG00000047821	Trim16	120.789	0.473429	0.142988	-0.654606	0.436727	0.109131	-0.584887	7.67863e-09	0.201813	8.71616e-07	buffering	10-1
ENSMUSG00000047867	Gimap6	302.983	1.25344	-0.626451	0.401584	1.24566	-0.610287	0.303157	3.7085e-86	1.47168e-15	0.000937239	dominant	1-11
ENSMUSG00000047921	Trappc9	91.0878	0.144696	0.0292837	0.382317	0.102317	0.0196326	0.217743	0.277158	0.870824	0.0474152	synergy	001
ENSMUSG00000047945	Marcksl1	63.0108	0.180937	-0.557845	0.5885	0.133804	-0.517716	0.438731	0.11852	5.91971e-07	0.000418104	buffering	0-11
ENSMUSG00000048148	Nwd1	36.1564	0.765902	0.234187	-0.709339	0.697054	0.13679	-0.434024	5.23683e-08	0.226083	0.00448215	buffering	10-1
ENSMUSG00000048410	Zfp407	183.009	0.086416	0.084331	-0.296011	0.065079	0.0616103	-0.1806	0.493837	0.523005	0.0898703	synergy	00-1
ENSMUSG00000048489	8430408G22Rik	151.419	0.314264	-1.48875	1.04708	0.243729	-1.47288	0.984809	0.00288175	7.44247e-43	1.03827e-11	dominant	1-11
ENSMUSG00000048756	Foxo3	96.9388	0.09354	0.302218	-0.333541	0.0668671	0.236858	-0.190294	0.507149	0.00955068	0.0823433	buffering	01-1
ENSMUSG00000048833	Slc39a9	108.781	-0.0305739	0.159034	-0.313262	-0.0230941	0.120066	-0.19393	0.836785	0.166246	0.0642619	synergy	00-1
ENSMUSG00000049106	Dcaf5	51.431	0.358749	0.0488333	-0.432679	0.253308	0.0291976	-0.208803	0.00791671	0.81429	0.0705569	buffering	10-1
ENSMUSG00000049307	Fut4	18.3822	-0.126019	0.165996	-0.758474	-0.0556159	0.0765135	-0.299269	0.654427	0.544638	0.0315331	synergy	00-1
ENSMUSG00000049323	Smcr8	140.54	-0.0469408	0.0603229	-0.278753	-0.0371644	0.0463411	-0.183743	0.70288	0.620061	0.0683643	synergy	00-1
ENSMUSG00000049339	Retreg2	84.1523	0.418892	0.138291	-0.643111	0.352991	0.0971118	-0.519449	3.34435e-05	0.313757	8.54539e-05	buffering	10-1
ENSMUSG00000049401	Ogfr	201.772	-0.00713922	-0.116002	0.296583	-0.00580085	-0.0923119	0.206454	0.960185	0.249015	0.0314269	synergy	001
ENSMUSG00000049422	Chchd10	152.26	-0.184133	-0.592234	0.388796	-0.162963	-0.581014	0.315462	0.00326684	9.10075e-21	9.85088e-05	buffering	0-11
ENSMUSG00000049482	Ctu2	86.1443	-0.387403	-0.200281	0.505004	-0.3144	-0.144645	0.33012	0.000214494	0.118982	0.00420052	buffering	-101
ENSMUSG00000049539	Hist1h1a	137.595	0.436558	0.5045	-0.697062	0.335437	0.429491	-0.507417	0.00077389	0.000292083	0.000766416	buffering	11-1
ENSMUSG00000049550	Clip1	187.643	0.0160758	-0.171312	-0.303217	0.0134498	-0.143078	-0.221403	0.889863	0.0418831	0.0145955	synergy	00-1
ENSMUSG00000049804	Armcx4	59.4195	0.16834	-1.22135	-0.51057	0.113285	-1.19212	-0.26965	0.241746	8.90807e-22	0.0244768	synergy	0-1-1
ENSMUSG00000049871	Nlrc3	30.9106	0.247286	0.461075	1.23865	0.0968336	0.244031	0.921488	0.399434	0.0838158	0.000337447	synergy	011
ENSMUSG00000050148	Ubqln2	25.0012	0.363916	0.170733	-0.60994	0.232951	0.0959868	-0.300674	0.0228127	0.402492	0.0212666	buffering	10-1
ENSMUSG00000050377	Il31ra	243.094	0.563138	-2.08431	-0.625348	0.545495	-2.07942	-0.559669	2.11389e-17	3.71245e-149	4.13302e-07	dominant	1-1-1
ENSMUSG00000050471	Fam118b	114.002	-0.248109	-0.42757	0.355135	-0.198855	-0.386849	0.230786	0.00706181	5.71835e-06	0.0240829	buffering	-1-11
ENSMUSG00000050473	Slc35d3	126.973	0.527724	-1.13364	0.477762	0.508835	-1.12084	0.375569	1.29247e-15	5.47361e-45	0.000103805	dominant	1-11
ENSMUSG00000050578	Mmp13	29.0589	-1.56087	-2.76139	0.942516	-1.4751	-2.70472	0.217467	2.01738e-10	2.12116e-23	0.0739717	buffering	-1-11
ENSMUSG00000050705	2310061I04Rik	61.9864	-0.389052	-0.342454	0.456666	-0.288214	-0.250721	0.233295	0.00248424	0.0175269	0.0441461	buffering	-1-11
ENSMUSG00000050890	Pdik1l	85.058	0.217361	0.387084	-0.500486	0.154376	0.31761	-0.311786	0.0815346	0.00132674	0.00733758	buffering	11-1
ENSMUSG00000051124	Gimap9	124.914	1.48076	-1.27548	0.358736	1.47115	-1.25465	0.207692	3.38172e-71	1.99082e-31	0.0557806	dominant	1-11
ENSMUSG00000051212	Gpr183	16.3873	0.0454597	3.10555	-1.13122	0.0118184	3.05448	-0.438109	0.931995	8.78162e-34	0.0136889	buffering	01-1
ENSMUSG00000051224	Tceanc	25.0411	0.370206	0.296226	-0.516939	0.238807	0.184163	-0.228132	0.0197714	0.102298	0.0569672	buffering	10-1
ENSMUSG00000051256	Jagn1	165.224	-0.353665	-0.138497	0.274139	-0.316657	-0.114168	0.196665	3.27497e-07	0.116645	0.0340084	buffering	-101
ENSMUSG00000051344	Plekhm3	38.2546	0.565602	0.0257665	-0.655851	0.411698	0.0122894	-0.275546	0.00135851	0.930199	0.0350064	buffering	10-1
ENSMUSG00000051412	Vamp7	176.126	0.147575	0.0247457	-0.283816	0.125243	0.0201194	-0.207674	0.0568596	0.828285	0.021923	synergy	00-1
ENSMUSG00000051439	Cd14	27.3856	-0.792492	2.32061	-0.89966	-0.570545	2.2897	-0.377541	0.00084313	2.21389e-29	0.0177472	dominant	-11-1
ENSMUSG00000051627	Hist1h1e	302.372	0.454796	0.456192	-0.493518	0.419295	0.424884	-0.382852	5.60692e-09	1.20694e-07	0.000146815	buffering	11-1
ENSMUSG00000051730	Mettl5	29.9635	-0.24466	-0.118196	0.419044	-0.155079	-0.0707262	0.191886	0.113052	0.533705	0.0981939	synergy	001
ENSMUSG00000051998	Lax1	11.3769	1.93498	0.0680959	3.06375	1.57068	0.0114843	2.48669	5.37122e-05	0.941996	5.04261e-05	synergy	101
ENSMUSG00000052040	Klf13	66.5244	0.240788	0.757108	-0.397162	0.170148	0.729703	-0.223559	0.0549692	9.75808e-12	0.0435362	buffering	11-1
ENSMUSG00000052085	Dock8	424.423	0.121668	0.520572	-0.317793	0.105736	0.507178	-0.250486	0.0920946	1.46782e-16	0.00208072	buffering	01-1
ENSMUSG00000052160	Pld4	44.0873	-2.33288	0.870344	1.07702	-2.28261	0.812198	0.878158	1.12184e-43	2.22373e-07	9.593e-05	dominant	-111
ENSMUSG00000052296	Ppp6r1	134.634	0.351557	0.326962	-0.324408	0.277794	0.260263	-0.183781	0.000848335	0.00503765	0.094701	buffering	11-1
ENSMUSG00000052298	Cdc42se2	344.367	0.24896	-0.116778	-0.234637	0.22357	-0.10065	-0.182543	2.15151e-05	0.117634	0.0288121	buffering	10-1
ENSMUSG00000052331	Ankrd44	225.694	0.249936	0.478892	-0.425605	0.222324	0.464012	-0.357351	5.02709e-05	1.34649e-14	7.11875e-06	buffering	11-1
ENSMUSG00000052384	Nrros	606.582	-0.00376715	0.88725	0.209121	-0.00342246	0.882233	0.175283	0.968311	3.56435e-76	0.0134091	synergy	011
ENSMUSG00000052392	Acot4	16.0888	0.582799	-3.55346	-1.26177	0.274211	-3.44959	-0.208749	0.0345112	2.04872e-22	0.067078	dominant	1-1-1
ENSMUSG00000052397	Ezr	403.987	-0.0290836	-0.576863	0.246443	-0.0255533	-0.566188	0.192331	0.745396	2.20687e-21	0.0199511	buffering	0-11
ENSMUSG00000052459	Atp6v1a	207.905	0.00722318	0.00839348	-0.358948	0.00611394	0.00688451	-0.275212	0.953948	0.942093	0.00154063	synergy	00-1
ENSMUSG00000052539	Magi3	23.8918	0.463195	-0.226232	-1.05735	0.260234	-0.105005	-0.729176	0.0265489	0.398551	0.00112348	buffering	10-1
ENSMUSG00000052557	Gan	52.1875	0.552047	-0.103925	-0.408897	0.497928	-0.0669945	-0.218122	4.9172e-07	0.537207	0.0530231	buffering	10-1
ENSMUSG00000052572	Dlg2	229.607	0.144626	-2.21946	-0.293982	0.128238	-2.21597	-0.21539	0.0227514	2.43313e-231	0.0171977	synergy	0-1-1
ENSMUSG00000052593	Adam17	197.873	-0.0659011	-0.0718049	-0.426586	-0.0554535	-0.0587644	-0.337193	0.483315	0.459032	0.000138968	synergy	00-1
ENSMUSG00000052605	Isoc2b	46.4182	0.379349	0.415567	-0.444341	0.274654	0.325276	-0.221408	0.00415114	0.00358007	0.0553305	buffering	11-1
ENSMUSG00000052684	Jun	16.6435	0.288484	0.913382	-0.907442	0.105437	0.764474	-0.306499	0.354497	0.000406859	0.0329158	buffering	01-1
ENSMUSG00000052713	Zfp608	162.513	0.358194	-0.399879	-0.527429	0.317909	-0.366671	-0.43741	8.71904e-07	1.077e-06	1.19457e-05	dominant	1-1-1
ENSMUSG00000052833	Sae1	565.386	-0.190838	-0.156965	0.201564	-0.17628	-0.143198	0.169082	6.68996e-05	0.00394819	0.0174063	synergy	001
ENSMUSG00000052949	Rnf157	17.358	0.430505	0.38141	-0.708415	0.231347	0.209459	-0.271265	0.0427798	0.103832	0.0400641	buffering	10-1
ENSMUSG00000053310	Nrgn	151.798	0.772827	-1.05216	0.858872	0.755208	-1.03745	0.824983	5.65312e-30	3.35415e-35	1.27422e-13	dominant	1-11
ENSMUSG00000053436	Mapk14	340.071	0.227327	0.0623477	-0.227177	0.201923	0.052936	-0.174723	0.000215231	0.468367	0.0400077	buffering	10-1
ENSMUSG00000053553	3110082I17Rik	165.178	-0.50479	0.42992	0.298035	-0.474838	0.396841	0.19902	1.59239e-10	4.57314e-07	0.0454806	dominant	-111
ENSMUSG00000053801	Grwd1	170.149	-0.330625	-0.209422	0.492219	-0.287149	-0.172969	0.393688	1.27042e-05	0.0192881	5.32802e-05	buffering	-1-11
ENSMUSG00000053819	Camk2d	72.061	0.459469	-2.7631	1.02833	0.409746	-2.74996	0.947621	6.4653e-07	6.11492e-100	1.04961e-08	dominant	1-11
ENSMUSG00000053841	Txlna	333.658	-0.09695	-0.143911	0.211871	-0.0845096	-0.123953	0.161589	0.192354	0.0520157	0.0634945	synergy	001
ENSMUSG00000053898	Ech1	554.053	-0.129783	-0.0730953	0.212614	-0.119224	-0.0657732	0.178782	0.0116962	0.244848	0.0109411	synergy	001
ENSMUSG00000054091	1810037I17Rik	78.7516	-0.0217326	-0.250954	-0.294117	-0.0172429	-0.205779	-0.190641	0.870826	0.00868224	0.0608276	synergy	0-1-1
ENSMUSG00000054150	Syne3	101.394	0.302306	0.839975	-0.686345	0.226995	0.816366	-0.580735	0.00727486	1.96621e-15	2.74062e-05	buffering	11-1
ENSMUSG00000054408	Spcs3	503.867	-0.136551	-0.174368	-0.211062	-0.125734	-0.159905	-0.177476	0.00656596	0.0010027	0.0114928	synergy	00-1
ENSMUSG00000054499	Dedd2	56.4657	0.322026	0.374327	-0.464091	0.244279	0.305946	-0.28201	0.00401497	0.00162528	0.0122292	buffering	11-1
ENSMUSG00000054509	Parp4	70.2295	0.163363	0.0715964	-0.57415	0.109301	0.0456032	-0.364139	0.263754	0.690421	0.00426275	synergy	00-1
ENSMUSG00000054611	Kdm2a	187.312	0.190412	0.330306	-0.251822	0.155928	0.290775	-0.170707	0.0272654	9.49883e-05	0.086888	buffering	01-1
ENSMUSG00000054675	Tmem119	48.86	0.207198	0.733035	0.539653	0.117891	0.676107	0.253082	0.266352	2.28214e-06	0.0379442	synergy	011
ENSMUSG00000054676	1600014C10Rik	114.459	-0.0573331	0.629277	-0.300479	-0.0435083	0.607742	-0.188748	0.668349	3.73417e-12	0.0698183	buffering	01-1
ENSMUSG00000054693	Adam10	343.32	0.255024	-0.0632378	-0.325751	0.233158	-0.0552575	-0.270527	1.3867e-06	0.401421	0.000213933	buffering	10-1
ENSMUSG00000054808	Actn4	309.88	0.0623133	0.092506	-0.200347	0.0552413	0.0804854	-0.157879	0.405451	0.20626	0.0562782	synergy	00-1
ENSMUSG00000054823	Nsd3	120.794	0.104974	0.166022	-0.270392	0.0836806	0.132348	-0.180408	0.310485	0.0912644	0.0716165	synergy	00-1
ENSMUSG00000055053	Nfic	66.7906	0.225409	-0.121554	-0.674611	0.161388	-0.0816978	-0.536671	0.0652512	0.423935	0.000142005	buffering	10-1
ENSMUSG00000055065	Ddx17	395.054	0.190859	0.113381	-0.248233	0.16692	0.0962765	-0.189268	0.00396606	0.155698	0.0277117	synergy	00-1
ENSMUSG00000055239	Kcmf1	118.935	-0.0430889	-0.200626	0.277655	-0.035821	-0.168131	0.198578	0.687006	0.0175178	0.0329158	buffering	0-11
ENSMUSG00000055436	Srsf11	540.376	-0.0508842	-0.104806	0.212698	-0.04813	-0.0982947	0.19071	0.283191	0.0168124	0.0005211	synergy	001
ENSMUSG00000055762	Eef1d	834.614	-0.148813	-0.130351	0.221851	-0.142109	-0.123439	0.201457	2.09934e-05	0.000927917	8.76237e-05	synergy	001
ENSMUSG00000056069	Fam105a	143.774	-0.488276	1.22501	0.272013	-0.455117	1.21409	0.183378	1.25742e-09	2.27805e-57	0.0639658	dominant	-111
ENSMUSG00000056091	St3gal5	38.0407	0.78807	-0.0532595	0.712901	0.722051	-0.0282306	0.447131	1.22564e-08	0.832007	0.00370749	synergy	101
ENSMUSG00000056258	Kcnq3	9.99114	-2.15134	0.211187	1.46081	-1.99936	0.0657632	0.546446	4.02073e-11	0.635673	0.00833746	buffering	-101
ENSMUSG00000056342	Usp34	318	0.0804343	-0.0832629	-0.21035	0.0709566	-0.0718206	-0.164294	0.269706	0.280034	0.0493139	synergy	00-1
ENSMUSG00000056515	Rab31	252.95	0.215875	0.362592	-0.451133	0.182293	0.330246	-0.357377	0.00491974	2.86606e-06	9.68637e-05	buffering	11-1
ENSMUSG00000056592	Zfp658	55.7803	-0.365641	-0.300893	-0.695813	-0.22084	-0.178034	-0.354697	0.0356964	0.126389	0.013208	synergy	-10-1
ENSMUSG00000056612	Ppp1r14b	47.4559	-0.245702	-0.423201	0.40043	-0.187735	-0.369052	0.241716	0.0193823	9.46797e-05	0.0255269	buffering	-1-11
ENSMUSG00000056648	Hoxb8	83.5563	0.214804	1.4149	-0.436174	0.138884	1.39325	-0.226198	0.154043	1.02327e-31	0.048276	buffering	01-1
ENSMUSG00000056749	Nfil3	28.3481	-0.911526	1.19914	1.15923	-0.758009	1.12638	0.864028	2.63505e-05	4.45265e-09	0.000402232	dominant	-111
ENSMUSG00000056917	Sipa1	94.745	0.357058	-0.492452	0.500075	0.274338	-0.432446	0.302673	0.00167855	6.77304e-05	0.00964401	dominant	1-11
ENSMUSG00000056962	Jmjd6	129.33	-0.202515	-0.365744	0.302169	-0.16145	-0.320326	0.194574	0.0305181	9.17422e-05	0.0569832	buffering	-1-11
ENSMUSG00000057098	Ebf1	327.551	0.0423855	-2.23525	0.920678	0.0344928	-2.23023	0.885539	0.711954	1.70366e-163	2.02376e-15	buffering	0-11
ENSMUSG00000057130	Txnl4a	167.918	-0.314093	-0.232163	0.374235	-0.282299	-0.203664	0.295621	5.80236e-07	0.00130569	0.000418104	buffering	-1-11
ENSMUSG00000057177	Gsk3a	14.3506	0.268242	0.606406	-0.649869	0.121432	0.447986	-0.221231	0.277468	0.00528435	0.0724474	buffering	01-1
ENSMUSG00000057191	AB124611	126.72	-0.417666	1.1838	0.788614	-0.361284	1.16965	0.744983	6.88066e-06	6.45666e-43	1.33917e-09	dominant	-111
ENSMUSG00000057193	Slc44a2	344.137	-0.161381	0.595645	0.364935	-0.13828	0.583334	0.286174	0.0287073	3.65076e-19	0.000678934	synergy	011
ENSMUSG00000057229	Dmac2	103.58	0.0294093	0.154256	0.378136	0.0236876	0.123802	0.273548	0.813953	0.108846	0.00389281	synergy	001
ENSMUSG00000057230	Aak1	103.307	0.339798	0.00374714	-0.420299	0.278798	0.00269338	-0.275531	0.0002731	0.984105	0.00880851	buffering	10-1
ENSMUSG00000057329	Bcl2	137.366	-0.379831	2.19057	0.290344	-0.308948	2.18521	0.181252	0.000212954	1.87813e-147	0.0846913	dominant	-111
ENSMUSG00000057335	Cep170	131.788	0.125181	0.0690994	-0.381725	0.097305	0.051709	-0.255183	0.246293	0.590256	0.0117053	synergy	00-1
ENSMUSG00000057406	Nsd2	512.664	0.0261362	0.0328829	-0.200519	0.0241179	0.0298156	-0.171095	0.702207	0.629071	0.0112753	synergy	00-1
ENSMUSG00000057497	Fam136a	211.719	-0.529557	-0.442575	0.384086	-0.519277	-0.429154	0.325245	7.40623e-27	1.68061e-15	9.59764e-06	buffering	-1-11
ENSMUSG00000057541	Pus7	193.974	-0.340776	0.0871888	0.227352	-0.310118	0.0737553	0.171374	3.33414e-08	0.29608	0.0518625	buffering	-101
ENSMUSG00000057561	Eif1a	515.901	-0.292744	-0.0970915	0.207897	-0.274823	-0.087789	0.174923	9.46544e-11	0.0978337	0.0126667	buffering	-101
ENSMUSG00000058385	Hist1h2bg	19.792	0.388814	-0.0998934	-0.705294	0.22872	-0.0488894	-0.325152	0.0344822	0.705606	0.0207324	buffering	10-1
ENSMUSG00000058392	Rrp1b	283.429	-0.360582	0.139085	0.234192	-0.323674	0.11477	0.166556	2.0664e-07	0.113418	0.0807404	buffering	-101
ENSMUSG00000058486	Wdr91	51.2326	0.274378	0.39983	-0.586914	0.178785	0.303404	-0.339446	0.0619145	0.00676643	0.00879201	buffering	11-1
ENSMUSG00000058624	Gda	17.4721	-1.22336	1.17424	-1.02789	-1.10983	1.09222	-0.498885	5.43301e-08	5.57273e-08	0.00833746	dominant	-11-1
ENSMUSG00000058728	Cd300c	18.9353	0.584494	4.74272	1.53676	0.0699014	4.60404	0.251917	0.460535	1.05007e-29	0.0404009	synergy	011
ENSMUSG00000058793	Cds2	89.6881	0.433035	0.160636	-0.402873	0.381387	0.119445	-0.260387	1.6814e-06	0.178471	0.0127997	buffering	10-1
ENSMUSG00000058835	Abi1	135.47	0.193499	0.197849	-0.235405	0.166244	0.16912	-0.172162	0.0070375	0.0112551	0.0600321	synergy	00-1
ENSMUSG00000058881	Zfp516	67.4707	0.194174	0.488395	-0.803982	0.12307	0.410185	-0.670493	0.218209	0.000475274	7.60888e-05	buffering	01-1
ENSMUSG00000059027	9630013D21Rik	37.0488	-0.236549	-1.6617	1.05712	-0.12731	-1.62721	0.857786	0.235373	1.40605e-20	0.000112173	buffering	0-11
ENSMUSG00000059060	Rad51b	118.364	-0.310996	0.282787	0.390375	-0.241374	0.222076	0.238659	0.00301871	0.0122046	0.0259858	dominant	-111
ENSMUSG00000059273	Zc3h4	80.2122	0.172295	0.268508	-0.279808	0.133845	0.218676	-0.176117	0.0928517	0.0072003	0.0928523	buffering	01-1
ENSMUSG00000059498	Fcgr3	237.424	0.618687	0.313558	-0.33138	0.603396	0.280612	-0.248726	1.53988e-22	3.46632e-05	0.00498318	buffering	11-1
ENSMUSG00000059791	Nrm	439.017	0.165254	0.184613	0.214246	0.151	0.168015	0.177728	0.00151906	0.00102549	0.01454	synergy	001
ENSMUSG00000059890	Ube4a	157.712	0.178384	0.243541	-0.346564	0.143729	0.200633	-0.237794	0.0508155	0.00909763	0.0148299	buffering	01-1
ENSMUSG00000059895	Ptp4a3	247.391	-0.0792129	0.43536	0.428775	-0.0669486	0.413737	0.347107	0.374131	3.91281e-10	5.20435e-05	synergy	011
ENSMUSG00000059900	Tmem40	115.154	0.353616	-0.455216	0.462847	0.280279	-0.398149	0.286549	0.000744299	7.99134e-05	0.0105175	dominant	1-11
ENSMUSG00000059923	Grb2	99.9386	0.357795	-0.125541	-0.37041	0.320884	-0.101441	-0.273269	2.43794e-07	0.18717	0.00301391	buffering	10-1
ENSMUSG00000059981	Taok2	56.9411	0.224878	0.316833	-0.472227	0.127289	0.197994	-0.194276	0.226675	0.0841823	0.0987532	buffering	01-1
ENSMUSG00000060098	Prmt7	530.281	-0.256394	0.0684848	0.203041	-0.234143	0.060025	0.163076	1.50343e-06	0.350603	0.0395309	buffering	-101
ENSMUSG00000060121	Gemin2	89.5299	-0.207591	-0.300445	0.404697	-0.166323	-0.252295	0.27911	0.0241687	0.00161221	0.00566726	buffering	-1-11
ENSMUSG00000060131	Atp8b4	1091.86	-0.0900958	0.923979	-0.528079	-0.0820665	0.91891	-0.49758	0.123144	4.42215e-81	9.67533e-14	buffering	01-1
ENSMUSG00000060301	2610008E11Rik	56.5369	0.433862	0.308192	-0.401169	0.33117	0.213871	-0.191397	0.000920508	0.0429937	0.096888	buffering	11-1
ENSMUSG00000060470	Adgrg3	1412.03	0.146899	0.641665	0.220149	0.13529	0.635985	0.186727	0.00316292	3.49497e-42	0.00639909	synergy	011
ENSMUSG00000060594	Layn	45.4681	0.296119	-1.13869	-0.492241	0.202743	-1.10278	-0.233832	0.0291898	1.71911e-16	0.0484215	dominant	1-1-1
ENSMUSG00000060601	Nr1h2	48.4878	0.0787547	-0.241261	0.451873	0.0457479	-0.146449	0.198175	0.708441	0.185022	0.0904818	synergy	001
ENSMUSG00000060657	Marf1	173.487	0.266004	0.357601	-0.39124	0.208957	0.304637	-0.252817	0.0067794	0.000427502	0.0148947	buffering	11-1
ENSMUSG00000060708	Bloc1s4	21.9518	-0.418205	-0.260353	0.570636	-0.240654	-0.135726	0.203442	0.0313879	0.258503	0.0900142	buffering	-101
ENSMUSG00000060862	Zbtb40	62.723	0.202352	0.0579837	-0.419252	0.126975	0.0342368	-0.194489	0.205093	0.782708	0.0931963	synergy	00-1
ENSMUSG00000061032	Rrp1	610.937	-0.104069	-0.0952171	0.213349	-0.0945219	-0.0849251	0.176045	0.0719694	0.13689	0.0172365	synergy	001
ENSMUSG00000061086	Myl4	44.7469	0.635017	-0.760782	0.610005	0.597253	-0.725135	0.425857	2.5604e-10	1.95181e-09	0.00123532	dominant	1-11
ENSMUSG00000061143	Maml3	127.862	-0.21895	-0.336661	0.513686	-0.153446	-0.259498	0.3174	0.0881232	0.00861358	0.00730655	buffering	-1-11
ENSMUSG00000061311	Rag1	322.442	0.297874	-3.20059	0.954742	0.232426	-3.19118	0.893789	0.00354562	1.06216e-195	1.01554e-09	dominant	1-11
ENSMUSG00000061536	Sec22c	27.0701	0.00107096	-0.134456	-0.550065	0.000575324	-0.0720581	-0.228263	0.99748	0.54855	0.0595365	synergy	00-1
ENSMUSG00000061559	Wdr61	377.379	-0.208508	0.0399597	0.204628	-0.188258	0.0348044	0.163347	0.000189948	0.628686	0.0416557	buffering	-101
ENSMUSG00000061702	Tmem91	15.3884	0.333956	0.649488	-0.832109	0.146936	0.484834	-0.351189	0.188989	0.00439038	0.0205766	buffering	01-1
ENSMUSG00000061755	Bod1l	197.174	0.137137	0.0885674	-0.229437	0.116073	0.0727088	-0.165501	0.0841875	0.342925	0.0781094	synergy	00-1
ENSMUSG00000062151	Unc13c	78.2116	0.0281874	-5.93306	-1.14983	0.0182494	-5.88013	-0.303847	0.887224	9.3957e-121	0.0338426	synergy	0-1-1
ENSMUSG00000062202	Btbd9	117.254	0.101952	0.0907429	-0.377697	0.0752719	0.0649214	-0.231918	0.427128	0.508927	0.0294469	synergy	00-1
ENSMUSG00000062232	Rapgef2	181.836	0.357742	0.0990233	-0.670264	0.30363	0.0743933	-0.605006	3.60952e-05	0.41032	4.83147e-07	buffering	10-1
ENSMUSG00000062352	Itgb1bp1	98.999	-0.138852	-0.200417	0.302371	-0.106983	-0.154661	0.188031	0.201277	0.0661682	0.0730199	buffering	0-11
ENSMUSG00000062580	Timm17a	293.847	-0.313853	-0.312938	0.26509	-0.294553	-0.29593	0.221801	2.45686e-11	2.14387e-09	0.00164278	buffering	-1-11
ENSMUSG00000062619	2310039H08Rik	88.8343	-0.0681765	0.0978074	0.292897	-0.0554974	0.077919	0.20459	0.518876	0.337838	0.0322486	synergy	001
ENSMUSG00000062762	Ei24	22.9566	0.0889497	0.471465	-0.5592	0.0457707	0.34113	-0.228848	0.716267	0.0094009	0.0596856	buffering	01-1
ENSMUSG00000062867	Impdh2	163.461	-0.193261	0.0494287	0.337284	-0.172073	0.0425589	0.274728	0.00140501	0.557316	0.000353652	synergy	001
ENSMUSG00000062901	Klhl24	175.848	0.493909	0.441801	-0.25335	0.471914	0.417303	-0.181788	1.94446e-13	3.44798e-09	0.0513855	buffering	11-1
ENSMUSG00000062906	Hdac10	50.0063	-0.340097	0.700264	0.608554	-0.194077	0.626422	0.276433	0.0658581	3.42561e-05	0.0315331	dominant	-111
ENSMUSG00000062937	Mtap	190.289	-0.277278	-0.0475882	0.262599	-0.239522	-0.0384079	0.187445	0.000121454	0.660342	0.0453824	buffering	-101
ENSMUSG00000062939	Stat4	113.313	-0.0595057	-0.200088	0.314484	-0.0469168	-0.159122	0.208173	0.618599	0.04577	0.0374026	buffering	0-11
ENSMUSG00000062991	Nrg1	26.7606	-0.909393	0.89733	-0.605137	-0.793515	0.822589	-0.202746	1.78978e-06	2.67733e-06	0.0917259	dominant	-11-1
ENSMUSG00000063052	Lrrc40	160.453	-0.133847	-0.0195282	0.250689	-0.114229	-0.0160665	0.184826	0.0822285	0.862814	0.0400077	synergy	001
ENSMUSG00000063065	Mapk3	58.518	0.219526	0.123185	-0.422395	0.152948	0.0813057	-0.230116	0.0913116	0.433554	0.0410078	buffering	10-1
ENSMUSG00000063077	Kif1b	18.8108	-0.0617045	1.49984	-1.03192	-0.0222521	1.43509	-0.545727	0.870267	9.82378e-12	0.00597584	buffering	01-1
ENSMUSG00000063193	Cd300lb	167.092	-0.365362	2.69898	0.413364	-0.284338	2.69231	0.26086	0.0010718	2.20275e-186	0.0143074	dominant	-111
ENSMUSG00000063316	Rpl27	62.4394	-0.287861	-0.30157	0.340737	-0.233978	-0.250592	0.218121	0.00143414	0.00228227	0.0337682	buffering	-1-11
ENSMUSG00000063382	Bcl9l	16.2608	0.382485	-0.0856228	1.1069	0.160453	-0.0321105	0.643458	0.157579	0.820579	0.00330553	synergy	001
ENSMUSG00000063445	Nmral1	358.158	0.0478422	-0.154369	0.268128	0.0420418	-0.134619	0.211736	0.563561	0.0275297	0.00858942	synergy	001
ENSMUSG00000063450	Syne2	53.7918	0.407749	-1.31263	-0.848828	0.30233	-1.27969	-0.68603	0.00205195	1.37802e-20	0.00016355	dominant	1-1-1
ENSMUSG00000063659	Zbtb18	57.1108	0.121177	1.84505	-0.601319	0.0721315	1.83167	-0.368674	0.521666	6.5264e-50	0.00536006	buffering	01-1
ENSMUSG00000063663	Brwd3	52.2922	0.285654	0.0491157	-0.454312	0.189929	0.0293841	-0.223045	0.0448431	0.813079	0.0550065	buffering	10-1
ENSMUSG00000063802	Hspbp1	169.962	-0.251759	-0.0785836	0.321605	-0.20105	-0.0586153	0.205724	0.00692351	0.534769	0.0452477	buffering	-101
ENSMUSG00000063849	Ppcdc	129.088	-0.0161305	0.0701302	0.282118	-0.0122967	0.0519372	0.176288	0.915905	0.594429	0.0938332	synergy	001
ENSMUSG00000063884	Ptcd3	410.327	-0.208646	-0.159454	0.203157	-0.191976	-0.144643	0.168391	2.41125e-05	0.00478704	0.0219545	buffering	-101
ENSMUSG00000063889	Crem	39.0216	0.457635	-0.596284	0.5261	0.332567	-0.50389	0.232771	0.00209192	0.000405493	0.0534898	dominant	1-11
ENSMUSG00000064068	Mtx1	165.577	-0.155929	-0.00918233	0.220807	-0.137267	-0.0078102	0.170201	0.0169882	0.927789	0.0456171	synergy	001
ENSMUSG00000064210	Ano6	116.591	-0.0680863	0.0810491	-0.363001	-0.0529145	0.0613046	-0.241305	0.57513	0.504502	0.0166516	synergy	00-1
ENSMUSG00000064337	mt-Rnr1	442.836	0.448954	0.321627	-0.69702	0.338209	0.218685	-0.474795	0.00112809	0.0451287	0.00168916	buffering	11-1
ENSMUSG00000064339	mt-Rnr2	22282.6	0.243612	0.212432	-0.410959	0.206742	0.178044	-0.313849	0.00130016	0.0126912	0.000593804	buffering	11-1
ENSMUSG00000064341	mt-Nd1	3573.08	-0.0507024	-0.170508	0.256181	-0.0418788	-0.140627	0.181014	0.632597	0.0527474	0.0564187	synergy	001
ENSMUSG00000064345	mt-Nd2	810.673	-0.0620739	-0.211991	0.259655	-0.0524388	-0.181591	0.190694	0.508625	0.00679694	0.0347399	buffering	0-11
ENSMUSG00000065037	Rn7sk	48.22	0.47723	0.738653	-0.889953	0.334217	0.673767	-0.690204	0.00326299	7.42158e-06	0.000353652	buffering	11-1
ENSMUSG00000065954	Tacc1	257.363	0.0815131	0.102026	-0.221909	0.0707363	0.0868614	-0.168964	0.301587	0.201491	0.0520661	synergy	00-1
ENSMUSG00000066026	Dhrs3	206.236	0.649851	0.827157	-0.233146	0.634215	0.816621	-0.169472	4.42356e-24	1.75009e-32	0.0669801	buffering	11-1
ENSMUSG00000066800	Rnasel	33.7605	0.594686	0.77179	-0.920041	0.350806	0.620343	-0.411769	0.00978549	0.0012324	0.0134894	buffering	11-1
ENSMUSG00000067148	Polr1c	199.355	-0.0958009	-0.0923061	0.239252	-0.0826028	-0.0776381	0.179987	0.223124	0.276368	0.0401629	synergy	001
ENSMUSG00000067336	Bmpr2	57.98	0.237849	-0.124746	-0.517824	0.165817	-0.0814037	-0.307139	0.0654818	0.437891	0.0102839	buffering	10-1
ENSMUSG00000067367	Lyar	275.446	-0.421599	-0.243474	0.320141	-0.407514	-0.22539	0.271508	1.16526e-19	6.30508e-06	8.6379e-05	buffering	-1-11
ENSMUSG00000067430	Zfp763	35.8457	0.458243	0.464418	-0.777657	0.296614	0.323018	-0.452204	0.00899997	0.0148689	0.00566726	buffering	11-1
ENSMUSG00000067714	Lpar5	11.9029	-0.385266	-0.564302	0.829376	-0.143287	-0.286959	0.206934	0.207579	0.0690458	0.0858339	buffering	0-11
ENSMUSG00000068105	Tnfrsf13c	11.6563	0.445294	-0.96472	1.72018	0.130517	-0.581083	0.983725	0.246802	0.0141555	0.00120084	buffering	0-11
ENSMUSG00000068115	Ninl	12.0514	0.665652	0.488361	-1.10731	0.329834	0.216633	-0.408345	0.0195359	0.139718	0.0166378	buffering	10-1
ENSMUSG00000068328	Aup1	208.311	-0.0400372	0.101591	0.251197	-0.0341066	0.0849938	0.187627	0.684668	0.23615	0.0338426	synergy	001
ENSMUSG00000068329	Htra2	113.368	-0.174198	0.0107843	0.25672	-0.145452	0.00862325	0.180691	0.0318062	0.930199	0.0576418	synergy	001
ENSMUSG00000068417	Pnp2	15.9754	0.680716	-2.87263	1.38699	0.575901	-2.81498	1.00382	3.0209e-05	3.94553e-25	0.000337447	dominant	1-11
ENSMUSG00000068735	Trp53i11	79.915	0.532825	-0.958375	0.738687	0.493464	-0.933749	0.656339	1.01793e-08	2.75486e-18	3.84183e-06	dominant	1-11
ENSMUSG00000068739	Sars	339.207	-0.140533	-0.441248	0.417573	-0.120128	-0.419419	0.333454	0.0637814	4.02287e-10	0.000109461	buffering	0-11
ENSMUSG00000068856	Sf3b4	106.025	-0.188304	-0.138904	0.301743	-0.155648	-0.111457	0.209545	0.0242866	0.151304	0.0293715	synergy	001
ENSMUSG00000068922	Msto1	172.566	-0.38134	-0.22424	0.440363	-0.339394	-0.185391	0.331008	5.20527e-07	0.0131167	0.000595412	buffering	-1-11
ENSMUSG00000068966	Zbtb34	77.0439	0.202332	0.226772	-0.376785	0.141386	0.160224	-0.203554	0.119901	0.0962213	0.0678333	buffering	01-1
ENSMUSG00000069273	Hist1h3e	88.8142	0.549583	0.561132	-0.710994	0.491864	0.511463	-0.577923	1.01391e-06	5.50044e-06	0.000103725	buffering	11-1
ENSMUSG00000069516	Lyz2	366.874	-0.511719	1.82086	-0.552258	-0.49212	1.81711	-0.493513	6.23064e-15	2.25055e-171	6.07385e-08	dominant	-11-1
ENSMUSG00000069631	Strada	164.029	-0.0998389	-0.0101043	0.382057	-0.080279	-0.00781137	0.272748	0.326556	0.940446	0.00462425	synergy	001
ENSMUSG00000069729	Arid1b	169.956	0.131879	0.887501	-0.475017	0.104145	0.87331	-0.360088	0.196107	2.26183e-27	0.000332423	buffering	01-1
ENSMUSG00000069744	Psmb3	106.707	-0.19122	-0.225258	0.269776	-0.164706	-0.194728	0.198542	0.00712313	0.00322486	0.0276617	buffering	0-11
ENSMUSG00000069769	Msi2	99.3224	0.690768	-0.855211	-0.498797	0.6676	-0.836192	-0.359523	1.96024e-18	1.99867e-19	0.000912346	dominant	1-1-1
ENSMUSG00000069792	Wfdc17	46.2956	-0.341291	1.79226	0.49086	-0.223672	1.78003	0.269315	0.0238156	6.51726e-54	0.0219731	dominant	-111
ENSMUSG00000069895	Atxn1l	38.0827	0.226467	0.392833	-0.54499	0.13632	0.283486	-0.269404	0.180402	0.0142504	0.0290274	buffering	01-1
ENSMUSG00000070031	Sp140	48.6439	-0.200542	0.506001	0.328043	-0.143159	0.463378	0.186109	0.106599	2.3748e-06	0.0901918	synergy	011
ENSMUSG00000070034	Sp110	152.158	-0.541421	0.607071	0.574062	-0.527638	0.598108	0.537374	6.79998e-21	4.8313e-26	3.1866e-11	dominant	-111
ENSMUSG00000070319	Eif3g	802.683	-0.191713	-0.124192	0.264689	-0.178128	-0.113383	0.227999	2.81005e-05	0.0216247	0.000407232	synergy	001
ENSMUSG00000070327	Rnf213	214.636	0.112752	-0.064943	-0.374037	0.0900773	-0.0499408	-0.26069	0.266352	0.589289	0.00774157	synergy	00-1
ENSMUSG00000070699	Sars2	91.1738	-0.156404	-0.157003	0.368466	-0.111422	-0.109582	0.208004	0.22586	0.255821	0.0578996	synergy	001
ENSMUSG00000070858	Gm1673	15.9649	0.0355357	-0.176188	-0.630964	0.0183707	-0.091705	-0.258753	0.893631	0.44216	0.0425587	synergy	00-1
ENSMUSG00000070923	Klhl9	127.024	0.165626	-0.411511	-0.290065	0.132361	-0.371897	-0.187226	0.0804095	6.23441e-06	0.0670969	synergy	0-1-1
ENSMUSG00000071369	Map3k5	62.5469	0.1804	0.798087	-0.572355	0.113586	0.7619	-0.336876	0.262416	7.70812e-10	0.00820392	buffering	01-1
ENSMUSG00000071454	Dtnb	38.9582	0.112217	-0.133831	-0.424946	0.0705009	-0.0821368	-0.201729	0.522023	0.454405	0.0811897	synergy	00-1
ENSMUSG00000071547	Nt5dc2	175.942	-0.447289	0.329756	-0.288045	-0.414575	0.292173	-0.198323	1.55669e-09	5.99502e-05	0.0401629	dominant	-11-1
ENSMUSG00000071644	Eef1g	364.284	-0.209473	0.0516334	0.218031	-0.199975	0.0484493	0.196535	2.51655e-09	0.280517	0.000226208	buffering	-101
ENSMUSG00000071646	Mta2	164.492	0.17827	0.174277	-0.298489	0.145626	0.140473	-0.204676	0.0414811	0.0669581	0.0349335	synergy	00-1
ENSMUSG00000071715	Ncf4	753.021	-0.0591834	0.15542	0.216041	-0.0550205	0.144137	0.187642	0.277636	0.00126106	0.00296063	synergy	001
ENSMUSG00000072704	Smim10l1	46.6721	0.228939	0.198494	-0.374235	0.161019	0.137119	-0.199712	0.0715846	0.160882	0.0748525	buffering	10-1
ENSMUSG00000073002	Vamp5	93.2473	0.705273	-1.9243	0.451432	0.687593	-1.91655	0.307903	5.10126e-25	1.45386e-86	0.00370871	dominant	1-11
ENSMUSG00000073434	Wdr90	83.0313	0.20754	0.231764	-0.398755	0.139376	0.15814	-0.204957	0.140062	0.114299	0.0705866	synergy	00-1
ENSMUSG00000073489	Ifi204	9.90814	-0.726858	-2.41118	-1.71894	-0.483227	-2.35317	-0.555197	0.00243039	2.31317e-17	0.00796762	synergy	-1-1-1
ENSMUSG00000073664	Nbeal1	72.256	0.242475	0.448831	-0.483845	0.156101	0.362106	-0.247784	0.106717	0.00159952	0.0349335	buffering	01-1
ENSMUSG00000073676	Hspe1	230.765	-0.35088	-0.18827	0.227261	-0.331807	-0.171294	0.186903	1.94446e-13	0.000862915	0.0116981	buffering	-101
ENSMUSG00000073702	Rpl31	42.4229	-0.230756	-0.0348277	0.343514	-0.166222	-0.0234342	0.187794	0.055445	0.842392	0.0915758	buffering	-101
ENSMUSG00000073775	Kti12	88.3795	-0.162985	-0.162557	0.282804	-0.130842	-0.128024	0.185834	0.0814645	0.110841	0.0655912	synergy	001
ENSMUSG00000073987	Ggh	51.4738	0.403788	0.376091	-0.428614	0.323668	0.302642	-0.243227	0.0002886	0.00244737	0.0300808	buffering	11-1
ENSMUSG00000074030	Exoc8	76.0831	0.0945154	0.161089	-0.27371	0.0737159	0.125073	-0.174541	0.402555	0.130055	0.0931963	synergy	00-1
ENSMUSG00000074182	Znhit6	104.732	-0.334337	0.19354	0.336817	-0.290064	0.159875	0.239743	1.25978e-05	0.0286391	0.0109411	buffering	-101
ENSMUSG00000074220	Zfp382	14.3135	0.16935	-0.140787	-0.82275	0.0643472	-0.054814	-0.253868	0.594635	0.684132	0.0525352	synergy	00-1
ENSMUSG00000074305	Peak1	82.4479	0.354293	0.366293	-0.382243	0.264792	0.286938	-0.201875	0.00321444	0.00479289	0.0727277	buffering	11-1
ENSMUSG00000074604	Mgst2	21.5937	0.372785	3.14433	-0.817548	0.161181	3.11962	-0.437758	0.154106	1.31611e-71	0.00819915	buffering	01-1
ENSMUSG00000074656	Eif2s2	249.593	-0.153901	-0.207983	0.300271	-0.133602	-0.181114	0.231005	0.0279447	0.00425878	0.00639909	buffering	0-11
ENSMUSG00000074673	Ttll9	92.6943	-0.0554318	-0.561685	-0.525371	-0.0426758	-0.533981	-0.387433	0.668611	2.89429e-09	0.000521288	synergy	0-1-1
ENSMUSG00000074748	Atxn7l3b	51.8507	0.166174	0.377494	-0.418276	0.111835	0.298744	-0.224004	0.24903	0.00358384	0.0475093	buffering	01-1
ENSMUSG00000074785	Plxnc1	90.1981	0.719729	-0.131472	-0.511225	0.684961	-0.0895329	-0.328923	1.94446e-13	0.371191	0.00484655	buffering	10-1
ENSMUSG00000074802	Gas2l3	99.3368	0.0499128	0.562117	-0.394481	0.0354438	0.526676	-0.235072	0.75283	1.17931e-07	0.030331	buffering	01-1
ENSMUSG00000074825	Itpripl1	36.5327	-0.100995	0.382386	-0.552894	-0.0566012	0.265677	-0.257154	0.635728	0.0230155	0.0366777	buffering	01-1
ENSMUSG00000075269	Bex6	141.442	-0.549686	2.53353	0.840526	-0.508948	2.5288	0.802432	1.26267e-08	3.77412e-227	9.70158e-12	dominant	-111
ENSMUSG00000075408	6030408B16Rik	17.3345	-0.959318	-1.47456	0.779446	-0.855859	-1.416	0.286547	1.70949e-07	9.54401e-13	0.0364675	buffering	-1-11
ENSMUSG00000075700	Selenot	114.878	0.0237059	0.0372175	-0.391211	0.018445	0.0279562	-0.265499	0.864845	0.785299	0.00850137	synergy	00-1
ENSMUSG00000075701	Selenos	310.285	-0.125317	-0.177294	-0.233448	-0.113893	-0.160534	-0.191812	0.0248623	0.00215043	0.00990864	synergy	00-1
ENSMUSG00000076258	Gm23935	79.2929	0.255543	0.302279	-0.688314	0.188998	0.234886	-0.583126	0.024912	0.0111648	2.67943e-05	buffering	11-1
ENSMUSG00000076432	Ywhaq	107.337	0.169054	-0.0949379	-0.262454	0.144764	-0.0780268	-0.1907	0.0216961	0.303052	0.0372313	synergy	00-1
ENSMUSG00000076441	Ass1	92.9419	-0.158338	-0.467849	-0.257074	-0.138408	-0.449803	-0.189342	0.0190024	3.21325e-12	0.0353266	synergy	0-1-1
ENSMUSG00000076533	Igkv4-90	19.4482	-0.264769	-0.530935	0.678506	-0.133068	-0.374236	0.277004	0.222778	0.0104445	0.0358006	buffering	0-11
ENSMUSG00000076534	Igkv12-89	19.909	-0.301171	-1.32396	0.588071	-0.196058	-1.28424	0.271525	0.0428473	2.37361e-17	0.032081	buffering	-1-11
ENSMUSG00000076617	Ighm	181.938	-0.117932	3.37145	0.595888	-0.0636097	3.35587	0.313359	0.591533	1.52145e-132	0.015664	synergy	011
ENSMUSG00000078713	Tomm5	144.304	-0.391101	-0.0960385	0.261422	-0.365028	-0.0816062	0.19926	5.5931e-11	0.23615	0.0201548	buffering	-101
ENSMUSG00000078920	Ifi47	414.158	0.0640292	-0.261333	0.299722	0.0571144	-0.239128	0.245146	0.373175	1.4289e-05	0.00106896	buffering	0-11
ENSMUSG00000079419	Ms4a6c	52.8916	-0.932433	2.37447	-0.510177	-0.873601	2.36475	-0.272588	4.2937e-12	7.18247e-96	0.0227945	dominant	-11-1
ENSMUSG00000079442	St6galnac4	143.043	-0.263501	0.447067	0.305111	-0.205307	0.404873	0.186265	0.00860798	5.57377e-06	0.0796301	dominant	-111
ENSMUSG00000079478	Sssca1	130.083	-0.306488	-0.102321	0.314291	-0.260489	-0.0804288	0.215536	0.000112427	0.333752	0.0268539	buffering	-101
ENSMUSG00000079499	6530402F18Rik	25.2661	0.491205	-0.405716	-0.532344	0.366426	-0.272515	-0.222754	0.00114269	0.0272207	0.0638278	dominant	1-1-1
ENSMUSG00000079685	Ulbp1	82.3226	0.0842203	0.128171	-0.388885	0.0643464	0.0961862	-0.254408	0.490632	0.276495	0.0134894	synergy	00-1
ENSMUSG00000080268	Brms1	175.621	-0.217139	-0.0549427	0.393981	-0.186383	-0.0449462	0.306638	0.00254495	0.589166	0.000445275	buffering	-101
ENSMUSG00000085205	Gm13185	14.6562	0.269654	1.1769	-1.02878	0.0950329	1.07535	-0.471553	0.407956	1.09374e-06	0.0102839	buffering	01-1
ENSMUSG00000085327	Gm16104	13.5593	0.602274	-0.800371	-1.01239	0.453736	-0.684541	-0.612425	0.000712429	0.000252524	0.00313424	dominant	1-1-1
ENSMUSG00000085784	Gm12158	22.015	0.0941562	-2.28746	0.939315	0.0421633	-2.24855	0.425984	0.742367	5.35023e-23	0.0123933	buffering	0-11
ENSMUSG00000085795	Zfp703	28.9658	0.113958	-2.5026	-0.878654	0.0563856	-2.47174	-0.354825	0.645888	3.08923e-34	0.0212532	synergy	0-1-1
ENSMUSG00000085882	2610507I01Rik	19.0645	0.27838	0.702491	-0.665463	0.142917	0.612222	-0.290117	0.186098	0.000134029	0.0297863	buffering	01-1
ENSMUSG00000086324	Gm15564	678.46	0.160925	0.368384	-0.711666	0.109588	0.289989	-0.585376	0.255296	0.00430121	7.94418e-05	buffering	01-1
ENSMUSG00000086859	Snhg20	63.1648	-0.115872	0.0577792	0.340766	-0.0817413	0.0394809	0.191817	0.405744	0.718961	0.081319	synergy	001
ENSMUSG00000087213	2810408I11Rik	25.1187	-0.321843	-0.190366	0.494031	-0.203097	-0.11206	0.22091	0.0419364	0.314015	0.0619091	buffering	-101
ENSMUSG00000087538	Gm16341	17.9223	-0.0222726	0.0907151	0.497513	-0.0113374	0.0468705	0.195328	0.938637	0.7125	0.0986107	synergy	001
ENSMUSG00000089726	Mir17hg	79.8184	-0.175251	-0.0334261	0.457888	-0.104577	-0.0191781	0.210833	0.321967	0.88453	0.0711544	synergy	001
ENSMUSG00000089810	Gm16536	11.1762	0.491101	0.98627	-1.01723	0.21727	0.870208	-0.492079	0.0694542	4.34554e-05	0.00858614	buffering	11-1
ENSMUSG00000090523	Gypc	102.969	0.30314	0.0981158	-0.303593	0.23939	0.0701621	-0.17878	0.00231965	0.470562	0.0989139	buffering	10-1
ENSMUSG00000090862	Rps13	65.5659	-0.174276	-0.0717321	0.402353	-0.137274	-0.0541141	0.276173	0.0759225	0.565575	0.00631197	synergy	001
ENSMUSG00000091387	Gcnt4	26.3699	-0.441403	-1.35882	0.824574	-0.267144	-1.30339	0.432954	0.0183153	6.2562e-13	0.00879201	buffering	-1-11
ENSMUSG00000091438	Gm17088	12.0668	0.471693	0.499165	-0.838253	0.182932	0.239707	-0.224835	0.118165	0.104057	0.070499	synergy	00-1
ENSMUSG00000091474	2610021A01Rik	54.2652	-0.302568	-0.0838232	0.429974	-0.216503	-0.0543878	0.233028	0.0155628	0.624347	0.039401	buffering	-101
ENSMUSG00000091537	Tma7	61.1532	-0.187159	-0.24702	0.309242	-0.149678	-0.200501	0.200209	0.0444178	0.0119183	0.0492235	buffering	0-11
ENSMUSG00000092203	1110038B12Rik	185.247	0.0865722	0.213252	-0.240683	0.0730125	0.182739	-0.174783	0.326556	0.00645895	0.0579329	buffering	01-1
ENSMUSG00000092274	Neat1	249.701	0.13426	0.441546	-0.538607	0.0710232	0.308056	-0.222694	0.54484	0.015881	0.0644358	buffering	01-1
ENSMUSG00000093904	Tomm20	164.482	-0.160543	-0.0529293	0.225847	-0.139182	-0.0442885	0.169023	0.0220358	0.572864	0.0576418	synergy	001
ENSMUSG00000093930	Hmgcs1	154.451	0.136241	0.168673	-0.366649	0.11355	0.139353	-0.271956	0.106867	0.0537139	0.00291977	synergy	00-1
ENSMUSG00000095567	Noc2l	222.056	-0.19748	-0.000571898	0.306086	-0.170046	-0.000471075	0.231146	0.00543025	0.996798	0.00796762	synergy	001
ENSMUSG00000096687	Mfsd4b4	16.0045	0.530519	0.582236	-0.893839	0.259502	0.348477	-0.321459	0.0376735	0.0308653	0.0291421	buffering	11-1
ENSMUSG00000096768	Gm47283	43.6824	-0.119366	-0.0963922	0.37757	-0.0818502	-0.06415	0.205239	0.41673	0.54585	0.0650243	synergy	001
ENSMUSG00000097195	Snhg5	255.203	-0.172407	-0.127371	0.282744	-0.149125	-0.107534	0.214352	0.0142186	0.115683	0.0127997	synergy	001
ENSMUSG00000097242	Gm16907	29.3163	0.174555	1.20539	-0.517168	0.0837813	1.15624	-0.197043	0.468781	4.42306e-13	0.0971439	buffering	01-1
ENSMUSG00000097415	AU020206	233.219	-0.118952	0.167013	0.235971	-0.106717	0.149732	0.192035	0.0512679	0.00610607	0.0113656	synergy	001
ENSMUSG00000097705	Gm26740	30.3005	0.411382	0.335298	-0.603764	0.290485	0.228988	-0.336846	0.00446231	0.038726	0.0106419	buffering	11-1
ENSMUSG00000097769	Snhg4	183.663	-0.343824	0.27507	0.224466	-0.310908	0.246751	0.167599	9.0758e-08	7.13099e-05	0.0606083	dominant	-111
ENSMUSG00000097908	4933404O12Rik	42.3293	-0.12555	0.568824	-0.516667	-0.0781632	0.510816	-0.275769	0.470622	2.0387e-05	0.0219721	buffering	01-1
ENSMUSG00000098112	Bin2	452.65	0.278113	0.180349	0.36243	0.252918	0.159555	0.300974	6.43438e-07	0.00622621	6.41433e-05	synergy	101
ENSMUSG00000098439	Hm629797	35.0537	0.399977	0.478583	-0.905473	0.13058	0.199012	-0.211377	0.248907	0.171633	0.0798203	synergy	00-1
ENSMUSG00000098557	Kctd12	47.7801	0.930648	-0.357242	-0.897785	0.897067	-0.272235	-0.818788	9.18666e-21	0.00861386	4.65505e-07	dominant	1-1-1
ENSMUSG00000098973	Mir6236	913.678	0.273456	0.483951	-0.515556	0.150043	0.349363	-0.200694	0.156209	0.00926045	0.0914459	buffering	01-1
ENSMUSG00000099083	Atf7	123.985	-0.116211	0.793964	-0.286626	-0.0911805	0.779604	-0.190472	0.27563	1.3215e-22	0.0567949	buffering	01-1
ENSMUSG00000100210	Hist1h3f	62.9499	0.364575	0.416009	-0.495237	0.25585	0.321399	-0.252912	0.00802362	0.00454887	0.0329158	buffering	11-1
ENSMUSG00000100975	Gm28875	35.7123	0.183579	0.619453	-0.469125	0.116062	0.570067	-0.241777	0.249798	2.57953e-06	0.0377218	buffering	01-1
ENSMUSG00000101599	Gm20342	245.206	0.0844014	0.35639	-0.29222	0.0668155	0.315692	-0.196026	0.444835	4.4842e-05	0.0481248	buffering	01-1
ENSMUSG00000101972	Hist1h3i	33.6483	0.584517	0.678843	-1.07767	0.470351	0.60394	-0.936	0.000181861	4.71724e-05	7.69754e-06	buffering	11-1
ENSMUSG00000102869	2900097C17Rik	30.759	0.193236	0.0722516	-0.591693	0.129007	0.0453418	-0.370156	0.177254	0.695989	0.00459841	synergy	00-1
ENSMUSG00000102952	Ighv1-25	27.7345	0.261958	-3.34254	1.16295	0.121722	-3.28842	0.633144	0.274424	1.54428e-37	0.00414906	buffering	0-11
ENSMUSG00000102973	E430014B02Rik	9.57851	-0.12844	0.370835	0.957143	-0.0318805	0.125314	0.194695	0.799575	0.363798	0.0917518	synergy	001
ENSMUSG00000103233	Gm37159	38.2492	0.376258	-2.00911	-0.922442	0.130618	-1.93897	-0.203399	0.249246	7.90846e-12	0.0858819	synergy	0-1-1
ENSMUSG00000103290	Ighv1-23	105.984	0.375246	-4.65707	1.28595	0.337525	-4.63691	1.17775	1.35546e-07	1.92092e-194	2.60931e-10	dominant	1-11
ENSMUSG00000103734	Gm37651	18.0969	0.275425	-1.24701	-0.777554	0.110971	-1.14005	-0.206281	0.328481	8.78043e-07	0.087631	synergy	0-1-1
ENSMUSG00000104118	Gm37298	74.9445	0.393416	-0.0973408	0.543285	0.24098	-0.0499485	0.224225	0.0246261	0.693879	0.0630921	synergy	101
ENSMUSG00000104262	Gm37747	24.576	0.350192	-1.443	-0.744932	0.154061	-1.36012	-0.204584	0.16959	2.37381e-09	0.0897571	synergy	0-1-1
ENSMUSG00000105652	4930519L02Rik	257.385	0.435008	0.151318	-0.405736	0.421176	0.135578	-0.354079	5.64846e-20	0.0128578	3.51942e-07	buffering	10-1
ENSMUSG00000105985	Gm42993	19.8761	0.787174	1.31751	-0.872875	0.564022	1.23633	-0.35933	0.000912021	5.42583e-09	0.0203052	buffering	11-1
ENSMUSG00000106106	CT010467.1	19341.4	0.425899	0.374494	-0.701022	0.343793	0.296452	-0.56941	0.000201042	0.00364478	0.00010034	buffering	11-1
ENSMUSG00000106320	Gm42992	29.6459	1.16401	1.25878	-0.886583	0.980107	1.12797	-0.237409	1.36259e-05	7.59941e-06	0.0611256	buffering	11-1
ENSMUSG00000106820	D5Ertd605e	196.603	0.0802148	-0.325629	0.346598	0.066923	-0.290587	0.255998	0.390616	3.60312e-05	0.0049059	buffering	0-11
ENSMUSG00000106918	Mrpl33	260.754	-0.209901	0.595985	-0.2444	-0.188324	0.587467	-0.195846	0.000291449	5.98709e-27	0.0123482	dominant	-11-1
ENSMUSG00000109434	Gm44937	21.8929	0.45969	-1.5306	-0.843315	0.197086	-1.43361	-0.206754	0.0927376	2.12128e-08	0.0856792	dominant	1-1-1
ENSMUSG00000109511	Nup62	332.281	-0.0680435	0.0409817	0.24931	-0.055949	0.0325846	0.174001	0.504693	0.721293	0.0714595	synergy	001
ENSMUSG00000110958	AC153891.1	26.7451	1.24631	-2.37194	1.73758	1.20761	-2.33255	1.55602	2.65827e-19	2.9717e-24	3.84737e-09	dominant	1-11
ENSMUSG00000113326	Gm47586	23.7111	0.112215	1.13482	-0.900292	0.0376105	1.02528	-0.305879	0.771066	4.52256e-06	0.0329219	buffering	01-1
ENSMUSG00000113585	Gm19605	43.1403	0.336717	0.453501	-0.693738	0.224277	0.358709	-0.468562	0.0215601	0.0024789	0.00184668	buffering	11-1
ENSMUSG00000113665	Gm47603	66.7792	0.024775	1.2629	-0.87618	0.0101239	1.19247	-0.425313	0.94647	7.56816e-10	0.0110748	buffering	01-1
ENSMUSG00000114456	Hist1h2bh	13.2179	0.319777	0.400737	-0.721647	0.168871	0.246669	-0.332349	0.116506	0.0524627	0.0198935	buffering	01-1
ENSMUSG00000115902	AC113595.1	12.3697	0.882434	0.784973	-0.816319	0.608072	0.536326	-0.201123	0.00112412	0.00842643	0.0914459	buffering	11-1

## Sheet: Meis1_Hoxb8
target	target_symbol	mean_expr	Meis1_log2FoldChange	Hoxb8*_log2FoldChange	interaction_log2FoldChange	Meis1_log2FoldChange_ashr	Hoxb8*_log2FoldChange_ashr	interaction_log2FoldChange_ashr	Meis1_padj	Hoxb8*_padj	interaction_padj	interaction_class	interaction_type
ENSMUSG00000000290	Itgb2	121.564	-0.363775	-0.584983	0.510715	-0.321131	-0.557651	0.397528	4.29703e-05	2.53562e-09	0.0047455	buffering	-1-11
ENSMUSG00000000568	Hnrnpd	191.829	0.109611	-0.0510651	-0.248705	0.0729589	-0.0437928	-0.155396	0.200002	0.592198	0.0988489	synergy	00-1
ENSMUSG00000001025	S100a6	486.072	0.16454	-0.0448008	-0.223649	0.1402	-0.041308	-0.178795	0.000131357	0.489778	0.0116786	synergy	00-1
ENSMUSG00000001383	Zmat2	209.433	-0.134529	-0.209185	0.247146	-0.0938153	-0.185438	0.160097	0.0678433	0.00231152	0.0824692	buffering	0-11
ENSMUSG00000001473	Tubb6	97.9742	-0.313223	-0.134328	0.479171	-0.221996	-0.0935959	0.282036	0.00765451	0.374284	0.0448682	buffering	-101
ENSMUSG00000001687	Ubl3	70.5179	0.0311317	0.278532	-0.405576	0.0131505	0.21534	-0.211665	0.905904	0.0184757	0.0892935	buffering	01-1
ENSMUSG00000002107	Celf2	557.471	0.172171	0.460949	-0.216702	0.144729	0.451358	-0.16369	0.000231381	1.02243e-21	0.0330728	buffering	01-1
ENSMUSG00000002111	Spi1	399.692	-0.0293903	0.76081	0.28746	-0.0194728	0.753755	0.221444	0.824933	2.81768e-43	0.00917643	synergy	011
ENSMUSG00000002280	Narfl	40.7211	-0.318077	-0.0656809	0.55507	-0.171342	-0.0395344	0.267247	0.0447893	0.764447	0.0701565	buffering	-101
ENSMUSG00000003200	Sh3gl1	117.131	-0.34678	-1.03149	0.419015	-0.302676	-1.01309	0.253675	8.57301e-05	3.35782e-27	0.046021	buffering	-1-11
ENSMUSG00000003546	Klc4	77.0354	-0.337468	-0.739249	0.514098	-0.229795	-0.70214	0.261428	0.0102628	8.83302e-09	0.0687483	buffering	-1-11
ENSMUSG00000003604	Aven	32.4713	0.0164113	0.148008	-0.632602	0.00472549	0.087357	-0.325967	0.96893	0.46951	0.046021	synergy	00-1
ENSMUSG00000003949	Hlf	50.7407	-1.21693	-3.99728	1.1609	-1.19814	-3.96849	0.872974	7.90563e-37	5.93853e-113	0.000157403	buffering	-1-11
ENSMUSG00000003992	Ssbp2	270.403	0.348084	-0.418091	-0.300421	0.330487	-0.393815	-0.205863	6.53258e-10	2.3923e-09	0.0352686	dominant	1-1-1
ENSMUSG00000004207	Psap	649.427	0.192594	0.56065	0.361486	0.145376	0.548192	0.289804	0.00512406	1.33459e-17	0.00280556	synergy	011
ENSMUSG00000004552	Ctse	20.5111	-0.407018	2.86918	1.29551	-0.0553435	2.82109	0.653689	0.428606	1.19083e-36	0.00601785	synergy	011
ENSMUSG00000004609	Cd33	936.614	-0.241237	-0.501949	0.336495	-0.230043	-0.495805	0.306837	2.57506e-11	8.54132e-33	7.33776e-07	buffering	-1-11
ENSMUSG00000005103	Wdr1	364.487	-0.0806906	-0.292235	0.291633	-0.0593238	-0.273371	0.238785	0.264524	4.7628e-08	0.00195357	buffering	0-11
ENSMUSG00000005125	Ndrg1	143.144	0.711082	1.18158	-0.544439	0.691837	1.16739	-0.459351	3.2297e-19	3.47228e-39	0.000749256	buffering	11-1
ENSMUSG00000005483	Dnajb1	48.1605	0.208037	0.430595	-0.550785	0.0852049	0.344587	-0.311661	0.243357	0.00193843	0.043027	buffering	01-1
ENSMUSG00000005505	Kbtbd4	38.4813	-0.281244	-0.39671	0.5427	-0.13323	-0.290354	0.243716	0.0914517	0.0115969	0.0894694	buffering	-1-11
ENSMUSG00000005514	Por	281.664	-0.440912	-0.803864	0.309122	-0.419983	-0.791839	0.193227	1.35285e-12	3.01023e-28	0.0626211	buffering	-1-11
ENSMUSG00000005566	Trim28	676.044	0.0991323	-0.0406313	-0.225726	0.0722078	-0.0363004	-0.159584	0.154722	0.615637	0.057446	synergy	00-1
ENSMUSG00000005800	Mmp8	210.525	1.44172	-0.75053	-0.536504	1.42004	-0.713077	-0.3037	1.52102e-49	7.23276e-09	0.0448682	dominant	1-1-1
ENSMUSG00000005973	Rcn1	60.065	0.0431854	-0.473033	-0.417319	0.0182747	-0.420045	-0.207171	0.861586	2.64316e-05	0.0988489	synergy	0-1-1
ENSMUSG00000006273	Atp6v1b2	398.57	-0.0402003	-0.191407	0.235181	-0.0284649	-0.173958	0.171349	0.698873	0.00117546	0.0385871	synergy	001
ENSMUSG00000006360	Crip1	119.576	0.242211	-0.232372	-0.564768	0.20057	-0.199304	-0.520141	0.000415962	0.00421889	1.38819e-06	dominant	1-1-1
ENSMUSG00000007908	Hmgcll1	151.624	0.394277	-1.42533	-0.426217	0.374618	-1.4176	-0.331863	5.97291e-11	3.68061e-72	0.00508479	dominant	1-1-1
ENSMUSG00000008682	Rpl10	115.225	-0.0575219	-0.370855	0.495697	-0.0254302	-0.304601	0.350138	0.783577	0.00130417	0.0134444	buffering	0-11
ENSMUSG00000009292	Trpm2	46.1391	-0.306641	0.0625749	0.804594	-0.110719	0.031657	0.459622	0.169642	0.826964	0.0172723	synergy	001
ENSMUSG00000009350	Mpo	3471.4	0.584425	3.3582	-0.328683	0.572604	3.35486	-0.262257	1.9784e-31	0	0.00318971	buffering	11-1
ENSMUSG00000009378	Slc16a12	9.8167	-1.56073	-4.81178	2.05552	-1.44114	-4.60658	0.220274	2.34095e-10	3.31735e-21	0.0455861	buffering	-1-11
ENSMUSG00000013593	Ndufs2	296.984	0.036519	0.22329	-0.251388	0.0227429	0.196796	-0.157015	0.794489	0.00173871	0.0967847	buffering	01-1
ENSMUSG00000013787	Ehmt2	108.999	0.157205	0.283109	-0.432314	0.0797084	0.225629	-0.278133	0.238261	0.00970775	0.0319769	buffering	01-1
ENSMUSG00000013846	St3gal1	41.736	0.82378	1.12973	-0.881695	0.782499	1.08807	-0.667328	9.571e-10	1.59456e-13	0.000910526	buffering	11-1
ENSMUSG00000014496	Ankrd28	437.042	0.57023	0.790967	-0.437716	0.55812	0.782537	-0.397944	2.28342e-30	5.88118e-39	1.04477e-05	buffering	11-1
ENSMUSG00000015243	Abca1	13.8423	0.736606	0.254787	-1.39614	0.334485	0.0802183	-0.382265	0.0218486	0.572895	0.0258104	buffering	10-1
ENSMUSG00000015937	H2afy	779.657	0.254441	0.978073	-0.359608	0.241907	0.973923	-0.330263	2.26369e-10	8.62473e-112	5.08833e-07	buffering	11-1
ENSMUSG00000016528	Mapkapk2	126.964	0.139165	0.866609	-0.42474	0.069537	0.848657	-0.285287	0.314149	1.06843e-21	0.0242534	buffering	01-1
ENSMUSG00000016756	Cmah	5.99813	2.05564	2.75029	-1.91684	1.63899	2.55125	-0.199283	1.40318e-05	2.73736e-08	0.0560239	buffering	11-1
ENSMUSG00000017679	Ttpal	48.1321	-0.170491	-0.374193	0.620661	-0.0505501	-0.237496	0.246295	0.511333	0.0530659	0.0927182	buffering	0-11
ENSMUSG00000018379	Srsf1	422.191	0.0298009	-0.0804422	-0.257791	0.0211709	-0.0719679	-0.195701	0.791991	0.259685	0.0165317	synergy	00-1
ENSMUSG00000018548	Trim37	137.999	0.029077	0.122136	-0.375356	0.0138503	0.093158	-0.217036	0.898044	0.320773	0.0678058	synergy	00-1
ENSMUSG00000018654	Ikzf1	258.96	-0.0212824	0.183343	-0.28133	-0.0134299	0.159997	-0.19322	0.893985	0.0127685	0.040671	synergy	00-1
ENSMUSG00000018999	Slc35b4	443.02	0.42557	-1.45756	-0.451296	0.408851	-1.45232	-0.399154	7.39322e-15	1.98501e-105	0.000107694	dominant	1-1-1
ENSMUSG00000019132	BC005537	330.432	0.168579	0.678811	-0.280277	0.124339	0.670103	-0.199642	0.0122985	4.55633e-29	0.0289761	buffering	01-1
ENSMUSG00000019777	Hdac2	109.507	0.0169221	0.0754785	-0.3403	0.00839764	0.0587093	-0.189702	0.944314	0.546988	0.0897724	synergy	00-1
ENSMUSG00000019790	Stxbp5	171.311	0.273924	-1.03658	-0.321067	0.25665	-1.02773	-0.23728	3.64358e-08	2.21782e-56	0.0128951	dominant	1-1-1
ENSMUSG00000019854	Reps1	183.299	0.0905322	-0.8291	-0.36839	0.0523208	-0.815124	-0.251423	0.446922	9.76273e-26	0.0252098	synergy	0-1-1
ENSMUSG00000019982	Myb	530.867	0.0173019	-0.407432	-0.289989	0.012125	-0.391204	-0.228254	0.898514	3.53172e-13	0.00577088	synergy	0-1-1
ENSMUSG00000019992	Mtfr2	100.064	-0.587394	-0.00334214	0.548332	-0.563445	-0.0026133	0.479851	1.04763e-15	0.983893	0.000164702	buffering	-101
ENSMUSG00000019998	Stx7	194.082	-0.0985207	0.248811	0.312425	-0.0566585	0.212974	0.197337	0.402417	0.00271878	0.0585171	synergy	011
ENSMUSG00000020087	Tysnd1	39.0213	0.138609	0.587229	-0.703806	0.0370092	0.485515	-0.348994	0.654313	0.00079482	0.0424543	buffering	01-1
ENSMUSG00000020120	Plek	492.654	-0.0844396	-0.288801	0.243765	-0.0615499	-0.269262	0.182923	0.246818	1.23727e-07	0.0241667	buffering	0-11
ENSMUSG00000020238	Ncln	129.062	0.146246	0.38387	-0.435788	0.07041	0.326022	-0.272331	0.313806	0.000332553	0.0375313	buffering	01-1
ENSMUSG00000020273	Papolg	61.9878	-0.369182	-0.771906	0.689472	-0.296535	-0.739262	0.553508	0.00111297	2.57208e-10	0.00117618	buffering	-1-11
ENSMUSG00000020275	Rel	120.634	-0.192331	-0.641128	0.487904	-0.124212	-0.62175	0.400816	0.0390679	4.6041e-13	0.0018383	buffering	0-11
ENSMUSG00000020326	Ccng1	59.9264	-0.46272	0.393399	-0.62314	-0.410516	0.324113	-0.48757	1.11403e-05	0.00100436	0.00300588	dominant	-11-1
ENSMUSG00000020399	Havcr2	4.11988	-0.117301	-3.49563	2.51812	-0.0100498	-3.19254	0.468337	0.906722	5.93946e-09	0.0134444	buffering	0-11
ENSMUSG00000020546	Stxbp4	39.1168	-0.341034	-1.09291	0.685244	-0.210487	-1.05249	0.422646	0.020217	1.65207e-13	0.0183935	buffering	-1-11
ENSMUSG00000020592	Sdc1	52.8451	0.951288	-1.77554	-1.14272	0.922412	-1.75092	-0.886856	3.17233e-14	6.44777e-26	6.72048e-05	dominant	1-1-1
ENSMUSG00000020642	Rnf144a	14.2597	1.40894	3.02334	-1.65815	1.27921	2.95761	-1.25343	2.19455e-07	4.12374e-30	0.000178878	buffering	11-1
ENSMUSG00000020652	Cenpo	95.5409	-0.0930014	-0.215993	0.417441	-0.0429549	-0.164284	0.250694	0.592681	0.0691172	0.0479841	buffering	0-11
ENSMUSG00000020661	Dnmt3a	50.5033	0.125941	0.232082	-0.612919	0.0480823	0.158618	-0.432312	0.538774	0.129189	0.0101012	synergy	00-1
ENSMUSG00000020863	Luc7l3	166.393	0.129597	0.258137	-0.292394	0.0815489	0.222163	-0.178538	0.165889	0.0016376	0.0792387	buffering	01-1
ENSMUSG00000021068	Nin	133.682	0.154177	0.538611	-0.409427	0.0827057	0.510313	-0.269094	0.208302	7.75852e-09	0.0293219	buffering	01-1
ENSMUSG00000021114	Atp6v1d	168.22	-0.111609	-0.18416	0.276957	-0.0710184	-0.158641	0.176837	0.232437	0.0184689	0.069261	synergy	001
ENSMUSG00000021228	Acot3	11.3953	-1.60974	-5.97977	2.65179	-1.53111	-5.71061	0.573473	1.94781e-17	1.6086e-23	0.0102865	buffering	-1-11
ENSMUSG00000021250	Fos	46.2969	0.916001	2.6249	-0.863829	0.834649	2.58973	-0.346456	4.89797e-06	1.03648e-40	0.0455861	buffering	11-1
ENSMUSG00000021360	Gcnt2	3.03784	-1.58324	-1.77416	3.04104	-0.977002	-1.2445	1.63906	0.00233328	0.00356281	0.00153421	buffering	-1-11
ENSMUSG00000021408	Ripk1	105.002	0.288297	0.404461	-0.418014	0.226861	0.355752	-0.274949	0.00180833	4.10526e-05	0.0289761	buffering	11-1
ENSMUSG00000021484	Lman2	243.403	0.0664482	0.0884042	-0.271756	0.0452171	0.0778777	-0.199238	0.482418	0.247563	0.022701	synergy	00-1
ENSMUSG00000021665	Hexb	64.4211	0.0532575	-0.125882	0.406034	0.0219691	-0.0902462	0.20844	0.819672	0.379152	0.0920891	synergy	001
ENSMUSG00000021725	Parp8	486.961	0.653177	1.00941	-0.481541	0.645446	1.00308	-0.455748	2.37392e-47	2.01166e-76	2.07022e-08	buffering	11-1
ENSMUSG00000021728	Emb	2197.59	-0.0551201	0.234057	0.223894	-0.0488814	0.227975	0.206033	0.145633	8.83503e-16	1.38819e-06	synergy	011
ENSMUSG00000021758	Ddx4	249.524	-1.13522	-4.54778	0.623722	-1.128	-4.53952	0.509914	4.52176e-81	0	0.00120074	buffering	-1-11
ENSMUSG00000021775	Nr1d2	12.255	0.775579	0.668179	-0.893672	0.613223	0.445919	-0.227771	0.000750799	0.013076	0.0988489	buffering	11-1
ENSMUSG00000021831	Ero1l	176.882	-0.404747	-0.608158	0.345618	-0.383821	-0.594263	0.242044	8.31168e-11	1.01681e-16	0.0220579	buffering	-1-11
ENSMUSG00000022018	Rgcc	65.2866	0.229861	0.642078	-0.693799	0.116628	0.609538	-0.57994	0.105096	1.40112e-08	0.00031139	buffering	01-1
ENSMUSG00000022043	Trim35	96.9796	0.140008	-0.154156	-0.375595	0.0698518	-0.115292	-0.195216	0.311402	0.221515	0.0988489	synergy	00-1
ENSMUSG00000022103	Gfra2	9.80202	1.25122	-2.04145	-1.85886	1.14929	-1.92216	-0.534697	3.33678e-07	8.23641e-08	0.0115824	dominant	1-1-1
ENSMUSG00000022178	Ajuba	5.47893	0.930454	1.1596	-2.01565	0.145384	0.516065	-0.197065	0.120188	0.0395532	0.0546665	buffering	01-1
ENSMUSG00000022309	Angpt1	509.701	-0.549511	-3.12045	0.347409	-0.539836	-3.11672	0.276271	3.83304e-37	0	0.00330858	buffering	-1-11
ENSMUSG00000022443	Myh9	647.993	-0.190656	-0.241143	0.345559	-0.123968	-0.199858	0.216711	0.0379445	0.00954481	0.0504459	buffering	0-11
ENSMUSG00000022540	Rogdi	56.5424	-0.258542	0.639196	0.592494	-0.118686	0.595258	0.386574	0.12046	7.25982e-07	0.0183935	synergy	011
ENSMUSG00000022677	Fopnl	152.832	-0.0913325	-0.226332	0.24182	-0.0606243	-0.201162	0.152857	0.312994	0.000945062	0.0988489	buffering	0-11
ENSMUSG00000022686	B3gnt5	78.3418	1.02771	1.73349	-0.636386	1.0113	1.72379	-0.533746	6.91036e-28	2.30361e-61	0.000491507	buffering	11-1
ENSMUSG00000022797	Tfrc	1151.21	-0.0791863	-0.672036	-0.251922	-0.0531259	-0.663488	-0.169065	0.392374	3.66525e-29	0.063334	synergy	0-1-1
ENSMUSG00000022962	Gart	497.683	0.0359879	0.135844	-0.216075	0.0272723	0.125489	-0.167844	0.690215	0.0101888	0.022701	synergy	00-1
ENSMUSG00000022964	Tmem50b	149.438	-0.0797123	0.421009	0.506638	-0.0381216	0.378561	0.417116	0.645845	6.96707e-06	0.001707	synergy	011
ENSMUSG00000023066	Rttn	104.598	-0.644729	-0.876908	0.494322	-0.605444	-0.843267	0.239145	3.56043e-10	4.21052e-12	0.0837609	buffering	-1-11
ENSMUSG00000024064	Galnt14	124.927	-0.0644104	0.615377	0.443108	-0.032267	0.59754	0.348772	0.705108	1.45224e-13	0.00421822	synergy	011
ENSMUSG00000024269	Tpgs2	86.8091	0.54235	-0.290715	-0.627907	0.515292	-0.235749	-0.553863	4.12726e-13	0.00566746	4.3798e-05	dominant	1-1-1
ENSMUSG00000024270	Slc39a6	144.519	0.116932	0.0460901	-0.423698	0.0659842	0.0366995	-0.328028	0.318018	0.715872	0.00560124	synergy	00-1
ENSMUSG00000024431	Nr3c1	137.747	-0.576246	-0.760714	0.63394	-0.556044	-0.745586	0.576644	2.16976e-18	1.56483e-20	1.39559e-06	buffering	-1-11
ENSMUSG00000024544	Ldlrad4	41.4858	0.723975	1.31389	-0.713881	0.669726	1.28345	-0.469575	8.65227e-08	1.53921e-19	0.0113582	buffering	11-1
ENSMUSG00000024587	Nars	695.423	-0.143742	-0.41021	0.201702	-0.112686	-0.396413	0.137893	0.00796163	2.6285e-15	0.0950454	buffering	0-11
ENSMUSG00000024681	Ms4a3	1225.48	0.629148	0.804106	-0.714475	0.619553	0.796276	-0.682593	8.67776e-39	3.40706e-43	1.17684e-16	buffering	11-1
ENSMUSG00000024807	Syvn1	67.5246	-0.167241	-0.791277	0.64662	-0.0704406	-0.757658	0.490788	0.330703	2.11911e-10	0.00413666	buffering	0-11
ENSMUSG00000024810	Il33	3.44169	1.91448	1.17801	-3.33624	1.51682	0.471927	-2.67963	4.36881e-05	0.0519168	0.000127718	buffering	11-1
ENSMUSG00000024925	Rnaseh2c	190.745	-0.028682	0.134834	-0.271051	-0.0178532	0.116622	-0.178932	0.852979	0.0848812	0.0598885	synergy	00-1
ENSMUSG00000024993	Fam45a	48.0495	-0.194638	-0.379402	0.581412	-0.0799151	-0.28704	0.365875	0.27105	0.00806468	0.0240658	buffering	0-11
ENSMUSG00000025014	Dntt	302.557	0.876138	-2.77133	-0.660606	0.856206	-2.75597	-0.468711	1.94167e-18	3.75489e-106	0.00786093	dominant	1-1-1
ENSMUSG00000025017	Pik3ap1	101.62	0.444236	-0.735527	-0.418981	0.407267	-0.71044	-0.228633	2.69932e-07	3.40549e-12	0.0709036	dominant	1-1-1
ENSMUSG00000025041	Nt5c2	241.416	-0.159782	-0.424663	0.452637	-0.114859	-0.40379	0.409812	0.022716	1.02601e-10	1.76282e-05	buffering	0-11
ENSMUSG00000025790	Slco3a1	28.6066	0.333775	-0.329221	-0.984472	0.107176	-0.166588	-0.52387	0.185814	0.201016	0.0121506	synergy	00-1
ENSMUSG00000025877	Hk3	2000.47	0.26647	0.35098	-0.25548	0.258336	0.340719	-0.222036	3.62568e-15	2.36993e-18	0.000196714	buffering	11-1
ENSMUSG00000025932	Eya1	726.422	-0.194093	-2.40444	0.27285	-0.173372	-2.402	0.216245	2.26102e-06	0	0.00601785	buffering	0-11
ENSMUSG00000026012	Cd28	41.4968	1.43327	4.5096	-1.08561	1.33197	4.47415	-0.692844	6.53258e-10	2.1365e-107	0.00300588	buffering	11-1
ENSMUSG00000026017	Carf	22.5736	-0.156068	-0.362279	0.809442	-0.0415373	-0.208693	0.441137	0.606762	0.100831	0.0208598	synergy	001
ENSMUSG00000026048	Ercc5	15.8559	0.195547	0.458906	-0.933166	0.0341821	0.22688	-0.236263	0.663356	0.117321	0.0900623	synergy	00-1
ENSMUSG00000026116	Tmem131	105.592	0.25098	-0.155957	-0.369013	0.173983	-0.117311	-0.19329	0.0116304	0.209352	0.0988489	buffering	10-1
ENSMUSG00000026177	Slc11a1	148.643	0.399186	-0.37351	-0.637455	0.368856	-0.325153	-0.569961	2.04504e-07	9.28285e-05	1.04477e-05	dominant	1-1-1
ENSMUSG00000026278	Bok	2.72691	0.88439	-1.00318	-2.61783	0.0903619	-0.23135	-0.119842	0.22069	0.204798	0.0792803	synergy	00-1
ENSMUSG00000026355	Mcm6	1153.59	0.133193	0.161993	-0.263533	0.115986	0.154127	-0.235402	0.000163483	3.9456e-05	1.22144e-05	synergy	00-1
ENSMUSG00000026357	Rgs18	308.407	-0.147369	-1.29599	0.276937	-0.118416	-1.292	0.218388	0.00334598	1.75412e-139	0.0063644	buffering	0-11
ENSMUSG00000026482	Rgl1	72.4719	1.24441	1.90412	-0.799711	1.2189	1.89082	-0.653193	1.53111e-28	2.78741e-51	0.000216799	buffering	11-1
ENSMUSG00000026857	Ntmt1	120.437	0.130596	0.0443497	-0.361931	0.0677028	0.0336707	-0.203131	0.322556	0.760055	0.0794389	synergy	00-1
ENSMUSG00000026893	Gca	287.787	-0.493315	-2.22068	0.416618	-0.47514	-2.21591	0.331329	1.79488e-17	8.63104e-199	0.00343682	buffering	-1-11
ENSMUSG00000026896	Ifih1	150.786	-0.465461	-2.45075	0.470548	-0.444032	-2.44385	0.364793	1.65564e-13	9.68348e-176	0.00536844	buffering	-1-11
ENSMUSG00000026970	Rbms1	38.0362	0.310712	0.265373	-0.526575	0.177298	0.176856	-0.251289	0.035771	0.101803	0.0792387	buffering	10-1
ENSMUSG00000027007	Ssfa2	198.915	-1.01484	-2.94394	0.906986	-1.00374	-2.93309	0.798121	5.04142e-40	1.43049e-172	9.61949e-08	buffering	-1-11
ENSMUSG00000027111	Itga6	236.668	0.314533	0.463123	-0.376569	0.287793	0.439818	-0.28805	2.60525e-06	5.34019e-10	0.0066984	buffering	11-1
ENSMUSG00000027333	Smox	13.8937	0.156718	1.0863	-0.970024	0.024058	0.966501	-0.233522	0.765788	2.63497e-05	0.0897724	buffering	01-1
ENSMUSG00000027351	Spred1	96.0422	0.442676	-0.437956	-0.439051	0.403405	-0.378415	-0.25123	7.12985e-07	0.000125693	0.0567764	dominant	1-1-1
ENSMUSG00000027712	Anxa5	226.747	0.02095	0.239994	0.336812	0.013311	0.21481	0.269407	0.894582	0.000322577	0.00300588	synergy	011
ENSMUSG00000028214	Gem	31.5139	0.529737	1.28435	-0.835849	0.300697	1.22647	-0.342338	0.0152819	7.70734e-11	0.0462265	buffering	11-1
ENSMUSG00000028459	Cd72	306.36	0.0812828	-1.19362	-0.38492	0.0566848	-1.18765	-0.331486	0.330216	2.78409e-92	0.000229731	synergy	0-1-1
ENSMUSG00000028497	Hacd4	35.2713	0.0950347	0.498376	0.771536	0.0295495	0.414736	0.611105	0.73433	0.000617525	0.000796134	synergy	011
ENSMUSG00000028525	Pde4b	183.626	0.330658	-0.495243	-0.304627	0.314783	-0.479641	-0.220511	3.96872e-10	3.79549e-14	0.0192773	dominant	1-1-1
ENSMUSG00000028528	Dnajc6	83.6477	0.178919	-0.669552	-0.402838	0.10043	-0.64414	-0.21812	0.120188	8.27988e-11	0.0789821	synergy	0-1-1
ENSMUSG00000028668	Eloa	307.193	-0.171938	-0.157203	0.293835	-0.129409	-0.137889	0.216336	0.00796163	0.0290769	0.0170993	synergy	001
ENSMUSG00000028792	Ak2	203.304	0.178097	0.233911	-0.324791	0.129181	0.205536	-0.240227	0.0129725	0.00135019	0.012533	buffering	01-1
ENSMUSG00000028793	Rnf19b	46.6735	0.417471	0.61422	-0.590228	0.330531	0.564114	-0.373519	0.00123325	3.86665e-06	0.0226576	buffering	11-1
ENSMUSG00000028894	Inpp5b	188.592	-0.22616	-0.740196	0.410102	-0.169926	-0.726223	0.314672	0.00429108	3.61613e-21	0.00626149	buffering	-1-11
ENSMUSG00000029066	Mrpl20	342.967	-0.196477	-0.294416	0.203311	-0.174955	-0.279422	0.153112	3.31538e-06	3.74294e-10	0.0424592	buffering	0-11
ENSMUSG00000029096	Htra3	10.0624	1.5846	2.66061	-1.41479	1.37395	2.56136	-0.277947	4.99861e-06	5.57487e-15	0.0458521	buffering	11-1
ENSMUSG00000029204	Rhoh	116.591	0.0966685	0.16643	-0.418684	0.042747	0.121844	-0.232223	0.59687	0.20803	0.0687483	synergy	00-1
ENSMUSG00000029304	Spp1	672.185	0.667076	2.00618	-0.67246	0.656156	2.00281	-0.635319	1.28008e-33	5.63974e-221	6.01033e-12	buffering	11-1
ENSMUSG00000029322	Plac8	3028.19	0.655602	1.90936	-0.419657	0.65086	1.90786	-0.401274	1.72213e-76	0	2.16504e-10	buffering	11-1
ENSMUSG00000029385	Ccng2	22.0757	0.576978	0.641818	-0.741208	0.436999	0.512921	-0.287695	0.00148148	0.00167811	0.069261	buffering	11-1
ENSMUSG00000029484	Anxa3	547.968	0.227299	0.994129	-0.290572	0.202264	0.988338	-0.233141	7.61225e-06	7.56179e-82	0.00355567	buffering	11-1
ENSMUSG00000029553	Tfec	197.318	-0.321862	0.512955	0.617787	-0.276877	0.484625	0.552587	0.000166173	9.95054e-09	1.47993e-05	dominant	-111
ENSMUSG00000029560	Snx8	15.1317	-0.170568	-0.645307	0.917346	-0.0316134	-0.421887	0.265296	0.691674	0.0159238	0.0760337	buffering	0-11
ENSMUSG00000029648	Flt1	20.7459	-0.485101	-1.78522	1.18046	-0.255932	-1.74332	0.728162	0.0244345	4.12609e-16	0.00280556	buffering	-1-11
ENSMUSG00000030002	Dusp11	170.209	-0.255862	-0.408278	0.306231	-0.215812	-0.378764	0.192206	0.000246629	8.20533e-08	0.0625356	buffering	-1-11
ENSMUSG00000030077	Chl1	254.334	-0.44533	-2.24433	0.443837	-0.429238	-2.23977	0.376927	8.65537e-17	1.78557e-213	0.000628256	buffering	-1-11
ENSMUSG00000030156	Cd69	858.803	0.435079	-0.28328	-0.421167	0.422321	-0.259825	-0.384041	2.12419e-20	3.34045e-06	6.43856e-06	dominant	1-1-1
ENSMUSG00000030189	Ybx3	222.481	-0.0171316	0.165132	-0.24583	-0.0114342	0.147315	-0.170067	0.911085	0.0120507	0.054838	synergy	00-1
ENSMUSG00000030465	Psd3	75.4513	-0.785848	-2.63464	0.774462	-0.769574	-2.61863	0.615056	1.25553e-21	2.48609e-90	0.000732612	buffering	-1-11
ENSMUSG00000030560	Ctsc	350.061	-0.247881	-0.753285	0.476506	-0.225115	-0.74573	0.446539	1.92001e-06	1.02757e-39	2.28341e-07	buffering	-1-11
ENSMUSG00000030671	Pde3b	23.2858	0.465266	0.245727	-0.78806	0.234235	0.117129	-0.267994	0.0314828	0.365361	0.0794776	buffering	10-1
ENSMUSG00000030691	Fchsd2	163.47	-0.136137	-0.236903	0.302222	-0.0842342	-0.19853	0.177545	0.156899	0.00795729	0.0897724	buffering	0-11
ENSMUSG00000030695	Aldoa	2695.91	-0.0585762	-0.0987182	0.27625	-0.0369649	-0.0845409	0.185137	0.622425	0.250271	0.0512399	synergy	001
ENSMUSG00000030766	Arhgap17	215.587	0.0393331	0.998135	0.345029	0.0226289	0.988658	0.259045	0.802722	2.16712e-50	0.00958267	synergy	011
ENSMUSG00000030788	Rnf141	40.56	0.38852	0.905325	-0.489632	0.30205	0.875498	-0.260477	0.00188272	3.18068e-14	0.063334	buffering	11-1
ENSMUSG00000030930	Chst15	49.98	0.801484	1.37768	-0.579175	0.755858	1.34793	-0.239174	5.63003e-09	4.44239e-20	0.0967847	buffering	11-1
ENSMUSG00000031312	Itgb1bp2	4.86645	0.127188	-2.65818	2.53113	0.0113924	-2.21203	0.272976	0.893143	0.000219663	0.0289761	buffering	0-11
ENSMUSG00000031482	Slc25a15	86.6204	-0.752569	-2.02155	0.68801	-0.73457	-2.01202	0.57454	5.62907e-20	5.10407e-80	0.000345469	buffering	-1-11
ENSMUSG00000031563	Wwc2	58.5179	0.500075	-0.224919	-0.691959	0.43751	-0.142131	-0.489846	2.26548e-05	0.203804	0.00701914	buffering	10-1
ENSMUSG00000031586	Rbpms	43.4705	-0.233085	-0.436105	0.567996	-0.092084	-0.327067	0.262615	0.218657	0.00669478	0.0766687	buffering	0-11
ENSMUSG00000031753	Cog4	139.417	0.117205	0.252529	-0.342168	0.0611518	0.205632	-0.189961	0.37985	0.0111728	0.0900623	buffering	01-1
ENSMUSG00000031799	Tpm4	229.632	-0.0457628	-0.79228	0.241062	-0.031426	-0.78469	0.162717	0.671504	2.32176e-43	0.0687483	buffering	0-11
ENSMUSG00000031807	Pgls	401.125	0.177747	0.182336	-0.342119	0.14266	0.164353	-0.290019	0.00138208	0.00326639	0.000357495	synergy	00-1
ENSMUSG00000031939	Taf1d	318.568	-0.142847	-0.0965683	0.246527	-0.105456	-0.0845656	0.16849	0.0255242	0.213773	0.0594371	synergy	001
ENSMUSG00000032002	Dcun1d5	83.5372	0.272404	-0.230084	-0.42242	0.21606	-0.18299	-0.29129	0.00150426	0.0288465	0.0197337	dominant	1-1-1
ENSMUSG00000032086	Bace1	200.331	0.202405	0.364602	-0.317197	0.14373	0.329413	-0.201394	0.0123152	4.18449e-06	0.0551329	buffering	11-1
ENSMUSG00000032089	Il10ra	15.4149	2.01839	2.96986	-1.49134	1.82157	2.88192	-0.581578	9.33648e-12	1.19501e-21	0.00958267	buffering	11-1
ENSMUSG00000032231	Anxa2	1395.38	-0.189447	-0.680253	0.375956	-0.154223	-0.672699	0.328132	0.000712576	1.97174e-33	0.00010864	buffering	0-11
ENSMUSG00000032374	Plod2	186.325	0.505901	-2.98461	-0.750433	0.483034	-2.97461	-0.654837	2.57329e-14	6.72005e-193	9.09926e-06	dominant	1-1-1
ENSMUSG00000032640	Chsy1	223.866	0.145975	-0.275128	-0.471675	0.103354	-0.245859	-0.430819	0.0410118	8.79816e-05	9.09926e-06	synergy	0-1-1
ENSMUSG00000032666	1700025G04Rik	44.5622	0.775881	0.783021	-0.675143	0.738264	0.737609	-0.448775	1.71861e-10	5.79765e-08	0.0121506	buffering	11-1
ENSMUSG00000032864	Rag2	133.399	-0.279935	-0.899401	-0.438374	-0.233584	-0.884121	-0.325077	0.000416182	5.01352e-27	0.0095968	synergy	-1-1-1
ENSMUSG00000033184	Tmed7	113.267	0.0120384	0.0545753	-0.339143	0.00593588	0.0421592	-0.185381	0.963609	0.685063	0.0976881	synergy	00-1
ENSMUSG00000033658	Ddx19b	24.171	-0.357202	-0.461312	0.7264	-0.161561	-0.317487	0.347431	0.0705006	0.0169972	0.0439162	buffering	-1-11
ENSMUSG00000034158	Lrrc58	155.46	-0.46338	-0.746483	0.517311	-0.427094	-0.72436	0.396695	6.32081e-08	6.1064e-14	0.00575551	buffering	-1-11
ENSMUSG00000034192	Lsm3	466.744	0.130065	0.0342515	-0.213413	0.101728	0.0310998	-0.156996	0.0151289	0.649688	0.046122	synergy	00-1
ENSMUSG00000034330	Plcg2	684.866	0.182048	0.47784	-0.287031	0.157591	0.469762	-0.244348	3.45647e-05	1.92269e-25	0.000353151	buffering	01-1
ENSMUSG00000034560	Washc4	136.859	-0.121893	0.0964653	0.387707	-0.0568486	0.0702999	0.2047	0.435054	0.500749	0.0897724	synergy	001
ENSMUSG00000034614	Pik3ip1	66.7208	0.471142	0.67751	-0.584499	0.411208	0.640062	-0.402865	3.31911e-05	5.04304e-08	0.0128951	buffering	11-1
ENSMUSG00000034663	Bmp2k	39.1259	0.769473	-0.387302	-0.624213	0.738976	-0.269802	-0.351361	1.71209e-12	0.0221147	0.0347812	dominant	1-1-1
ENSMUSG00000035208	Slfn8	28.0836	-0.164697	-0.879069	0.770594	-0.0398061	-0.791422	0.28612	0.619183	1.76862e-05	0.0694579	buffering	0-11
ENSMUSG00000035378	Shq1	48.3922	0.272441	0.68052	-0.589522	0.140232	0.641161	-0.388436	0.0708747	9.35694e-08	0.0175218	buffering	11-1
ENSMUSG00000035683	Melk	133.043	-0.214022	-0.159456	0.443209	-0.124018	-0.119083	0.288645	0.0636204	0.206689	0.0289761	buffering	-101
ENSMUSG00000035835	Plppr3	164.013	0.489045	1.18937	-0.334155	0.460357	1.17769	-0.192909	7.1941e-11	1.51202e-47	0.0796776	buffering	11-1
ENSMUSG00000036067	Slc2a6	170.835	0.903452	0.742805	-0.522147	0.892069	0.722988	-0.427173	4.90974e-32	2.55761e-15	0.00191812	buffering	11-1
ENSMUSG00000036291	Ap5m1	89.5495	-0.11502	-0.430433	0.472948	-0.0490859	-0.366512	0.28535	0.523896	0.000255093	0.040671	buffering	0-11
ENSMUSG00000037190	Cyb561d2	67.7152	-0.363264	-0.374158	0.533557	-0.298812	-0.304247	0.376793	0.000662486	0.00172	0.0124322	buffering	-1-11
ENSMUSG00000037419	Endod1	255.204	0.248613	0.448579	-0.420728	0.217382	0.430488	-0.371565	4.16544e-05	2.55936e-12	9.15792e-05	buffering	11-1
ENSMUSG00000037725	Ckap2	151.582	-0.332099	-0.180658	0.373328	-0.289331	-0.141536	0.221331	9.50369e-05	0.0994122	0.0601092	buffering	-101
ENSMUSG00000037736	Limch1	96.5175	0.286048	-2.27453	-1.197	0.218505	-2.26193	-1.06709	0.00305674	7.39431e-80	3.89894e-10	dominant	1-1-1
ENSMUSG00000037759	Ptger2	41.3793	0.945734	0.172451	-0.648429	0.912945	0.0932636	-0.282524	1.33845e-12	0.455697	0.0694579	buffering	10-1
ENSMUSG00000037999	Arap2	52.8195	0.687395	1.02801	-0.718899	0.639262	0.990331	-0.523664	1.39221e-08	1.59057e-13	0.0047455	buffering	11-1
ENSMUSG00000038481	Cdk19	112.33	0.692287	0.301724	-0.436727	0.674465	0.247705	-0.312591	8.04234e-21	0.00327029	0.0134444	buffering	11-1
ENSMUSG00000038604	Ripor1	215.637	0.337555	-0.00880536	-0.295955	0.315339	-0.0072745	-0.186852	9.26123e-08	0.948905	0.0647647	buffering	10-1
ENSMUSG00000038642	Ctss	125.709	0.137362	1.05061	0.389335	0.0665452	1.03499	0.239352	0.3429	1.34082e-32	0.0463892	synergy	011
ENSMUSG00000038685	Rtel1	130.74	-0.0994898	-0.309507	0.375614	-0.0477572	-0.250108	0.201471	0.530757	0.0044632	0.0897724	buffering	0-11
ENSMUSG00000038893	Fam117a	52.2564	0.220086	0.988185	-0.513834	0.0892804	0.95585	-0.252623	0.226145	6.47955e-15	0.075971	buffering	01-1
ENSMUSG00000039031	Arhgap18	490.006	0.396147	-0.973591	-0.463076	0.386425	-0.967814	-0.43906	1.79315e-22	7.28465e-80	1.33872e-08	dominant	1-1-1
ENSMUSG00000039109	F13a1	2727.08	0.682468	0.91538	-0.227972	0.679081	0.912027	-0.194932	5.06775e-104	9.23368e-126	0.0013302	buffering	11-1
ENSMUSG00000039182	AW209491	91.8144	0.0990945	0.0582611	-0.434084	0.0454795	0.0425891	-0.269886	0.562799	0.704189	0.0388437	synergy	00-1
ENSMUSG00000039982	Dtx4	211.63	0.738546	0.995407	-0.690095	0.729536	0.985824	-0.649372	2.72026e-38	1.14758e-49	1.11611e-11	buffering	11-1
ENSMUSG00000039997	Ifi203	127.201	-0.285335	-0.415597	0.600052	-0.246084	-0.381763	0.547575	0.000128396	4.84581e-07	2.22655e-06	buffering	-1-11
ENSMUSG00000040387	Klhl32	18.9595	0.251924	-1.13523	1.54673	0.0364943	-0.730796	0.367434	0.623993	0.00883632	0.0255659	buffering	0-11
ENSMUSG00000040433	Zbtb38	94.916	-0.301817	-1.50029	0.45451	-0.225411	-1.48655	0.237867	0.0041736	2.13979e-41	0.0743814	buffering	-1-11
ENSMUSG00000041468	Gpr12	89.4411	0.210286	-2.48209	-1.0198	0.131081	-2.4706	-0.883211	0.0414971	8.1253e-109	9.79241e-08	dominant	1-1-1
ENSMUSG00000041859	Mcm3	777.707	0.0583824	0.045765	-0.219366	0.0433247	0.0415788	-0.164208	0.460298	0.522856	0.0354606	synergy	00-1
ENSMUSG00000041939	Mvk	46.7082	-0.190704	-0.36854	0.590028	-0.0727373	-0.269334	0.348068	0.323691	0.0145096	0.0319457	buffering	0-11
ENSMUSG00000042476	Abcb4	5.21961	-0.811108	-0.318633	1.60549	-0.146184	-0.0764547	0.162193	0.120188	0.602857	0.0895923	synergy	001
ENSMUSG00000042757	Tmem108	37.1657	0.746307	1.32882	-0.662307	0.702396	1.3032	-0.449708	2.79259e-09	5.49009e-23	0.0113363	buffering	11-1
ENSMUSG00000042817	Flt3	822.25	0.00458619	-0.266248	-0.233138	0.00353224	-0.251609	-0.189128	0.972665	1.0867e-08	0.0069684	synergy	0-1-1
ENSMUSG00000042826	Fgf11	13.0864	-0.166039	-0.529485	0.943746	-0.0275229	-0.275113	0.231167	0.730815	0.0746359	0.0927062	buffering	0-11
ENSMUSG00000043008	Klhl6	238.36	0.688086	1.17156	-0.475015	0.666215	1.15607	-0.34799	2.71825e-17	8.34809e-36	0.0103022	buffering	11-1
ENSMUSG00000043263	Ifi209	160.471	-0.523314	-0.971372	0.764952	-0.493556	-0.953793	0.687871	1.86099e-11	2.14819e-26	1.53943e-07	buffering	-1-11
ENSMUSG00000043421	Hilpda	159.415	-0.435946	-2.02208	0.617343	-0.416987	-2.01721	0.565746	1.1952e-13	4.06846e-156	7.51491e-07	buffering	-1-11
ENSMUSG00000044148	1810030O07Rik	148.752	0.14655	0.352054	-0.325513	0.0871321	0.313626	-0.201071	0.155551	1.96033e-05	0.0605485	buffering	01-1
ENSMUSG00000044221	Grsf1	78.3378	-0.0325016	0.259419	-0.380589	-0.0154119	0.21053	-0.228155	0.884547	0.0103806	0.0560239	buffering	01-1
ENSMUSG00000044734	Serpinb1a	1163.2	0.16842	0.639872	-0.266473	0.146276	0.635608	-0.229002	3.32037e-05	2.04627e-53	0.000306583	buffering	01-1
ENSMUSG00000045349	Sh2d5	84.6101	0.440154	0.950598	-0.489561	0.39911	0.930981	-0.362834	1.48743e-06	5.41849e-23	0.00913833	buffering	11-1
ENSMUSG00000045576	St7l	48.104	-0.281852	-0.0819863	0.558666	-0.151644	-0.051307	0.321283	0.0543476	0.681472	0.0390711	buffering	-101
ENSMUSG00000045973	Slc25a51	151.755	0.304357	0.128417	-0.354384	0.26946	0.103886	-0.236013	3.91329e-05	0.210748	0.0326707	buffering	10-1
ENSMUSG00000046191	Pcdhb20	2.58355	0.885359	1.27239	-2.36998	0.0730766	0.406268	-0.119634	0.277194	0.0814686	0.0892935	buffering	01-1
ENSMUSG00000046805	Mpeg1	482.185	1.25139	2.0202	-0.716558	1.245	2.01683	-0.679245	2.12622e-118	9.02148e-225	3.41256e-14	buffering	11-1
ENSMUSG00000047044	D030056L22Rik	9.72222	0.158286	0.260392	-1.15945	0.0258698	0.104051	-0.421359	0.745999	0.446065	0.0242534	synergy	00-1
ENSMUSG00000047139	Cd24a	132.249	0.309556	0.386589	-0.586667	0.261725	0.340993	-0.517886	0.000310501	3.48755e-05	7.6544e-05	buffering	11-1
ENSMUSG00000047434	Xxylt1	33.7576	0.352873	0.621823	-0.751584	0.177137	0.540956	-0.474881	0.0498633	0.000153948	0.0123869	buffering	11-1
ENSMUSG00000047789	Slc38a9	64.6538	-0.00165947	0.201968	0.455714	-0.000610917	0.138206	0.223807	0.996877	0.184644	0.0897724	synergy	001
ENSMUSG00000047945	Marcksl1	42.6363	0.222473	-0.226356	-0.854609	0.0966914	-0.149102	-0.69538	0.186232	0.168574	0.000137481	synergy	00-1
ENSMUSG00000048174	Tmem81	10.0418	0.711951	0.419548	-1.18706	0.498919	0.194183	-0.54445	0.0030234	0.169929	0.0113582	buffering	10-1
ENSMUSG00000048578	Mlec	435.692	0.0837336	0.0962004	-0.241277	0.0570098	0.0844419	-0.161919	0.339594	0.210376	0.0694579	synergy	00-1
ENSMUSG00000049225	Pdp1	37.6578	0.856329	0.92647	-0.811115	0.812656	0.872092	-0.534101	2.22121e-09	1.88421e-08	0.00743926	buffering	11-1
ENSMUSG00000050377	Il31ra	148.147	-0.427842	-2.56863	0.813131	-0.389637	-2.55733	0.702133	1.06448e-06	2.17371e-120	6.33303e-06	buffering	-1-11
ENSMUSG00000050473	Slc35d3	71.2244	0.0365477	-1.1183	-0.579523	0.0156013	-1.09587	-0.426099	0.882709	3.1066e-24	0.00760872	synergy	0-1-1
ENSMUSG00000050578	Mmp13	106.538	2.30646	-3.60147	-1.37951	2.23546	-3.54082	-0.831934	8.54385e-48	6.7629e-46	0.0019552	dominant	1-1-1
ENSMUSG00000051159	Cited1	456.417	-0.745715	-7.30472	0.942163	-0.74003	-7.2855	0.736854	3.65853e-59	0	0.000216799	buffering	-1-11
ENSMUSG00000051236	Msrb3	16.4849	1.05666	1.51572	-1.05869	0.99013	1.46664	-0.616696	7.00694e-08	4.8057e-13	0.00601785	buffering	11-1
ENSMUSG00000052160	Pld4	62.8964	-0.200898	1.15295	0.717126	-0.0662552	1.12002	0.503915	0.37779	3.75555e-17	0.00673477	synergy	011
ENSMUSG00000052384	Nrros	435.652	0.235705	1.00312	-0.248663	0.206456	0.99628	-0.172028	2.97321e-05	4.21952e-70	0.0528693	buffering	11-1
ENSMUSG00000053931	Cnn3	402.145	0.196974	0.307663	-0.273974	0.169142	0.289493	-0.21979	5.61858e-05	4.75142e-09	0.00448953	buffering	01-1
ENSMUSG00000054226	Tprkb	71.6691	-0.429962	-0.598933	0.608928	-0.379031	-0.561937	0.477964	2.69154e-05	1.63294e-07	0.00303066	buffering	-1-11
ENSMUSG00000054752	Fsd1l	7.51514	0.585872	0.584737	-1.41901	0.108105	0.21536	-0.232497	0.187838	0.178338	0.0605485	synergy	00-1
ENSMUSG00000054999	Naaladl1	1.93785	-0.454133	-1.63511	3.28715	-0.0185949	-0.382992	0.167486	0.750231	0.108925	0.0415843	synergy	001
ENSMUSG00000056076	Eif3b	475.565	0.0011598	0.0769829	-0.280177	0.000770642	0.0675853	-0.207679	0.996421	0.333111	0.0176139	synergy	00-1
ENSMUSG00000056091	St3gal5	18.3591	0.31592	0.207327	-0.855179	0.0906261	0.0980739	-0.345194	0.246818	0.452958	0.0457735	synergy	00-1
ENSMUSG00000056153	Socs6	43.7369	-0.699566	-1.24317	0.739316	-0.662207	-1.21506	0.552954	1.11706e-10	9.96523e-21	0.00305939	buffering	-1-11
ENSMUSG00000056413	Adap1	44.1112	-0.0221447	0.394066	0.570074	-0.00698713	0.300458	0.337859	0.955682	0.0063767	0.0330728	synergy	011
ENSMUSG00000056529	Ptafr	51.6259	-0.688836	-1.03791	0.779247	-0.630833	-0.991315	0.509011	2.56123e-07	3.37435e-11	0.00922074	buffering	-1-11
ENSMUSG00000056758	Hmga2	54.2401	0.368372	0.0579881	-0.738156	0.308597	0.0385961	-0.620355	0.000389224	0.756333	0.000144938	buffering	10-1
ENSMUSG00000057098	Ebf1	228.516	0.244442	-1.94554	-0.777882	0.17379	-1.93668	-0.680088	0.00909381	1.71017e-79	4.10371e-06	dominant	1-1-1
ENSMUSG00000057531	Dtnbp1	285.834	0.189242	-0.897989	-0.311324	0.146518	-0.888681	-0.224022	0.00308592	4.5641e-44	0.0197025	synergy	0-1-1
ENSMUSG00000057666	Gapdh	236.227	-0.114426	-0.142071	0.235621	-0.0801007	-0.125677	0.156198	0.126031	0.0410848	0.0796776	synergy	001
ENSMUSG00000057729	Prtn3	1241.56	0.459631	1.98551	-0.258693	0.452597	1.98427	-0.225729	3.6236e-41	0	0.000137705	buffering	11-1
ENSMUSG00000059447	Hadhb	49.8955	-0.199108	-0.256557	0.449822	-0.101547	-0.189614	0.25197	0.139531	0.0476761	0.0598885	buffering	0-11
ENSMUSG00000059883	Irak4	49.4361	-0.206139	-0.144112	0.501379	-0.0911209	-0.0958651	0.270748	0.206763	0.382904	0.0589473	synergy	001
ENSMUSG00000060131	Atp8b4	976.819	0.46472	0.850187	-0.30726	0.454624	0.844532	-0.258867	4.60197e-29	5.56241e-66	0.000495184	buffering	11-1
ENSMUSG00000060261	Gtf2i	318.362	0.146482	0.0998602	-0.234796	0.112643	0.0894939	-0.169182	0.0108587	0.142778	0.0435744	synergy	00-1
ENSMUSG00000060314	Zfp941	2.45541	-0.855254	-2.07672	2.949	-0.0509623	-1.03865	0.147696	0.392374	0.0142703	0.0550237	buffering	0-11
ENSMUSG00000061086	Myl4	27.6063	0.443076	-0.21119	-0.677236	0.273614	-0.111459	-0.25407	0.0133461	0.371299	0.0897724	buffering	10-1
ENSMUSG00000061983	Rps12	84.7261	-0.150927	-0.202642	0.412075	-0.0723239	-0.148731	0.220297	0.301019	0.119952	0.0792387	synergy	001
ENSMUSG00000062526	Mppe1	35.7344	0.259182	0.292869	-0.595833	0.100198	0.182718	-0.259142	0.191673	0.114487	0.0816005	synergy	00-1
ENSMUSG00000062866	Phactr2	46.0178	0.55151	1.00125	-0.61542	0.483635	0.96439	-0.376381	1.42184e-05	2.20923e-13	0.024567	buffering	11-1
ENSMUSG00000062939	Stat4	87.3702	0.381083	-0.0228292	-0.490392	0.335726	-0.0163619	-0.346477	4.29703e-05	0.900384	0.0135237	buffering	10-1
ENSMUSG00000063273	Naa15	209.653	-0.0211288	0.024514	-0.298277	-0.0118849	0.0199517	-0.177144	0.915417	0.84806	0.0881626	synergy	00-1
ENSMUSG00000063765	Chadl	2.98864	-0.33065	-1.97834	2.58802	-0.0206941	-1.10539	0.178261	0.750231	0.0103539	0.0486036	buffering	0-11
ENSMUSG00000066026	Dhrs3	168.616	0.67432	1.0285	-0.312893	0.658018	1.01589	-0.181312	7.90417e-23	2.53426e-39	0.0896267	buffering	11-1
ENSMUSG00000066151	Fkbp15	164.562	0.0496582	0.13483	0.345224	0.0278856	0.111006	0.239227	0.744297	0.16109	0.0242534	synergy	001
ENSMUSG00000067825	Pex26	3.07874	1.24396	2.56729	-2.19177	0.186939	2.30236	-0.152803	0.077998	8.33741e-06	0.069261	buffering	11-1
ENSMUSG00000069516	Lyz2	576.853	0.177341	1.80012	0.530963	0.123584	1.79661	0.494094	0.0229412	2.43546e-174	5.08833e-07	synergy	011
ENSMUSG00000070002	Ell	32.2661	-0.202249	-0.65889	0.694883	-0.0649203	-0.576701	0.359819	0.389936	0.00012295	0.0375313	buffering	0-11
ENSMUSG00000071547	Nt5dc2	199.405	0.136	0.701695	-0.364689	0.0701731	0.683397	-0.21077	0.302606	3.42261e-15	0.069261	buffering	01-1
ENSMUSG00000071714	Csf2rb2	6.35986	-0.227448	-0.266207	1.4376	-0.0244176	-0.0754035	0.276112	0.73769	0.601858	0.0457735	synergy	001
ENSMUSG00000073489	Ifi204	10.0909	-0.752057	-2.20913	1.31895	-0.340611	-2.11692	0.206218	0.0214804	7.60853e-11	0.0792387	buffering	-1-11
ENSMUSG00000075511	1700001L05Rik	3.91601	-0.600779	-1.34286	2.1718	-0.0591079	-0.682945	0.305656	0.375664	0.0214994	0.0275962	buffering	0-11
ENSMUSG00000076432	Ywhaq	84.7703	0.103675	-0.0105518	-0.297599	0.0611844	-0.00863927	-0.177001	0.349988	0.939113	0.0881262	synergy	00-1
ENSMUSG00000076617	Ighm	146.583	1.30581	3.26623	-0.680856	1.26731	3.24403	-0.362429	3.53743e-21	1.01675e-104	0.0355215	buffering	11-1
ENSMUSG00000083995	Gm12808	7.79088	-0.37019	-2.35968	1.85096	-0.0595544	-2.11018	0.201119	0.408365	1.91253e-05	0.057052	buffering	0-11
ENSMUSG00000084113	Gm14277	2.98249	-0.216775	-2.37001	2.44611	-0.0166537	-1.75446	0.156851	0.819672	0.00167098	0.0605485	buffering	0-11
ENSMUSG00000086312	Gm15336	2.78411	-1.06023	-3.46593	3.62997	-0.334283	-3.06463	2.43989	0.0317831	8.57811e-07	0.000401582	buffering	-1-11
ENSMUSG00000090124	Ugt1a7c	153.508	-0.0484064	-0.243487	0.372974	-0.0294094	-0.21193	0.295743	0.719195	0.00155279	0.00347892	buffering	0-11
ENSMUSG00000090214	Gm15657	46.4563	0.326911	0.47342	-0.516162	0.232805	0.411109	-0.323838	0.00698197	0.000104587	0.0291252	buffering	11-1
ENSMUSG00000090272	Mndal	195.646	-0.369238	-0.597752	0.437591	-0.346907	-0.582991	0.366075	1.05022e-08	1.14835e-15	0.00103184	buffering	-1-11
ENSMUSG00000097234	Gm26518	37.7662	0.0536381	-0.965244	1.02718	0.0112679	-0.807038	0.400254	0.916062	0.000449203	0.0293219	buffering	0-11
ENSMUSG00000097352	C920009B18Rik	58.9382	-0.117259	-0.506644	0.533856	-0.0416955	-0.425252	0.265962	0.610535	0.000474212	0.0689401	buffering	0-11
ENSMUSG00000097971	Gm26917	28713.9	0.0108798	-0.893121	0.819373	0.00262309	-0.82958	0.48173	0.983652	4.35547e-07	0.0137146	buffering	0-11
ENSMUSG00000098397	Mir7669	6.51843	-0.110092	-1.8273	1.94389	-0.0122641	-1.24838	0.169419	0.889689	0.0041816	0.0687483	buffering	0-11
ENSMUSG00000098439	Hm629797	20.9759	-0.451355	-1.11936	1.41103	-0.140064	-0.907796	0.632462	0.121112	0.000782021	0.00718932	buffering	0-11
ENSMUSG00000102620	Gm37675	38.1042	-0.175953	-1.83247	1.69422	-0.0246059	-1.68154	0.565725	0.752032	5.13902e-06	0.0103022	buffering	0-11
ENSMUSG00000102776	Gm38162	13.0974	-0.0570636	-1.61796	1.48587	-0.0103502	-1.44312	0.449212	0.92205	3.71933e-05	0.0175218	buffering	0-11
ENSMUSG00000103284	3110080O07Rik	9.40332	0.304836	-1.93768	1.67827	0.0500318	-1.74331	0.329465	0.489987	2.48575e-05	0.0291252	buffering	0-11
ENSMUSG00000103313	Gm38357	15.5298	-0.296253	-0.408543	1.11092	-0.0512461	-0.152523	0.249341	0.48075	0.288039	0.0704105	synergy	001
ENSMUSG00000103869	Gm37420	12.4894	-0.126495	-1.35035	1.90111	-0.0171536	-1.03653	1.04437	0.842736	0.0017204	0.00228804	buffering	0-11
ENSMUSG00000103899	Gm37940	67.1027	-0.0818297	-1.62013	1.22888	-0.0224447	-1.57893	0.939037	0.807175	2.0453e-15	8.21861e-05	buffering	0-11
ENSMUSG00000104940	Gm42908	5.26695	-0.678705	-1.02129	2.08504	-0.109178	-0.300141	0.252851	0.182809	0.130366	0.0372092	synergy	001
ENSMUSG00000106648	Gm43176	3.31323	0.140108	-2.14959	2.44941	0.00878981	-1.21123	0.111107	0.914848	0.00906207	0.0927062	buffering	0-11
ENSMUSG00000106676	Gm42895	2.02433	-0.329023	-2.38649	2.65487	-0.0177943	-1.49795	0.103787	0.783926	0.00491862	0.0927062	buffering	0-11
ENSMUSG00000107610	D530018E20Rik	6.13985	-0.151888	-1.71915	2.0467	-0.0154466	-1.03139	0.188818	0.85256	0.00887394	0.0567764	buffering	0-11
ENSMUSG00000108053	Gm43890	3.26455	-0.238708	-3.00672	2.69783	-0.0143916	-2.4719	0.13254	0.839773	0.000171749	0.0687483	buffering	0-11
ENSMUSG00000108414	Snhg1	175.351	0.00501877	-0.274648	0.285552	0.00292771	-0.238136	0.171255	0.98276	0.000696368	0.0898923	buffering	0-11
ENSMUSG00000109536	9330162G02Rik	87.8851	0.0226567	-0.65761	0.646404	0.00611718	-0.548723	0.243297	0.960706	0.000643323	0.0971033	buffering	0-11
ENSMUSG00000109709	Gm45290	10.5277	0.150729	-2.45099	2.43907	0.016864	-2.09634	0.538962	0.83651	0.000136064	0.0113582	buffering	0-11
ENSMUSG00000109899	Gm6012	3.41722	-0.125038	-2.79229	2.63723	-0.00950427	-2.33503	0.239093	0.910554	0.000154732	0.0330769	buffering	0-11
ENSMUSG00000110129	Gm45453	11.6707	-0.291661	-1.48688	1.12636	-0.0679192	-1.41502	0.487421	0.366925	1.87194e-09	0.0163842	buffering	0-11
ENSMUSG00000110501	Gm45900	4.5372	0.0674769	-2.1744	2.19773	0.00602715	-1.49991	0.131389	0.950385	0.00327375	0.0843889	buffering	0-11
ENSMUSG00000111017	Gm48314	3.25199	-1.20684	-1.68923	2.28146	-0.344273	-0.918412	0.147853	0.0312652	0.0134111	0.069261	buffering	-1-11
ENSMUSG00000114555	Gm48706	10.2095	-0.107078	-2.46073	2.4007	-0.0119251	-2.1904	0.829304	0.893157	2.01164e-05	0.00575551	buffering	0-11
ENSMUSG00000114617	Gm48766	26.0151	0.0697777	-0.793931	1.06641	0.011589	-0.483187	0.242097	0.906603	0.0188968	0.0789821	buffering	0-11
ENSMUSG00000115338	Pnp	230.756	0.256297	-0.902227	-0.366706	0.242244	-0.896188	-0.324089	1.82366e-09	2.63605e-68	4.1048e-05	dominant	1-1-1
ENSMUSG00000115955	AL731707.1	9.88259	-0.447017	-0.208883	1.92573	-0.0627491	-0.052883	1.05227	0.377466	0.723679	0.00229631	synergy	001

## Sheet: Spi1_Hoxb8
target	target_symbol	mean_expr	Spi1_log2FoldChange	Hoxb8*_log2FoldChange	interaction_log2FoldChange	Spi1_log2FoldChange_ashr	Hoxb8*_log2FoldChange_ashr	interaction_log2FoldChange_ashr	Spi1_padj	Hoxb8*_padj	interaction_padj	interaction_class	interaction_type
ENSMUSG00000000078	Klf6	45.2657	0.188487	-0.150737	0.625794	0.10019	-0.0771536	0.294319	0.352481	0.499031	0.0516918	synergy	001
ENSMUSG00000000127	Fer	80.6572	-0.2853	-0.583108	0.507855	-0.206115	-0.541339	0.285094	0.0284686	2.5704e-06	0.0364324	buffering	-1-11
ENSMUSG00000000184	Ccnd2	523.199	-0.0564359	1.07563	-0.337254	-0.0460722	1.06794	-0.269855	0.522954	1.22043e-74	0.00232552	buffering	01-1
ENSMUSG00000000278	Scpep1	158.183	-0.132547	-0.0348976	-0.3474	-0.0988458	-0.0250237	-0.206124	0.211235	0.806005	0.0565219	synergy	00-1
ENSMUSG00000000326	Comt	313.723	-0.241024	-0.26973	0.315211	-0.218382	-0.244622	0.247217	6.11133e-05	2.38215e-05	0.00448055	buffering	-1-11
ENSMUSG00000000682	Cd52	309.084	-0.582525	1.10434	-0.346536	-0.570541	1.0986	-0.295129	3.91082e-29	4.15434e-103	0.000213156	dominant	-11-1
ENSMUSG00000000876	Pxmp4	37.0441	0.464587	0.590668	-0.555475	0.346425	0.517315	-0.238742	0.00290059	0.000186094	0.0789597	buffering	11-1
ENSMUSG00000000903	Vpreb3	3.77082	-1.94176	-0.0774352	1.70158	-1.52714	-0.0162121	0.245868	5.61736e-05	0.917267	0.0827296	buffering	-101
ENSMUSG00000000959	Oxa1l	167.462	0.239472	0.479837	-0.346268	0.197603	0.454692	-0.220359	0.00669674	8.944e-09	0.0380825	buffering	11-1
ENSMUSG00000000982	Ccl3	107.656	-1.28245	1.06028	0.788773	-1.26589	1.04223	0.733115	2.33267e-42	2.17106e-31	2.43325e-07	dominant	-111
ENSMUSG00000001366	Fbxo9	145.058	-0.0161612	-1.0267	0.456222	-0.0127384	-1.01509	0.383242	0.894912	2.07951e-46	0.000217565	buffering	0-11
ENSMUSG00000001419	Mef2d	117.675	-0.205955	0.948816	-0.461341	-0.151558	0.929547	-0.313563	0.0712315	1.46377e-24	0.0120673	dominant	-11-1
ENSMUSG00000001435	Col18a1	12.7367	3.04685	-0.524503	-1.2526	2.87632	-0.169984	-0.369547	2.38122e-32	0.249009	0.0514607	buffering	10-1
ENSMUSG00000001473	Tubb6	119.613	-0.0781054	0.103557	-0.555414	-0.0471376	0.0635629	-0.353654	0.662418	0.544492	0.0154942	synergy	00-1
ENSMUSG00000001687	Ubl3	92.8421	-0.0869397	0.100807	-0.349631	-0.0605393	0.0712597	-0.186902	0.505487	0.430103	0.0889562	synergy	00-1
ENSMUSG00000001707	Eef1e1	267.67	-0.361698	-0.246753	0.231684	-0.345685	-0.226391	0.167682	8.22034e-13	1.44169e-05	0.0376527	buffering	-1-11
ENSMUSG00000001774	Chordc1	362.748	-0.27407	-0.195962	0.333219	-0.256503	-0.176103	0.282171	1.62283e-07	0.000892303	0.000330829	buffering	-101
ENSMUSG00000001786	Fbxo7	129.937	0.244345	0.564802	0.45919	0.195513	0.543984	0.344817	0.0122228	2.59871e-10	0.00383093	synergy	111
ENSMUSG00000001833	Sept7	634.46	-0.131931	-0.256117	0.260051	-0.118738	-0.239983	0.214653	0.0105703	2.44836e-07	0.00278235	buffering	0-11
ENSMUSG00000001865	Cpa3	8.32722	1.2147	-3.39038	3.16542	0.653961	-3.06422	1.55559	0.00908282	5.87607e-07	0.00117849	dominant	1-11
ENSMUSG00000001942	Siae	289.182	0.849987	-0.292758	0.405192	0.840184	-0.251355	0.307818	5.37404e-35	0.000639227	0.00386287	dominant	1-11
ENSMUSG00000001943	Vsig2	5.74187	0.854088	-2.23448	2.42003	0.349383	-1.97418	1.27978	0.0399543	4.36223e-05	0.00237025	dominant	1-11
ENSMUSG00000002043	Trappc6a	309.204	0.247482	0.203019	-0.20196	0.228545	0.182221	-0.1356	5.04102e-06	0.000722295	0.0947634	buffering	11-1
ENSMUSG00000002104	Rapsn	134.328	0.35326	-0.419974	0.658444	0.318184	-0.385615	0.614494	5.18755e-06	1.20532e-06	1.40082e-07	dominant	1-11
ENSMUSG00000002111	Spi1	429.002	-0.921919	0.701036	0.482111	-0.914963	0.692648	0.431903	1.28275e-54	1.3396e-29	3.43807e-06	dominant	-111
ENSMUSG00000002325	Irf9	35.9527	0.502772	0.383398	-0.724394	0.356515	0.236047	-0.371512	0.00472564	0.0546368	0.0322195	buffering	11-1
ENSMUSG00000002728	Naa20	104.217	-0.0324562	0.422054	-0.291876	-0.0244981	0.395868	-0.180256	0.791379	2.52864e-08	0.0673728	buffering	01-1
ENSMUSG00000002897	Il17ra	235.746	0.256787	1.07095	-0.327142	0.206844	1.05474	-0.178545	0.00853723	2.23098e-35	0.0936708	buffering	11-1
ENSMUSG00000002957	Ap2a2	78.0418	0.0475115	0.0179158	-0.483615	0.0295262	0.0111754	-0.279928	0.791198	0.927997	0.0337668	synergy	00-1
ENSMUSG00000002997	Prkar2b	123.569	0.294424	-0.0286227	0.323465	0.252393	-0.0205853	0.189913	0.000611231	0.840979	0.069256	synergy	101
ENSMUSG00000003166	Dgcr2	115.218	0.244969	0.0500849	-0.390811	0.188105	0.033533	-0.215882	0.0237034	0.750284	0.0607378	buffering	10-1
ENSMUSG00000003184	Irf3	113.793	0.0266724	0.296312	-0.373483	0.0182294	0.24103	-0.214769	0.869254	0.00388507	0.0565219	buffering	01-1
ENSMUSG00000003283	Hck	97.6458	-0.320705	-1.60617	-1.79299	-0.213794	-1.58324	-1.69198	0.0398694	2.30544e-30	7.38773e-15	synergy	-1-1-1
ENSMUSG00000003299	Mrpl4	215.394	-0.130308	0.234467	-0.294049	-0.112012	0.211804	-0.229428	0.0468363	0.000125146	0.00625729	buffering	01-1
ENSMUSG00000003378	Grik5	5.14084	0.801709	0.442743	-1.45498	0.306915	0.128096	-0.315943	0.0539191	0.363282	0.0627781	buffering	10-1
ENSMUSG00000003546	Klc4	105.537	-0.514972	-0.554244	0.488954	-0.467053	-0.523577	0.329245	1.19744e-07	1.08377e-07	0.0120673	buffering	-1-11
ENSMUSG00000003644	Rps6ka1	488.368	-0.493484	0.662465	-0.282778	-0.474079	0.65454	-0.204248	3.70327e-17	5.37655e-28	0.021392	dominant	-11-1
ENSMUSG00000003746	Man1a	94.6021	0.677241	-0.125487	0.512504	0.632884	-0.0752764	0.284208	4.71297e-09	0.472395	0.0378035	synergy	101
ENSMUSG00000003808	Farsa	753.421	0.0328362	0.0238288	0.205779	0.0290887	0.0210655	0.159235	0.630161	0.742804	0.0215416	synergy	001
ENSMUSG00000003810	Mast2	69.05	0.279921	-0.0592126	-0.58038	0.166365	-0.0300258	-0.245581	0.11579	0.813778	0.0767719	synergy	00-1
ENSMUSG00000003814	Calr	2917.7	-0.0393867	0.160572	0.238247	-0.0378502	0.156262	0.227027	0.204565	2.44643e-10	3.00956e-10	synergy	001
ENSMUSG00000003949	Hlf	116.884	0.386226	-4.20901	1.8732	0.339942	-4.18959	1.80219	2.01116e-05	7.99728e-180	1.47795e-23	dominant	1-11
ENSMUSG00000003955	Fam162a	236.039	0.186643	-0.355388	-0.466265	0.161082	-0.329452	-0.409774	0.0064202	1.61102e-07	1.71235e-05	synergy	0-1-1
ENSMUSG00000004105	Angptl2	369.411	0.303906	0.45438	-0.273881	0.283966	0.441212	-0.206574	7.50725e-08	4.59273e-15	0.0136704	buffering	11-1
ENSMUSG00000004207	Psap	660.807	-0.0088726	0.557306	-0.261175	-0.00684122	0.544411	-0.157664	0.945975	4.0299e-15	0.0980006	buffering	01-1
ENSMUSG00000004508	Gab2	97.4877	0.223456	0.214869	0.413511	0.158631	0.150038	0.21479	0.0753032	0.104888	0.0702886	synergy	101
ENSMUSG00000004535	Tax1bp1	1976.89	0.0292607	0.534056	0.324792	0.0248866	0.526616	0.274225	0.729849	3.42359e-24	0.000413106	synergy	011
ENSMUSG00000004561	Mettl17	75.2668	0.0999085	0.311668	-0.464634	0.0596465	0.223711	-0.221704	0.569452	0.026212	0.0771358	buffering	01-1
ENSMUSG00000004591	Pkn2	127.259	-0.154886	-0.532158	0.371554	-0.114678	-0.506571	0.218717	0.152446	1.02706e-08	0.051196	buffering	0-11
ENSMUSG00000004665	Cnn2	131.631	0.344197	-0.407129	0.403393	0.302056	-0.364985	0.271554	5.94158e-05	1.50995e-05	0.016609	dominant	1-11
ENSMUSG00000004880	Lbr	731.713	0.0807893	0.0742135	0.211325	0.0718144	0.0658215	0.163173	0.151459	0.217919	0.0208837	synergy	001
ENSMUSG00000004952	Rasa4	60.4017	0.0191515	2.50919	-1.00302	0.00861681	2.49145	-0.845816	0.951299	9.20242e-60	0.000277699	buffering	01-1
ENSMUSG00000005054	Cstb	194.812	0.0199686	-0.0168717	0.665075	0.016027	-0.0134797	0.639778	0.857995	0.879294	3.60331e-12	synergy	001
ENSMUSG00000005087	Cd44	674.352	-0.0596892	-0.257454	-0.313389	-0.0531029	-0.242774	-0.276073	0.309254	4.39738e-08	4.21534e-05	synergy	0-1-1
ENSMUSG00000005142	Man2b1	740.19	-0.0430448	-0.0468319	-0.212721	-0.037424	-0.0407094	-0.157147	0.544334	0.512424	0.0376763	synergy	00-1
ENSMUSG00000005501	Usp40	99.0705	0.146797	0.251401	-0.593436	0.0913508	0.171619	-0.409017	0.350806	0.0788446	0.00821188	buffering	01-1
ENSMUSG00000005514	Por	510.396	0.375567	-0.878559	0.25567	0.356319	-0.870314	0.179011	1.81329e-11	2.66387e-49	0.0394235	dominant	1-11
ENSMUSG00000005583	Mef2c	550.838	-0.285391	0.50476	-0.396131	-0.265034	0.495051	-0.344325	5.30533e-07	3.37351e-19	3.4668e-05	dominant	-11-1
ENSMUSG00000005615	Pcyt1a	194.567	-0.580606	-0.0959091	0.788178	-0.550415	-0.069718	0.745118	2.01498e-12	0.423998	3.07901e-09	buffering	-101
ENSMUSG00000005672	Kit	900.544	0.319086	0.0813138	0.694429	0.301039	0.0690467	0.676555	2.78829e-09	0.270469	8.97986e-18	synergy	101
ENSMUSG00000005800	Mmp8	141.817	-0.983898	-0.271746	0.533935	-0.959539	-0.185011	0.299997	9.04726e-18	0.064531	0.0335757	buffering	-1-11
ENSMUSG00000005873	Reep5	270.746	-0.197098	0.0198386	-0.341421	-0.177249	0.0167361	-0.286762	0.000554606	0.829966	0.000407827	synergy	00-1
ENSMUSG00000005983	1700037C18Rik	9.68132	0.691452	0.864044	-1.27788	0.39519	0.684106	-0.76927	0.014935	0.00176875	0.0073347	buffering	11-1
ENSMUSG00000006179	Prss16	127.556	-0.27321	1.26295	-0.617686	-0.209553	1.24601	-0.520652	0.0157677	1.75189e-39	0.000334517	dominant	-11-1
ENSMUSG00000006273	Atp6v1b2	499.662	-0.477001	-0.0726159	0.226016	-0.465135	-0.0639367	0.174637	7.4654e-27	0.247198	0.0167987	buffering	-101
ENSMUSG00000006360	Crip1	216.514	0.654133	-0.423742	0.337481	0.644734	-0.405052	0.272364	8.58287e-35	4.26199e-11	0.00185959	dominant	1-11
ENSMUSG00000006476	Nsmf	19.2367	0.547935	0.0474338	-0.885675	0.315338	0.0176047	-0.326181	0.0225858	0.900862	0.0580121	buffering	10-1
ENSMUSG00000006494	Pdk1	125.485	0.18583	-0.225712	-0.493198	0.132436	-0.163913	-0.330591	0.122882	0.0668631	0.0122476	synergy	0-1-1
ENSMUSG00000006611	Hfe	21.5947	-0.503679	0.671773	-0.904305	-0.227669	0.448367	-0.245388	0.0803184	0.0142075	0.098911	dominant	-11-1
ENSMUSG00000006800	Sulf2	9.85402	-0.571676	-0.204051	1.87949	-0.146874	-0.0483191	0.884079	0.232663	0.733064	0.00740099	synergy	001
ENSMUSG00000007480	Mc5r	9.807	0.707731	0.110096	1.19252	0.325361	0.0299414	0.354206	0.0376447	0.834752	0.055282	synergy	101
ENSMUSG00000007613	Tgfbr1	94.5707	-0.0353431	-0.134914	0.574911	-0.0215951	-0.0859079	0.409384	0.857014	0.387411	0.00625729	synergy	001
ENSMUSG00000007867	Ift43	3.51895	0.217306	0.146194	-2.16226	0.0400576	0.0305644	-0.569241	0.742312	0.837085	0.0181838	synergy	00-1
ENSMUSG00000008730	Hipk1	363.258	0.0696992	0.167293	0.322667	0.0582843	0.145675	0.261373	0.369852	0.0119868	0.00201108	synergy	001
ENSMUSG00000009585	Apobec3	585.959	-0.154047	0.0826226	-0.263906	-0.137221	0.071637	-0.208486	0.00593081	0.218233	0.00723514	synergy	00-1
ENSMUSG00000010406	Mrpl52	249.063	0.127905	-0.0267818	0.222942	0.109877	-0.0221953	0.150385	0.0518533	0.779526	0.0732725	synergy	001
ENSMUSG00000010608	Rbm25	516.427	-0.068999	-0.147178	0.211837	-0.0590542	-0.12961	0.147399	0.326868	0.0174153	0.0653732	synergy	001
ENSMUSG00000010830	Kdelr3	5.166	0.589711	-0.268959	-1.68607	0.130682	-0.0566628	-0.227362	0.278608	0.69106	0.0926778	synergy	00-1
ENSMUSG00000011349	Dmrtc2	3.54195	1.81323	-0.118787	1.98903	1.22161	-0.0168969	0.208923	0.00094931	0.917237	0.0890698	synergy	101
ENSMUSG00000012519	Mlkl	295.53	-0.687685	0.388914	-0.25215	-0.677402	0.367732	-0.164907	2.66128e-31	1.21534e-09	0.0674256	dominant	-11-1
ENSMUSG00000013663	Pten	418.448	0.220273	0.0917508	0.287791	0.195377	0.0758671	0.211382	0.00061843	0.259154	0.016609	synergy	101
ENSMUSG00000013846	St3gal1	49.8224	-0.908087	0.980068	0.940639	-0.859979	0.933255	0.793403	4.71202e-09	6.769e-11	0.000318868	dominant	-111
ENSMUSG00000014294	Ndufa2	492.137	0.0257158	0.0741036	-0.216721	0.0232691	0.0673859	-0.180503	0.681017	0.150431	0.00397553	synergy	00-1
ENSMUSG00000014418	Hps5	77.5799	0.396096	0.389032	-0.779111	0.319203	0.312845	-0.688207	0.00105654	0.00224216	5.62444e-05	buffering	11-1
ENSMUSG00000014786	Slc9a5	4.56376	1.35695	0.377994	-2.0772	0.701368	0.0756567	-0.370279	0.00871648	0.598442	0.0393003	buffering	10-1
ENSMUSG00000015090	Ptgds	115.717	1.45271	-0.283989	0.733098	1.43206	-0.195222	0.632418	1.89437e-45	0.0524068	0.000187231	dominant	1-11
ENSMUSG00000015247	Nipsnap3b	747.363	-0.695436	-1.40588	0.439395	-0.689615	-1.40209	0.402809	4.49615e-53	1.01758e-176	6.74016e-08	buffering	-1-11
ENSMUSG00000015340	Cybb	3.45034	0.369073	5.78678	-2.67224	0.0280028	5.3479	-0.152253	0.793957	1.3286e-16	0.0937221	buffering	01-1
ENSMUSG00000015619	Gata3	38.3915	0.0981747	-3.16968	1.27444	0.051298	-3.1383	1.10446	0.657807	7.23571e-58	3.4668e-05	buffering	0-11
ENSMUSG00000015647	Lama5	7.82965	0.423696	-1.50117	1.87201	0.0761232	-0.926573	0.285188	0.507698	0.00730214	0.0618119	buffering	0-11
ENSMUSG00000015950	Ncf1	351.303	-1.35967	0.602318	0.497516	-1.35359	0.59489	0.45684	5.40799e-132	7.07658e-26	1.61248e-07	dominant	-111
ENSMUSG00000015961	Adss	185.492	0.0494447	0.34594	-0.308127	0.0386481	0.316567	-0.212838	0.639235	1.48518e-06	0.026973	buffering	01-1
ENSMUSG00000016024	Lbp	86.4128	0.214316	0.931997	0.715402	0.126502	0.892117	0.534751	0.215334	1.22644e-11	0.0036507	synergy	011
ENSMUSG00000016028	Celsr1	46.7052	0.542994	0.423531	0.697275	0.385561	0.263342	0.30364	0.00382473	0.0424988	0.055282	synergy	111
ENSMUSG00000016308	Ube2a	245.668	-0.513343	0.441531	-0.256001	-0.499506	0.430396	-0.195994	1.18808e-24	1.51123e-17	0.0135614	dominant	-11-1
ENSMUSG00000016427	Ndufa1	201.733	0.206079	-0.0462262	-0.248948	0.185868	-0.0386976	-0.180598	0.000314771	0.586029	0.0300063	buffering	10-1
ENSMUSG00000017002	Slpi	1194.61	0.825059	3.68278	-0.271211	0.820383	3.68094	-0.229713	9.41469e-70	0	0.000927715	buffering	11-1
ENSMUSG00000017830	Dhx58	12.8583	-0.165677	0.348514	-1.11649	-0.0506366	0.131021	-0.372138	0.6886	0.316524	0.0500939	synergy	00-1
ENSMUSG00000018076	Med13l	135.743	-0.285564	1.02444	-0.399466	-0.218854	1.00291	-0.211245	0.0134736	4.77987e-25	0.0702493	dominant	-11-1
ENSMUSG00000018209	Stk4	461.587	-0.323829	-0.265823	0.271349	-0.305681	-0.243801	0.206636	1.8636e-09	7.04897e-06	0.0122436	buffering	-1-11
ENSMUSG00000018377	Vezf1	63.906	0.0882355	-0.610009	0.409769	0.0579492	-0.578934	0.208462	0.551859	6.52144e-08	0.0779122	buffering	0-11
ENSMUSG00000018999	Slc35b4	581.337	-0.237693	-1.59533	0.316593	-0.222907	-1.5925	0.269931	4.43714e-07	1.56746e-231	0.00031971	buffering	-1-11
ENSMUSG00000019066	Rab3d	61.185	0.285004	0.0665913	0.571121	0.192512	0.0375361	0.335307	0.0524697	0.750122	0.0241175	synergy	101
ENSMUSG00000019122	Ccl9	3774.43	-0.47168	-0.815645	0.40936	-0.459824	-0.810546	0.374884	1.56949e-26	5.67963e-68	6.27526e-08	buffering	-1-11
ENSMUSG00000019214	Chtf18	31.7273	0.368345	0.512921	-0.733314	0.180742	0.327328	-0.237809	0.12515	0.0267015	0.098239	buffering	01-1
ENSMUSG00000019301	Hsd17b1	15.7389	0.099717	-0.210186	0.914003	0.0401733	-0.086404	0.490277	0.751084	0.481625	0.0197185	synergy	001
ENSMUSG00000019478	Rab4a	10.1027	0.32335	-0.0926126	-1.66834	0.0885641	-0.0248023	-0.860981	0.455904	0.864194	0.00745877	synergy	00-1
ENSMUSG00000019726	Lyst	143.396	0.430337	1.00303	0.631079	0.355903	0.975901	0.500734	0.000301142	2.83386e-19	0.00157303	synergy	111
ENSMUSG00000019907	Ppp1r12a	212.561	-0.0143202	0.00777458	0.496539	-0.0118874	0.0064609	0.460568	0.890592	0.939475	2.37389e-08	synergy	001
ENSMUSG00000019920	Lims1	469.411	-0.24275	-0.728311	0.506479	-0.225491	-0.722308	0.477702	2.37053e-06	1.04498e-44	3.844e-10	buffering	-1-11
ENSMUSG00000019960	Dusp6	712.149	0.0223211	-0.285539	0.239338	0.0193238	-0.268006	0.185652	0.781248	4.04903e-08	0.0135537	buffering	0-11
ENSMUSG00000019992	Mtfr2	127.299	0.105619	0.231392	-0.572923	0.0742099	0.177511	-0.478897	0.399114	0.0336207	0.000370374	buffering	01-1
ENSMUSG00000020089	Ppa1	452.14	-0.155085	-0.168208	-0.210886	-0.136787	-0.148685	-0.143226	0.00873553	0.00661229	0.0798066	synergy	00-1
ENSMUSG00000020108	Ddit4	8.70493	0.0641983	0.0402974	1.20084	0.0183312	0.0119116	0.502498	0.897974	0.935349	0.026973	synergy	001
ENSMUSG00000020120	Plek	625.723	-0.461748	-0.329645	0.51322	-0.447782	-0.31235	0.486524	5.79632e-22	4.98369e-10	9.30099e-11	buffering	-1-11
ENSMUSG00000020130	Tbc1d15	334.564	0.0493831	0.0558481	0.331342	0.0399748	0.0452555	0.257178	0.599351	0.54915	0.00460399	synergy	001
ENSMUSG00000020160	Meis1	288.162	0.176106	-1.29294	0.392569	0.146425	-1.28376	0.301866	0.0240306	9.72162e-73	0.0034877	buffering	0-11
ENSMUSG00000020171	Yeats4	90.0532	0.0588386	0.288573	-0.391575	0.0395233	0.227908	-0.220316	0.696757	0.00844989	0.0565948	buffering	01-1
ENSMUSG00000020190	Mknk2	42.891	0.209209	0.135502	-0.615888	0.126432	0.0774964	-0.365753	0.208726	0.472163	0.0208837	synergy	00-1
ENSMUSG00000020225	Tmbim4	449.951	0.106325	-0.218444	0.208809	0.0935962	-0.199962	0.150804	0.0683224	6.75095e-05	0.0498513	buffering	0-11
ENSMUSG00000020227	Irak3	60.4793	-0.0915844	-0.525783	0.599152	-0.045703	-0.417086	0.25044	0.703035	0.00255044	0.075574	buffering	0-11
ENSMUSG00000020315	Sptbn1	988.998	0.221057	-0.341611	0.43268	0.185546	-0.305745	0.34527	0.00624803	1.9705e-05	0.00123171	dominant	1-11
ENSMUSG00000020323	Prss57	45.5405	-0.137493	0.35915	-0.562689	-0.0727172	0.240066	-0.238765	0.507489	0.035362	0.0799139	buffering	01-1
ENSMUSG00000020340	Cyfip2	678.036	-0.176203	-0.321109	0.383539	-0.151997	-0.295556	0.319356	0.00910121	8.55151e-07	0.000376178	buffering	0-11
ENSMUSG00000020346	Mgat1	112.98	-0.275072	0.150379	-0.457432	-0.201413	0.0980712	-0.243337	0.028032	0.309993	0.0542262	synergy	-10-1
ENSMUSG00000020376	Rnf130	369.99	-0.0532563	0.333624	0.257869	-0.0471354	0.320585	0.217624	0.391053	2.91159e-13	0.00140414	synergy	011
ENSMUSG00000020387	Jade2	106.456	-0.140786	0.101096	0.524195	-0.0847239	0.0598667	0.286583	0.401222	0.580695	0.038852	synergy	001
ENSMUSG00000020462	Cfap36	97.8651	0.0538887	-0.457612	0.351298	0.0373641	-0.41755	0.188409	0.705589	4.32916e-06	0.0874872	buffering	0-11
ENSMUSG00000020473	Aebp1	55.0441	0.96406	-3.81422	1.2759	0.936276	-3.77474	1.09866	2.54877e-15	1.31829e-70	4.80142e-05	dominant	1-11
ENSMUSG00000020530	Ggnbp2	267.811	-0.0954237	-0.0643763	0.361465	-0.0760621	-0.0507485	0.276176	0.282897	0.520226	0.00463454	synergy	001
ENSMUSG00000020534	Shmt1	547.319	0.116114	-0.221696	0.254964	0.0977164	-0.1958	0.176863	0.105292	0.000962828	0.0435798	buffering	0-11
ENSMUSG00000020577	Tspan13	372.538	0.478534	-0.528676	0.222883	0.463519	-0.519768	0.154257	2.28464e-21	1.3105e-20	0.0601828	dominant	1-11
ENSMUSG00000020589	Fam49a	87.4067	0.206124	0.13578	0.664933	0.12669	0.0788435	0.478001	0.202366	0.459281	0.00539513	synergy	001
ENSMUSG00000020638	Cmpk2	19.1923	-0.812027	1.0021	1.17747	-0.500189	0.827393	0.476931	0.00781734	0.000572125	0.0301283	dominant	-111
ENSMUSG00000020689	Itgb3	105.635	-0.403485	0.343281	0.801591	-0.348057	0.285241	0.747272	5.81089e-05	0.00117239	1.21025e-07	dominant	-111
ENSMUSG00000020732	Rab37	98.0634	1.26082	-0.447073	0.561509	1.2452	-0.385574	0.425974	2.77977e-43	0.000211812	0.00308998	dominant	1-11
ENSMUSG00000020788	Atp2a3	305.63	0.0989423	-0.225243	0.287091	0.0780942	-0.190284	0.182972	0.279686	0.00544641	0.0586253	buffering	0-11
ENSMUSG00000020865	Abcc3	4.99339	0.573909	-2.80648	2.19881	0.109808	-2.487	0.258533	0.348581	2.11672e-05	0.0601774	buffering	0-11
ENSMUSG00000020917	Acly	745.429	-0.0227325	-0.356741	0.229109	-0.0192063	-0.338547	0.162893	0.79977	2.16265e-10	0.0458193	buffering	0-11
ENSMUSG00000021068	Nin	176.697	-0.257618	0.189832	0.38138	-0.201967	0.13959	0.216611	0.0142054	0.102493	0.0570368	buffering	-101
ENSMUSG00000021069	Pygl	215.981	0.859119	0.397614	0.337462	0.844232	0.348531	0.178881	8.98717e-24	7.87075e-05	0.0981996	synergy	111
ENSMUSG00000021109	Hif1a	134.638	-0.107752	-0.235386	0.709542	-0.0775062	-0.183689	0.65807	0.360525	0.0246139	4.80661e-07	buffering	0-11
ENSMUSG00000021196	Pfkp	588.673	0.14523	-0.44895	-0.27001	0.127143	-0.436345	-0.205999	0.0168903	1.1132e-15	0.0121639	synergy	0-1-1
ENSMUSG00000021248	Tmed10	297.133	0.0899798	0.0998708	-0.287789	0.0802684	0.0891895	-0.247461	0.099136	0.0775228	0.000344301	synergy	00-1
ENSMUSG00000021265	Slc25a29	31.6505	1.18458	-1.71217	1.07958	1.12457	-1.65311	0.685727	2.36043e-10	3.97696e-13	0.00745877	dominant	1-11
ENSMUSG00000021366	Hivep1	53.7673	0.0563106	-0.147304	0.651678	0.0304239	-0.0827899	0.419392	0.800853	0.445381	0.0125145	synergy	001
ENSMUSG00000021376	Tpmt	7.98325	1.07393	-0.189133	-1.72974	0.592261	-0.0421641	-0.435734	0.00990252	0.771413	0.0360023	buffering	10-1
ENSMUSG00000021384	Susd3	15.2327	0.752877	0.799473	-1.01684	0.506808	0.602559	-0.381624	0.00434611	0.00388849	0.0458191	buffering	11-1
ENSMUSG00000021423	Ly86	2.15639	1.39722	4.6939	-3.0387	0.212284	4.36748	-0.606753	0.12054	7.59079e-14	0.0104122	buffering	01-1
ENSMUSG00000021457	Syk	224.276	-0.061042	-0.00278398	-0.342926	-0.0452661	-0.00205331	-0.218985	0.607129	0.984965	0.0380825	synergy	00-1
ENSMUSG00000021458	2010111I01Rik	343.413	0.356549	1.17566	-0.442312	0.33129	1.16766	-0.383173	3.6926e-08	1.0115e-78	4.00464e-05	buffering	11-1
ENSMUSG00000021460	Auh	120.316	0.348509	0.408118	-0.335748	0.315012	0.378746	-0.227194	3.97234e-06	1.84513e-07	0.0254331	buffering	11-1
ENSMUSG00000021477	Ctsl	111.964	0.217867	-1.03287	0.720192	0.153554	-1.0049	0.624055	0.0853238	1.36197e-19	0.000151157	dominant	1-11
ENSMUSG00000021484	Lman2	366.011	-0.0145542	0.0081611	-0.25754	-0.0115714	0.00649508	-0.165821	0.901876	0.94452	0.0708153	synergy	00-1
ENSMUSG00000021486	Prelid1	313.749	0.096584	-0.120858	-0.227791	0.0825299	-0.103784	-0.157718	0.153922	0.0798975	0.0575624	synergy	00-1
ENSMUSG00000021556	Golm1	208.524	-0.00541042	-0.142502	-0.288524	-0.00420125	-0.115283	-0.18574	0.966207	0.102025	0.0552171	synergy	00-1
ENSMUSG00000021591	Glrx	201.947	0.230411	1.06243	-0.2259	0.204066	1.05444	-0.145537	0.000504736	1.21721e-70	0.0953588	buffering	11-1
ENSMUSG00000021614	Vcan	23.3306	1.40677	-1.29927	-1.14669	1.32036	-1.17638	-0.514659	2.88791e-10	1.86898e-06	0.0240212	dominant	1-1-1
ENSMUSG00000021670	Hmgcr	479.439	0.152826	-0.449597	0.289134	0.13182	-0.43474	0.217608	0.019986	1.4137e-13	0.0120673	buffering	0-11
ENSMUSG00000021707	Dhfr	258.972	-0.0328803	0.066735	-0.262311	-0.0275157	0.0562236	-0.194399	0.711431	0.394527	0.0197185	synergy	00-1
ENSMUSG00000021709	Erbin	238.102	0.184464	-0.299458	0.740865	0.150088	-0.259567	0.707211	0.0297955	0.00035171	1.40412e-10	buffering	0-11
ENSMUSG00000021719	Rgs7bp	3.73796	0.295298	-0.97252	2.25298	0.042077	-0.234237	0.32188	0.721485	0.187943	0.0443143	synergy	001
ENSMUSG00000021728	Emb	2723.54	-0.0382412	0.358717	-0.213	-0.0360704	0.35335	-0.194155	0.342013	1.74133e-33	2.39616e-05	buffering	01-1
ENSMUSG00000021756	Il6st	94.2429	0.0861725	1.91776	-1.0158	0.0457881	1.90315	-0.915671	0.694993	2.17828e-48	4.30024e-06	buffering	01-1
ENSMUSG00000021814	Anxa7	242.863	0.105002	-0.178853	0.279032	0.0839841	-0.147906	0.179337	0.227632	0.0305939	0.0594251	synergy	001
ENSMUSG00000021830	Txndc16	27.6902	0.257553	0.792097	-0.842694	0.112253	0.689862	-0.376394	0.328872	0.000199067	0.0395753	buffering	01-1
ENSMUSG00000021978	Extl3	75.5265	0.382974	-0.678171	-0.664154	0.301948	-0.641652	-0.496875	0.00216497	1.2584e-07	0.00367319	dominant	1-1-1
ENSMUSG00000022018	Rgcc	157.203	0.174318	0.436612	0.922978	0.141124	0.411231	0.894864	0.0409462	1.27904e-08	1.93971e-18	synergy	011
ENSMUSG00000022037	Clu	11.8469	1.8111	-0.0630883	-1.00105	1.691	-0.0182265	-0.253166	1.59804e-13	0.900693	0.0950088	buffering	10-1
ENSMUSG00000022103	Gfra2	13.6196	0.0299047	-2.8629	1.43181	0.00831157	-2.7707	0.465718	0.954529	8.12079e-16	0.0337668	buffering	0-11
ENSMUSG00000022106	Rcbtb2	213.362	0.145628	0.478279	-0.325959	0.114152	0.456047	-0.21056	0.11473	1.14594e-09	0.0395753	buffering	01-1
ENSMUSG00000022108	Itm2b	3098.38	0.370548	0.450073	0.22956	0.365889	0.446949	0.213817	3.49193e-45	2.1828e-57	4.98136e-07	synergy	111
ENSMUSG00000022139	Mbnl2	170.243	0.290994	0.225981	0.325921	0.246339	0.179332	0.188441	0.00109955	0.0224193	0.0734582	synergy	111
ENSMUSG00000022157	Mcpt8	216.206	0.959056	-0.350727	1.02771	0.949113	-0.306635	0.994871	8.49938e-41	0.00010853	8.99917e-19	dominant	1-11
ENSMUSG00000022205	Sub1	567.544	0.0813722	0.225442	-0.295128	0.067733	0.200535	-0.22456	0.291821	0.000553852	0.00945341	buffering	01-1
ENSMUSG00000022210	Dhrs4	72.1889	0.214707	0.253086	-0.478891	0.154388	0.185919	-0.303048	0.0765247	0.0405515	0.0197185	buffering	11-1
ENSMUSG00000022265	Ank	61.2582	0.516585	-0.221639	-0.943624	0.413912	-0.126277	-0.812638	0.000427405	0.242253	0.000144961	buffering	10-1
ENSMUSG00000022307	Oxr1	207.517	0.0980123	0.264655	0.308147	0.076659	0.228687	0.205455	0.297729	0.000858796	0.036607	synergy	011
ENSMUSG00000022394	L3mbtl2	110.967	-0.0895989	-0.375067	0.433365	-0.0586906	-0.309253	0.242932	0.547567	0.00119929	0.0472947	buffering	0-11
ENSMUSG00000022443	Myh9	1032.6	0.171276	-0.268435	0.3691	0.130078	-0.218022	0.228047	0.094315	0.00631642	0.0393924	buffering	0-11
ENSMUSG00000022452	Smdt1	234.595	-0.181519	0.107698	-0.305248	-0.162072	0.0929916	-0.24762	0.00165045	0.109858	0.00237025	synergy	00-1
ENSMUSG00000022462	Slc38a2	620.102	-0.142586	0.0136316	0.233314	-0.12942	0.0120046	0.187948	0.00385479	0.862042	0.00723514	synergy	001
ENSMUSG00000022587	Ly6e	2938.53	-0.109981	0.782291	-0.270284	-0.0952882	0.776054	-0.211973	0.0813051	1.28858e-50	0.00750027	buffering	01-1
ENSMUSG00000022634	Yaf2	110.02	-0.234845	-0.427585	0.480323	-0.196044	-0.395761	0.391707	0.00539271	4.0064e-07	0.000602947	buffering	-1-11
ENSMUSG00000022667	Cd200r1	151.269	0.630099	-1.06872	1.05975	0.606453	-1.05036	1.0198	2.20659e-15	3.4769e-31	3.70798e-16	dominant	1-11
ENSMUSG00000022686	B3gnt5	77.6732	-0.385236	1.73252	0.678072	-0.296251	1.72126	0.568322	0.00353749	1.03768e-59	0.000435901	dominant	-111
ENSMUSG00000022747	St3gal6	6.31221	0.97063	-0.336434	-1.79108	0.49501	-0.0823463	-0.552069	0.0157027	0.553392	0.0221065	buffering	10-1
ENSMUSG00000022769	Sdf2l1	118.421	-0.354738	-0.134155	-0.311265	-0.317178	-0.102638	-0.178045	1.05073e-05	0.192381	0.0863743	synergy	-10-1
ENSMUSG00000022779	Top3b	381.077	0.0991957	0.252214	0.262898	0.0799412	0.221035	0.169786	0.245162	0.0005759	0.0658933	synergy	011
ENSMUSG00000022788	Fgd4	333.485	-0.837043	0.807644	0.55985	-0.829587	0.799437	0.525399	7.52047e-45	2.40808e-41	9.29921e-09	dominant	-111
ENSMUSG00000022793	B4galt4	317.48	-0.183247	0.0120041	-0.702929	-0.160276	0.00986468	-0.681085	0.00429067	0.909571	6.62388e-15	synergy	00-1
ENSMUSG00000022797	Tfrc	1570.7	-0.111776	-0.706503	0.265877	-0.0990495	-0.701324	0.216893	0.0463152	2.42465e-48	0.00357375	buffering	0-11
ENSMUSG00000022824	Muc13	389.679	0.401782	-0.341269	0.72353	0.376641	-0.311012	0.696653	5.69673e-10	2.71929e-06	1.12171e-12	dominant	1-11
ENSMUSG00000022864	D16Ertd472e	132.864	0.109777	-0.436416	0.586483	0.081256	-0.400863	0.518381	0.314547	1.42898e-06	3.37608e-05	buffering	0-11
ENSMUSG00000022898	Dscr3	171.442	0.0552288	0.138496	-0.301649	0.0414178	0.107758	-0.181013	0.636319	0.158913	0.0729165	synergy	00-1
ENSMUSG00000022956	Atp5o	471.399	0.00192871	0.0414632	-0.201787	0.00168957	0.0363777	-0.150004	0.982412	0.551051	0.0396301	synergy	00-1
ENSMUSG00000022969	Il10rb	207.336	-0.0440129	0.318053	-0.334554	-0.03369	0.283369	-0.231808	0.700507	4.03803e-05	0.020519	buffering	01-1
ENSMUSG00000022971	Ifnar2	218.064	-0.0983151	0.672962	-0.366323	-0.0764223	0.661893	-0.270615	0.305246	5.72976e-21	0.00748208	buffering	01-1
ENSMUSG00000023067	Cdkn1a	110.937	-0.236262	0.155703	0.489103	-0.173911	0.106869	0.32566	0.0450525	0.243753	0.0131857	buffering	-101
ENSMUSG00000023175	Bsg	837.299	0.157005	-0.294569	-0.249002	0.142638	-0.278764	-0.20136	0.00168355	2.24979e-09	0.00538013	synergy	0-1-1
ENSMUSG00000023249	Parp3	23.2499	0.0841887	0.910927	-0.877134	0.0318715	0.816887	-0.384195	0.808748	2.32616e-05	0.0394235	buffering	01-1
ENSMUSG00000023456	Tpi1	3110.32	0.117162	-0.44157	-0.322043	0.102326	-0.429922	-0.271573	0.0534958	7.5533e-17	0.0004544	synergy	0-1-1
ENSMUSG00000023723	Mrps23	297.226	0.137329	-0.460259	-0.210483	0.120468	-0.448367	-0.141551	0.021639	1.99759e-16	0.0863743	synergy	0-1-1
ENSMUSG00000023795	Pisd-ps2	3.19852	-0.0291517	-0.962141	1.70335	-0.00486333	-0.308391	0.218909	0.97118	0.112475	0.0955639	synergy	001
ENSMUSG00000023827	Agpat4	110.006	0.0614169	-2.4851	0.638535	0.0408562	-2.47535	0.503984	0.688685	4.88041e-106	0.00174568	buffering	0-11
ENSMUSG00000023909	Paqr4	4.4181	0.991385	0.141659	-1.78011	0.411337	0.0298054	-0.36554	0.0300155	0.841632	0.0460621	buffering	10-1
ENSMUSG00000023959	Clic5	5.04797	1.7435	-2.10732	2.27668	1.4377	-1.4644	0.406793	3.22737e-05	0.00265563	0.0305355	dominant	1-11
ENSMUSG00000024030	Abcg1	83.0411	0.589675	-0.691075	1.48723	0.499841	-0.63223	1.39845	4.41918e-05	1.42853e-05	9.30774e-12	dominant	1-11
ENSMUSG00000024064	Galnt14	109.804	-1.2947	0.841054	0.498323	-1.27324	0.815276	0.293369	2.06774e-33	1.48051e-14	0.0291813	dominant	-111
ENSMUSG00000024077	Strn	98.849	-0.00320229	-0.467903	0.357501	-0.0022116	-0.431479	0.198119	0.984173	1.38898e-06	0.072887	buffering	0-11
ENSMUSG00000024085	Man2a1	93.1946	-0.134731	-0.595263	0.484369	-0.0826915	-0.551869	0.242317	0.406734	3.30587e-06	0.06048	buffering	0-11
ENSMUSG00000024104	Washc2	186.96	0.188856	0.121564	0.323473	0.144841	0.0884684	0.17716	0.0623499	0.300476	0.0946022	synergy	001
ENSMUSG00000024150	Mcfd2	399.615	0.000879122	-0.275382	0.456728	0.000709398	-0.247191	0.402995	0.993333	5.50345e-05	1.14797e-05	buffering	0-11
ENSMUSG00000024181	Mrpl28	407.504	0.0749187	0.100372	-0.309585	0.0653579	0.088102	-0.263411	0.235578	0.107119	0.000376281	synergy	00-1
ENSMUSG00000024238	Zeb1	72.5352	0.468367	-0.887383	-0.497497	0.381032	-0.848457	-0.213987	0.000366514	6.95599e-11	0.0933892	dominant	1-1-1
ENSMUSG00000024277	Mapre2	875.277	-0.130142	0.657344	-0.214278	-0.117817	0.653127	-0.168716	0.00875002	7.12892e-51	0.014405	buffering	01-1
ENSMUSG00000024349	Tmem173	359.045	-0.239287	0.224815	-0.284432	-0.211536	0.195467	-0.195679	0.000438793	0.00189865	0.0351781	dominant	-11-1
ENSMUSG00000024403	Atp6v1g2	24.4913	0.457165	0.74117	-0.773106	0.265043	0.639098	-0.325788	0.0345337	0.000326092	0.05226	buffering	11-1
ENSMUSG00000024507	Hsd17b4	173.403	-0.0205941	0.313592	-0.343494	-0.0146355	0.265948	-0.203203	0.894731	0.000778532	0.0586253	buffering	01-1
ENSMUSG00000024614	Tmx3	144.661	-0.0116993	-0.269383	0.283233	-0.00877508	-0.228331	0.164093	0.931962	0.00172609	0.0989413	buffering	0-11
ENSMUSG00000024621	Csf1r	29.0667	-0.577605	4.69117	-1.70046	-0.123956	4.5706	-0.474051	0.298568	3.64217e-37	0.0307639	buffering	01-1
ENSMUSG00000024750	Zfand5	79.5482	-0.0952984	-0.135245	0.496721	-0.0637268	-0.0925386	0.345452	0.500859	0.315128	0.00864016	synergy	001
ENSMUSG00000024784	Gpha2	3.06968	0.567697	-0.954323	-2.00965	0.128736	-0.335496	-0.24692	0.284313	0.0932503	0.0702886	synergy	0-1-1
ENSMUSG00000024899	Papss2	235.41	0.232102	1.91817	0.499875	0.174649	1.91113	0.375656	0.0377827	2.02978e-98	0.00363519	synergy	111
ENSMUSG00000024999	Noc3l	115.938	-0.186227	-0.0350401	0.369283	-0.134215	-0.0233333	0.191674	0.113198	0.832345	0.0889562	synergy	001
ENSMUSG00000025014	Dntt	350.918	-0.303796	-3.21756	0.916214	-0.245034	-3.20871	0.854995	0.00380105	1.55501e-212	2.57589e-08	buffering	-1-11
ENSMUSG00000025059	Gk	142.444	0.119539	-0.132435	0.445058	0.0950578	-0.105223	0.369901	0.173741	0.15124	0.000325613	synergy	001
ENSMUSG00000025085	Ablim1	188.505	0.61329	-0.813637	0.386419	0.584018	-0.79398	0.227991	8.22034e-13	1.0929e-17	0.0462153	dominant	1-11
ENSMUSG00000025089	Gfra1	131.509	-1.02355	-3.48313	2.05651	-1.00748	-3.4713	1.99766	2.77659e-28	2.97526e-191	2.10199e-35	buffering	-1-11
ENSMUSG00000025156	Gps1	82.3517	0.011918	0.135024	-0.287919	0.00899944	0.106464	-0.1727	0.930262	0.152865	0.0818161	synergy	00-1
ENSMUSG00000025161	Slc16a3	12.5855	0.470716	-0.441132	-1.10901	0.183898	-0.172872	-0.320191	0.141437	0.215055	0.0643718	synergy	00-1
ENSMUSG00000025198	Erlin1	142.59	-0.256359	0.708853	-0.354478	-0.210112	0.694004	-0.218113	0.00572227	1.74206e-17	0.044781	dominant	-11-1
ENSMUSG00000025227	Mfsd13a	66.1436	0.222793	-0.659226	0.669092	0.139549	-0.611366	0.465693	0.157639	3.68368e-06	0.00717742	buffering	0-11
ENSMUSG00000025232	Hexa	659.948	-0.351256	0.182174	-0.274739	-0.33978	0.168375	-0.2358	9.2151e-17	0.000157014	0.000469412	synergy	-10-1
ENSMUSG00000025241	Fyco1	86.6459	0.465235	0.814221	-0.612996	0.362596	0.774062	-0.358603	0.00122407	4.58202e-09	0.0222861	buffering	11-1
ENSMUSG00000025278	Flnb	620.404	0.0522957	-1.19934	0.292695	0.0393731	-1.18791	0.171666	0.653476	3.04021e-56	0.0883105	buffering	0-11
ENSMUSG00000025283	Sat1	108.904	-0.439176	1.38996	-0.523339	-0.394258	1.37967	-0.43133	1.06322e-06	7.57226e-66	0.00047257	dominant	-11-1
ENSMUSG00000025289	Prdx4	257.326	0.11442	-0.615521	-0.463413	0.097369	-0.607535	-0.415223	0.0943752	8.09049e-25	2.67521e-06	synergy	0-1-1
ENSMUSG00000025324	Atp10a	137.507	0.431698	-1.46035	0.551165	0.384221	-1.44628	0.428281	3.17617e-06	1.25985e-48	0.00213987	dominant	1-11
ENSMUSG00000025351	Cd63	322.856	0.112977	-0.448282	0.294462	0.101206	-0.438737	0.251597	0.0319061	4.09387e-20	0.000405176	buffering	0-11
ENSMUSG00000025366	Esyt1	312.534	0.283983	-0.0884171	-0.467518	0.252405	-0.0690922	-0.396267	9.53542e-05	0.372462	0.000145653	buffering	10-1
ENSMUSG00000025374	Nabp2	151.814	-0.0286669	-0.0719479	0.283275	-0.0216047	-0.0546332	0.167361	0.821406	0.514782	0.0913813	synergy	001
ENSMUSG00000025465	Echs1	669.862	0.00277755	0.107398	0.2429	0.00244345	0.0961416	0.198636	0.973327	0.0536575	0.00447541	synergy	001
ENSMUSG00000025484	Bet1l	84.0292	0.203065	-0.180573	0.39733	0.14342	-0.122106	0.198392	0.102587	0.192381	0.0888684	synergy	001
ENSMUSG00000025492	Ifitm3	797.727	0.31778	0.774043	-0.313512	0.308851	0.770749	-0.287421	6.34304e-18	2.12313e-93	3.26353e-07	buffering	11-1
ENSMUSG00000025507	Pidd1	56.1714	0.0604142	0.358711	-0.657734	0.0325913	0.253356	-0.424344	0.784894	0.0213044	0.0122436	buffering	01-1
ENSMUSG00000025558	Dock9	47.7621	-0.514694	1.79912	1.51899	-0.220534	1.74277	1.22571	0.0910285	9.0137e-14	0.000277514	dominant	-111
ENSMUSG00000025577	Cbx2	57.8583	0.467115	-0.836341	0.645092	0.388879	-0.798239	0.455991	0.000157615	5.89299e-10	0.00631575	dominant	1-11
ENSMUSG00000025742	Prps2	212.225	-0.0159975	-0.131602	-0.253189	-0.012716	-0.108091	-0.159226	0.893456	0.110732	0.0859125	synergy	00-1
ENSMUSG00000025791	Pgm2	388.375	0.267532	-0.499149	-0.310963	0.23407	-0.480455	-0.200946	0.000391884	4.38806e-11	0.0449223	dominant	1-1-1
ENSMUSG00000025810	Nrp1	274.193	1.22776	-0.517377	-0.776672	1.2152	-0.487486	-0.725882	8.05895e-51	9.69946e-08	8.45398e-08	dominant	1-1-1
ENSMUSG00000025932	Eya1	724.652	-0.31869	-2.12918	0.416342	-0.301259	-2.12677	0.36636	1.4551e-09	0	1.26219e-05	buffering	-1-11
ENSMUSG00000025939	Ube2w	180.733	-0.363968	-0.343823	0.300539	-0.334631	-0.311096	0.194107	2.30138e-07	6.37563e-06	0.0488446	buffering	-1-11
ENSMUSG00000026003	Acadl	777.55	0.486483	-0.350639	0.417148	0.477436	-0.338859	0.390644	6.55282e-36	2.27766e-15	2.20613e-10	dominant	1-11
ENSMUSG00000026004	Kansl1l	101.143	0.0999865	-0.517826	0.39078	0.067735	-0.481791	0.209023	0.464354	9.14724e-07	0.0701598	buffering	0-11
ENSMUSG00000026019	Wdr12	612.663	-0.265345	0.108958	0.214664	-0.252709	0.0982348	0.16949	1.06991e-09	0.0406722	0.0136704	buffering	-101
ENSMUSG00000026034	Clk1	386.654	0.167976	0.168303	-0.355259	0.147579	0.147516	-0.299587	0.00615076	0.00917244	0.000304375	synergy	00-1
ENSMUSG00000026049	Tex30	144.411	-0.297984	-0.306556	0.340529	-0.262157	-0.266439	0.224537	0.000140735	0.000267322	0.0304956	buffering	-1-11
ENSMUSG00000026068	Il18rap	71.5305	0.906499	0.495856	-0.703679	0.870961	0.401475	-0.479053	1.60965e-11	0.00167801	0.00811693	buffering	11-1
ENSMUSG00000026107	Nabp1	42.0391	0.745512	-0.501018	-0.52109	0.704441	-0.414405	-0.234204	1.40969e-09	0.00101037	0.0767719	dominant	1-1-1
ENSMUSG00000026141	Col19a1	105.206	-0.0731172	-0.592815	-0.908617	-0.0424135	-0.546118	-0.811435	0.706834	6.59709e-06	1.98375e-05	synergy	0-1-1
ENSMUSG00000026167	Wnt10a	32.8625	0.890881	-2.81271	1.86207	0.84653	-2.77416	1.70051	1.5966e-09	9.73944e-36	5.91267e-10	dominant	1-11
ENSMUSG00000026187	Xrcc5	48.406	0.305824	-1.76329	0.855451	0.167757	-1.72982	0.513835	0.129995	1.40471e-21	0.0136297	buffering	0-11
ENSMUSG00000026238	Ptma	254.917	-0.209649	-0.220717	0.222248	-0.194261	-0.203762	0.169197	1.41291e-05	2.15984e-05	0.0220625	buffering	-1-11
ENSMUSG00000026239	Pde6d	92.5577	-0.374208	-0.33894	0.392187	-0.316406	-0.274887	0.20748	0.000267685	0.00252595	0.072887	buffering	-1-11
ENSMUSG00000026358	Rgs1	52.1598	0.426318	-2.187	0.895438	0.3683	-2.17319	0.801911	3.72607e-05	4.16431e-59	1.68729e-05	dominant	1-11
ENSMUSG00000026395	Ptprc	897.413	-0.360499	-0.0944724	0.412365	-0.350247	-0.0856846	0.385956	1.34157e-19	0.0661225	2.42718e-10	buffering	-101
ENSMUSG00000026470	Stx6	47.084	0.110751	0.233571	-0.556518	0.0666653	0.155073	-0.340631	0.516614	0.114685	0.0198322	synergy	00-1
ENSMUSG00000026471	Mr1	47.2704	0.581569	-0.207209	0.596876	0.505023	-0.119804	0.342945	1.09431e-05	0.260432	0.0255853	synergy	101
ENSMUSG00000026655	Fam107b	2113.36	0.0107254	0.742663	0.274824	0.0096948	0.739208	0.245132	0.880563	6.23407e-81	4.0048e-05	synergy	011
ENSMUSG00000026656	Fcgr2b	210.076	-0.94403	0.79711	0.454447	-0.934713	0.786102	0.377899	1.92537e-42	5.50285e-30	0.000322357	dominant	-111
ENSMUSG00000026672	Optn	56.9522	1.14995	-2.47782	0.944268	1.11191	-2.45029	0.669913	4.59508e-15	9.41852e-38	0.00448055	dominant	1-11
ENSMUSG00000026687	Aldh9a1	297.162	0.0383752	0.266917	-0.334206	0.0311295	0.239815	-0.262063	0.693294	6.47892e-05	0.0037217	buffering	01-1
ENSMUSG00000026701	Prdx6	1936.72	0.00333809	-0.08039	0.225178	0.00298949	-0.072603	0.186348	0.965701	0.132865	0.00416858	synergy	001
ENSMUSG00000026728	Vim	2093.23	0.196814	0.349584	-0.291007	0.190861	0.344302	-0.275726	2.55451e-12	2.50714e-33	9.91245e-11	buffering	01-1
ENSMUSG00000026755	Arpc5l	227.395	-0.0344326	0.017953	-0.326112	-0.028323	0.0147354	-0.257795	0.715554	0.860891	0.00351712	synergy	00-1
ENSMUSG00000026796	Fam129b	29.1373	-0.043646	0.326765	-0.77202	-0.0174138	0.161335	-0.283944	0.901812	0.188289	0.0704055	synergy	00-1
ENSMUSG00000026815	Gfi1b	226.341	0.609404	-0.13576	0.658572	0.57207	-0.091946	0.573818	2.19965e-10	0.323885	0.000103823	synergy	101
ENSMUSG00000026833	Olfm1	13.2538	-0.903204	-2.15156	-1.64789	-0.697517	-2.08889	-0.561538	0.000912595	5.55219e-14	0.0220625	synergy	-1-1-1
ENSMUSG00000026835	Fcnb	3.92497	-1.42631	2.22574	2.05138	-0.320566	2.00645	0.226452	0.0604342	1.32487e-05	0.077776	dominant	-111
ENSMUSG00000026887	Mrrf	126.848	-0.0378784	-0.0485555	0.333143	-0.0268972	-0.034536	0.189654	0.78658	0.724828	0.0754932	synergy	001
ENSMUSG00000026893	Gca	391.57	-0.353274	-1.99127	0.565422	-0.335468	-1.98842	0.534404	4.0907e-11	2.60158e-249	1.55414e-09	buffering	-1-11
ENSMUSG00000026896	Ifih1	187.474	-0.239102	-2.36675	0.512355	-0.203389	-2.3615	0.419617	0.00268519	1.66864e-177	0.000564112	buffering	-1-11
ENSMUSG00000026918	Brd3	187.434	-0.0358945	-0.155849	0.324512	-0.0269676	-0.122937	0.20962	0.768667	0.100255	0.039966	synergy	001
ENSMUSG00000026921	Egfl7	38.0224	0.277543	0.183894	-0.917889	0.18167	0.10844	-0.808037	0.0708359	0.299718	4.80142e-05	buffering	10-1
ENSMUSG00000026979	Psd4	261.059	0.012459	-0.0649664	0.313776	0.00922176	-0.0486549	0.192236	0.930262	0.577686	0.0596213	synergy	001
ENSMUSG00000027007	Ssfa2	209.377	-1.02808	-2.47175	0.702763	-1.01898	-2.46683	0.655107	5.09399e-50	2.46771e-207	1.9677e-07	buffering	-1-11
ENSMUSG00000027035	Cers6	333.213	-0.0271601	-1.70229	0.310565	-0.0215583	-1.69749	0.212281	0.802924	6.30751e-137	0.0289986	buffering	0-11
ENSMUSG00000027071	P2rx3	22.2483	-0.012571	-2.36734	1.04004	-0.00442723	-2.3184	0.381144	0.975459	6.56049e-20	0.0461939	buffering	0-11
ENSMUSG00000027108	Ola1	394.363	-0.253123	0.00324481	0.215745	-0.236023	0.00277855	0.155343	7.76967e-07	0.97132	0.0471301	buffering	-101
ENSMUSG00000027162	Lin7c	160.48	-0.212927	-0.302875	0.295061	-0.176703	-0.263191	0.176171	0.0102924	0.000287721	0.0790222	buffering	-1-11
ENSMUSG00000027198	Ext2	87.32	0.252145	0.229691	-0.504953	0.17067	0.150073	-0.266599	0.0749058	0.130721	0.0471851	buffering	10-1
ENSMUSG00000027219	Slc28a2	129.588	0.472105	-0.708283	0.597612	0.428363	-0.68763	0.508657	1.52796e-07	6.71519e-13	0.000228956	dominant	1-11
ENSMUSG00000027333	Smox	22.4748	-0.0310385	0.440911	-1.15592	-0.0111822	0.228523	-0.772257	0.937479	0.0963513	0.00509709	buffering	01-1
ENSMUSG00000027397	Slc20a1	136.783	-0.0817865	-0.138555	0.369998	-0.0550163	-0.0959514	0.192525	0.565643	0.290844	0.0883105	synergy	001
ENSMUSG00000027401	Tgm3	47.1156	2.53378	3.1826	0.924636	2.34388	3.12005	0.287536	2.44781e-19	2.16776e-29	0.075574	synergy	111
ENSMUSG00000027435	Cd93	403.802	-0.331751	1.69843	-0.457641	-0.301074	1.69385	-0.38979	3.91657e-06	2.63692e-143	0.000110684	dominant	-11-1
ENSMUSG00000027447	Cst3	1310.93	-0.363388	1.20466	-0.633768	-0.354093	1.20173	-0.624009	6.40791e-22	2.73582e-218	1.46721e-28	dominant	-11-1
ENSMUSG00000027459	Fam110a	61.8316	0.0088783	0.0812744	-0.691537	0.00493244	0.04615	-0.505714	0.96978	0.685755	0.00448694	synergy	00-1
ENSMUSG00000027474	Ccm2l	3.22746	0.676872	-0.754906	-2.01128	0.187369	-0.232167	-0.35856	0.153773	0.171334	0.0427158	synergy	00-1
ENSMUSG00000027533	Fabp5	166.586	-0.059983	0.115004	-0.393779	-0.0506205	0.0988227	-0.342791	0.434729	0.0946219	3.23997e-05	synergy	00-1
ENSMUSG00000027562	Car2	1068.73	0.987091	-2.47397	0.342891	0.98264	-2.47151	0.285712	3.31422e-95	0	0.000558088	dominant	1-11
ENSMUSG00000027599	Armc1	137.669	-0.428899	-0.39155	0.33853	-0.387261	-0.34799	0.188511	6.25003e-07	2.97417e-05	0.0805472	buffering	-1-11
ENSMUSG00000027692	Tnik	26.2437	0.23476	-1.17801	1.01532	0.116831	-1.10778	0.776508	0.290839	1.30779e-09	0.00201108	buffering	0-11
ENSMUSG00000027737	Slc7a11	6.45225	-0.751782	-1.14602	1.49825	-0.223152	-0.656282	0.230285	0.111568	0.0152027	0.0976563	buffering	0-11
ENSMUSG00000027763	Mbnl1	1557.74	-0.393952	0.564608	-0.244976	-0.380545	0.559082	-0.194637	1.05213e-17	2.93756e-32	0.0081672	dominant	-11-1
ENSMUSG00000027787	Nmd3	417.562	-0.257176	-0.0602343	0.229853	-0.235177	-0.0500956	0.153938	1.35085e-05	0.471077	0.0717321	buffering	-101
ENSMUSG00000027858	Tspan2	42.1429	-0.0734935	-0.457524	0.561387	-0.0410392	-0.364794	0.292473	0.723269	0.00235154	0.0427158	buffering	0-11
ENSMUSG00000027995	Tlr2	35.4385	-0.933121	1.20493	-0.854751	-0.830638	1.12569	-0.326033	1.58783e-05	8.21531e-09	0.0566123	dominant	-11-1
ENSMUSG00000028035	Dnajb4	36.1542	0.215032	0.312426	0.54783	0.121442	0.19507	0.239429	0.246597	0.079145	0.0767719	synergy	011
ENSMUSG00000028124	Gclm	83.6511	0.0576922	0.0856201	0.414758	0.0371434	0.0557813	0.224619	0.726893	0.582496	0.0594251	synergy	001
ENSMUSG00000028149	Rap1gds1	168.959	-0.209427	0.221959	-0.379881	-0.158677	0.169097	-0.218585	0.050178	0.0429833	0.0548648	dominant	-11-1
ENSMUSG00000028159	Dapp1	471.194	0.446452	-1.24174	0.536873	0.434161	-1.2368	0.514232	9.11586e-24	1.0187e-131	1.9292e-12	dominant	1-11
ENSMUSG00000028163	Nfkb1	310.793	-0.621288	0.591175	0.284582	-0.605532	0.58077	0.18991	3.7213e-22	9.44769e-19	0.044781	dominant	-111
ENSMUSG00000028173	Wls	147.259	-0.115005	-0.156362	0.481452	-0.0823124	-0.114445	0.360869	0.332559	0.176913	0.00378398	synergy	001
ENSMUSG00000028207	Asph	223.356	-0.434402	-0.906829	0.642115	-0.407359	-0.895215	0.605264	1.5743e-10	2.54229e-37	1.26517e-08	buffering	-1-11
ENSMUSG00000028211	Trp53inp1	30.9461	-0.350895	0.232043	0.655069	-0.211291	0.125934	0.316437	0.0591605	0.257038	0.0449223	buffering	-101
ENSMUSG00000028214	Gem	48.4651	1.03428	0.994298	-1.13059	0.987342	0.933357	-0.982238	1.72817e-10	1.0384e-08	4.80142e-05	buffering	11-1
ENSMUSG00000028228	Cpne3	137.452	-0.0121072	-0.279832	0.327356	-0.0085846	-0.22885	0.182315	0.937634	0.00436259	0.0871308	buffering	0-11
ENSMUSG00000028289	Epha7	366.572	0.275599	-1.31568	0.415311	0.247615	-1.3075	0.338566	4.90389e-05	8.43878e-82	0.000665072	dominant	1-11
ENSMUSG00000028312	Smc2	663.434	-0.252903	-0.428904	0.239321	-0.235588	-0.416595	0.179241	9.50591e-07	4.467e-16	0.0222786	buffering	-1-11
ENSMUSG00000028405	Aco1	183.944	0.206106	-0.284303	0.439133	0.172475	-0.245532	0.356605	0.00969393	0.000569975	0.000701172	dominant	1-11
ENSMUSG00000028436	Dcaf12	252.083	0.0134551	0.258447	-0.267853	0.0103897	0.224033	-0.164344	0.917006	0.000859024	0.0861593	buffering	01-1
ENSMUSG00000028459	Cd72	563.662	0.252251	-1.10184	0.787931	0.238004	-1.09654	0.774474	4.95723e-08	1.86552e-111	3.70682e-29	dominant	1-11
ENSMUSG00000028480	Glipr2	31.3672	-0.364035	-1.04637	0.765183	-0.19645	-0.969141	0.311953	0.090768	1.41215e-07	0.056854	buffering	-1-11
ENSMUSG00000028494	Plin2	269.785	0.203147	-0.0503543	0.498468	0.162223	-0.0366207	0.409997	0.027506	0.698251	0.00047257	synergy	101
ENSMUSG00000028496	Mllt3	180.427	0.142343	-2.32899	0.621851	0.114381	-2.32382	0.566662	0.0950014	7.23947e-175	3.51452e-06	buffering	0-11
ENSMUSG00000028519	Dab1	19.3867	-0.566145	-1.06195	1.2082	-0.436784	-0.996519	1.0565	0.000905068	5.24381e-09	2.56102e-05	buffering	-1-11
ENSMUSG00000028521	Slc35d1	40.1837	0.154906	0.24149	-0.599091	0.0831321	0.139628	-0.282329	0.441777	0.197474	0.0548591	synergy	00-1
ENSMUSG00000028528	Dnajc6	108.337	0.452095	-0.892342	0.418772	0.400011	-0.868147	0.233024	4.06666e-06	1.98985e-17	0.0524909	dominant	1-11
ENSMUSG00000028551	Cdkn2c	306.644	0.165377	-2.39698	0.453365	0.148131	-2.39407	0.40216	0.00270728	0	6.70712e-06	buffering	0-11
ENSMUSG00000028559	Osbpl9	223.942	0.443075	0.202375	-0.425333	0.417386	0.169925	-0.351002	2.1013e-11	0.0118439	0.000417825	buffering	11-1
ENSMUSG00000028599	Tnfrsf1b	201.088	0.35857	1.04407	1.02887	0.318984	1.0303	0.997315	1.50951e-05	3.83765e-40	1.47013e-19	synergy	111
ENSMUSG00000028668	Eloa	462.106	-0.0803417	-0.091113	0.406904	-0.0693021	-0.0787332	0.365092	0.224728	0.178147	1.56973e-06	synergy	001
ENSMUSG00000028675	Pnrc2	241.313	-0.0556765	-0.248634	0.243794	-0.0448164	-0.218574	0.153388	0.550578	0.000536458	0.0927676	buffering	0-11
ENSMUSG00000028677	Rnf220	219.972	0.0087663	-0.207801	-0.388197	0.00672453	-0.17321	-0.295512	0.947288	0.0123556	0.00408723	synergy	0-1-1
ENSMUSG00000028689	Ccdc163	96.5202	0.386077	0.319745	-0.456565	0.31516	0.242578	-0.248894	0.000819633	0.0118028	0.048908	buffering	11-1
ENSMUSG00000028692	Akr1a1	720.052	-0.0153055	0.187828	-0.205083	-0.0140448	0.178142	-0.174534	0.801574	1.23587e-06	0.00237025	synergy	00-1
ENSMUSG00000028763	Hspg2	10.6968	1.22762	-3.10215	1.74991	0.948302	-2.91783	0.323733	0.000732205	9.77522e-10	0.0556433	dominant	1-11
ENSMUSG00000028776	Tinagl1	14.2016	1.75819	-0.743281	2.79828	1.60269	-0.27	2.40335	1.08789e-09	0.123943	2.51562e-08	synergy	101
ENSMUSG00000028860	Sytl1	25.2159	1.62283	-1.98959	1.5591	1.54169	-1.91792	1.23704	3.08101e-15	9.58384e-12	0.00035463	dominant	1-11
ENSMUSG00000028864	Hgf	334.012	0.242914	-2.328	1.04866	0.227085	-2.32535	1.03188	6.98441e-07	0	3.184e-38	dominant	1-11
ENSMUSG00000028883	Sema3a	337.368	0.595071	-3.86726	1.39804	0.575684	-3.85928	1.3645	1.56837e-18	0	4.95061e-28	dominant	1-11
ENSMUSG00000028886	Eya3	194.139	-0.287545	-0.305274	0.315973	-0.250872	-0.265107	0.196192	0.000293449	0.000285849	0.055248	buffering	-1-11
ENSMUSG00000028961	Pgd	377.839	-0.0809852	0.596525	0.276091	-0.0655854	0.587309	0.192077	0.346067	4.65531e-21	0.034442	synergy	011
ENSMUSG00000028970	Abcb1b	145.679	-0.013166	0.20911	-0.496212	-0.00965671	0.168647	-0.412007	0.928473	0.0238845	0.00035463	buffering	01-1
ENSMUSG00000029093	Sorcs2	25.7138	0.923367	-1.26129	1.40134	0.82364	-1.15325	1.14206	1.37161e-05	5.25169e-07	0.000288895	dominant	1-11
ENSMUSG00000029094	Afap1	88.8679	0.125006	0.321123	0.811437	0.0797328	0.244255	0.739127	0.409237	0.0111605	4.45102e-06	synergy	011
ENSMUSG00000029098	Acox3	155.915	0.10273	1.84334	-0.360779	0.0689631	1.83582	-0.1929	0.459688	5.24403e-90	0.0835737	buffering	01-1
ENSMUSG00000029101	Rgs12	36.5755	0.339766	-0.00298281	-0.805695	0.190737	-0.00134681	-0.459027	0.0913804	0.993226	0.0183267	buffering	10-1
ENSMUSG00000029254	Stap1	557.271	-0.363305	-1.99633	0.744294	-0.345984	-1.99368	0.724764	5.70884e-12	7.17134e-268	4.02707e-18	buffering	-1-11
ENSMUSG00000029283	Cdc7	182.747	0.102695	-0.0305829	-0.296937	0.0780737	-0.022715	-0.172609	0.314184	0.815943	0.0889562	synergy	00-1
ENSMUSG00000029322	Plac8	2643.45	-1.03489	1.9099	0.350879	-1.03264	1.90886	0.328315	8.36248e-205	0	4.65417e-10	dominant	-111
ENSMUSG00000029478	Ncor2	71.7407	0.0267814	0.464246	-0.497214	0.0154667	0.395108	-0.256534	0.902935	0.000386486	0.0529049	buffering	01-1
ENSMUSG00000029552	Tes	95.0905	-0.669618	-0.166711	-0.410961	-0.63833	-0.116253	-0.216078	5.75805e-12	0.197978	0.0678412	synergy	-10-1
ENSMUSG00000029553	Tfec	190.685	-1.57168	0.76897	0.639184	-1.5565	0.752334	0.570379	7.50023e-76	1.75181e-18	2.55192e-05	dominant	-111
ENSMUSG00000029570	Lfng	8.10794	0.337651	0.573177	-1.38597	0.0813701	0.202862	-0.310527	0.491629	0.187718	0.0658556	synergy	00-1
ENSMUSG00000029647	Pan3	509.878	0.0365574	-0.276594	0.330026	0.0290742	-0.246238	0.246933	0.726946	0.000105581	0.00845621	buffering	0-11
ENSMUSG00000029648	Flt1	36.1794	0.396431	-1.4515	0.704147	0.236583	-1.39827	0.261737	0.0436367	4.49747e-14	0.0791157	dominant	1-11
ENSMUSG00000029670	Ing3	42.3698	-0.0449274	0.186691	0.544319	-0.0238449	0.107599	0.258147	0.851459	0.310942	0.0601828	synergy	001
ENSMUSG00000029771	Irf5	27.1069	-0.793813	0.938328	-0.806261	-0.65314	0.8507	-0.285117	0.000239054	7.39423e-06	0.0720767	dominant	-11-1
ENSMUSG00000029840	Mtpn	572.091	-0.269595	-0.113381	0.238974	-0.255327	-0.100919	0.189508	7.15582e-09	0.048609	0.00911566	buffering	-101
ENSMUSG00000029882	2210010C04Rik	3.72631	-0.137257	2.73992	3.07612	-0.0125761	2.45218	1.12007	0.917745	1.25992e-05	0.00324275	synergy	011
ENSMUSG00000029910	Mad2l1	586.927	-0.093998	0.0524805	-0.247931	-0.0820432	0.0453245	-0.192433	0.125414	0.468698	0.0120857	synergy	00-1
ENSMUSG00000029919	Hpgds	26.2493	-1.02529	-0.684162	0.792999	-0.954452	-0.556103	0.291671	1.85014e-07	0.00153777	0.0677979	buffering	-1-11
ENSMUSG00000030091	Nup210	461.801	-0.0623319	0.628839	-0.268714	-0.0488017	0.618441	-0.168966	0.533512	5.21827e-20	0.0739662	buffering	01-1
ENSMUSG00000030137	Tuba8	7.37015	0.520413	1.72016	2.05206	0.0754232	1.19961	0.33847	0.50204	0.00295801	0.0456489	synergy	011
ENSMUSG00000030188	Magohb	107.318	-0.142044	-0.0256446	0.43108	-0.115096	-0.0198351	0.356239	0.0867479	0.830545	0.000396677	synergy	001
ENSMUSG00000030225	Dera	160.414	0.00310259	0.232853	-0.300442	0.00236117	0.196549	-0.191717	0.982046	0.00461376	0.0526767	buffering	01-1
ENSMUSG00000030256	Bhlhe41	11.5396	0.353716	-4.26074	2.73716	0.126309	-4.06977	2.09973	0.286953	6.72018e-19	3.12439e-05	buffering	0-11
ENSMUSG00000030269	Mtmr14	57.6113	0.104756	0.551454	-0.503372	0.0630904	0.505422	-0.278394	0.542344	8.21245e-06	0.0391931	buffering	01-1
ENSMUSG00000030287	Itpr2	50.8532	-0.163407	-1.41881	0.634495	-0.0870439	-1.38148	0.287142	0.420802	2.60256e-19	0.0565219	buffering	0-11
ENSMUSG00000030291	Med21	209.224	-0.213659	0.693312	-0.398505	-0.18613	0.68489	-0.332464	0.00196491	8.01683e-29	0.000323207	dominant	-11-1
ENSMUSG00000030314	Atg7	146.254	-0.180797	0.867347	0.461545	-0.121266	0.842223	0.267105	0.183371	7.09181e-16	0.036607	synergy	011
ENSMUSG00000030325	Klrb1c	1.49853	1.11082	2.88021	-2.81827	0.116171	2.28654	-0.145937	0.289917	0.000487122	0.0927676	buffering	01-1
ENSMUSG00000030342	Cd9	293.311	0.850771	-1.3087	-0.236926	0.844918	-1.30144	-0.149638	6.33041e-58	5.13896e-92	0.0958135	dominant	1-1-1
ENSMUSG00000030365	Clec2i	16.79	2.2492	-0.574249	1.19839	2.13704	-0.24045	0.622287	5.16112e-25	0.126363	0.0144048	synergy	101
ENSMUSG00000030465	Psd3	101.264	-0.0818159	-2.50211	0.638099	-0.0483035	-2.48892	0.404853	0.6589	1.02344e-79	0.0139158	buffering	0-11
ENSMUSG00000030530	Furin	44.459	0.00634728	-0.0845751	-0.660751	0.00304038	-0.041623	-0.304136	0.982501	0.736248	0.051196	synergy	00-1
ENSMUSG00000030695	Aldoa	3682.43	-0.0306074	-0.317966	-0.250426	-0.0269078	-0.303511	-0.205442	0.668937	2.43692e-11	0.00375003	synergy	0-1-1
ENSMUSG00000030697	Ppp4c	275.797	0.0366044	0.0843563	-0.203703	0.0311204	0.0724272	-0.138317	0.654061	0.228483	0.0871617	synergy	00-1
ENSMUSG00000030714	Sgf29	144.241	-0.00654387	0.0872609	-0.316899	-0.00492648	0.0669716	-0.202457	0.961868	0.403845	0.0460621	synergy	00-1
ENSMUSG00000030748	Il4ra	66.0601	-0.145685	0.958699	-0.78925	-0.0822435	0.921936	-0.64863	0.435159	3.01003e-13	0.000747426	buffering	01-1
ENSMUSG00000030750	Nsmce1	313.719	-0.152734	0.351788	-0.293187	-0.129783	0.328572	-0.216011	0.0290959	3.18401e-08	0.0150728	buffering	01-1
ENSMUSG00000030786	Itgam	3.74759	-3.00994	0.324141	2.1001	-2.39884	0.0811175	0.504514	1.28034e-08	0.557574	0.02313	buffering	-101
ENSMUSG00000030842	Lamtor1	235.964	-0.103246	0.22868	-0.210627	-0.0877242	0.205959	-0.138265	0.135267	0.000200761	0.0992408	buffering	01-1
ENSMUSG00000030894	Tpp1	113.937	0.205936	0.254595	-0.40137	0.15567	0.198212	-0.244382	0.0546606	0.0185127	0.0363881	buffering	11-1
ENSMUSG00000031012	Cask	19.8551	0.317333	0.780551	1.20046	0.104063	0.539554	0.595354	0.381089	0.00905444	0.0165925	synergy	011
ENSMUSG00000031059	Ndufb11	250.114	0.191975	0.167883	-0.307098	0.174811	0.150386	-0.258744	0.000249337	0.0036206	0.000602947	synergy	00-1
ENSMUSG00000031133	Arhgef6	513.959	-0.214034	-0.0158352	0.344463	-0.195456	-0.0134765	0.295841	7.23796e-05	0.861016	0.000135518	buffering	-101
ENSMUSG00000031273	Col4a6	163.131	0.171298	-1.66483	0.451319	0.131197	-1.65607	0.316004	0.0869502	6.19814e-76	0.00923809	buffering	0-11
ENSMUSG00000031274	Col4a5	116.999	0.0379156	-1.65472	0.393337	0.0252045	-1.643	0.195917	0.816085	2.81393e-57	0.0911788	buffering	0-11
ENSMUSG00000031278	Acsl4	133.947	0.00694589	-0.631481	0.388913	0.00491991	-0.61324	0.246838	0.964631	2.70797e-12	0.0293277	buffering	0-11
ENSMUSG00000031304	Il2rg	186.048	0.4107	-0.543733	0.324664	0.390225	-0.532098	0.248408	1.35698e-12	2.16674e-16	0.00631575	dominant	1-11
ENSMUSG00000031309	Rps6ka3	67.8231	-0.325883	-0.973001	0.638445	-0.215085	-0.927881	0.353783	0.0407758	3.7865e-11	0.0280984	buffering	-1-11
ENSMUSG00000031367	Ap1s2	39.7368	-0.765609	1.01775	-0.574947	-0.712171	0.979962	-0.279763	6.45855e-08	2.92451e-14	0.05226	dominant	-11-1
ENSMUSG00000031446	Cul4a	250.2	-0.0486958	0.395881	0.294092	-0.0394666	0.375498	0.217718	0.603847	4.57643e-10	0.0141167	synergy	011
ENSMUSG00000031448	Adprhl1	2.13665	0.0361786	1.92467	3.48106	0.00278668	0.638454	0.392046	0.981633	0.0404138	0.0159484	synergy	011
ENSMUSG00000031451	Gas6	5.80039	0.10449	-3.63014	2.67126	0.017767	-3.31657	0.621293	0.895706	3.12428e-08	0.0121639	buffering	0-11
ENSMUSG00000031490	Eif4ebp1	274.63	-0.193519	-0.203749	0.346036	-0.168141	-0.176401	0.273616	0.00403095	0.00432371	0.00278235	buffering	0-11
ENSMUSG00000031556	Tm2d2	186.978	0.106171	0.147455	-0.294118	0.0881834	0.124548	-0.216063	0.161353	0.0482061	0.0154942	synergy	00-1
ENSMUSG00000031583	Wrn	162.648	0.159094	0.0194117	0.3563	0.12358	0.0141969	0.234068	0.0953148	0.889547	0.0280984	synergy	001
ENSMUSG00000031584	Gsr	108.201	-0.181527	0.128966	0.379156	-0.135018	0.0926491	0.225555	0.0949951	0.28609	0.0461745	synergy	001
ENSMUSG00000031616	Ednra	71.7386	0.969464	-0.686175	0.781874	0.937939	-0.628898	0.604051	9.55427e-14	1.22409e-05	0.00235843	dominant	1-11
ENSMUSG00000031749	St3gal2	15.895	0.585547	0.298142	-1.09959	0.288456	0.110075	-0.436134	0.0416282	0.391734	0.0361286	buffering	10-1
ENSMUSG00000031762	Mt2	117.636	0.286801	-0.830223	0.394509	0.256941	-0.81701	0.299745	4.70724e-05	2.44404e-27	0.00407151	dominant	1-11
ENSMUSG00000031781	Ciapin1	340.141	-0.14766	0.192597	0.301999	-0.127049	0.16929	0.235606	0.0253616	0.00337539	0.00567467	synergy	001
ENSMUSG00000031785	Adgrg1	2109.13	0.744891	-1.41676	0.965385	0.742089	-1.41454	0.957421	2.77423e-107	2.4665e-300	3.40973e-72	dominant	1-11
ENSMUSG00000031792	Usb1	54.1315	-0.286877	-0.127785	0.545439	-0.190775	-0.0733318	0.281238	0.0575756	0.497458	0.0460747	buffering	-101
ENSMUSG00000031799	Tpm4	286.972	-0.215656	-0.658543	-0.992505	-0.193472	-0.65101	-0.972023	0.00033627	4.44924e-29	8.21767e-29	synergy	-1-1-1
ENSMUSG00000031812	Map1lc3b	419.407	0.276832	0.211625	0.283129	0.254439	0.186315	0.210636	3.79598e-06	0.00160153	0.0147793	synergy	111
ENSMUSG00000031813	Mvb12a	191.029	0.184499	-0.041317	-0.329349	0.14455	-0.029884	-0.193059	0.052863	0.760551	0.0670053	synergy	00-1
ENSMUSG00000031822	Gse1	69.6088	0.22746	-0.433301	0.425985	0.156982	-0.361447	0.1991	0.0876064	0.000738845	0.0957176	dominant	1-11
ENSMUSG00000031862	Atp13a1	126.177	0.00405657	-0.0375753	-0.399511	0.00270508	-0.0253259	-0.227328	0.982155	0.815377	0.0519893	synergy	00-1
ENSMUSG00000032018	Sc5d	171.144	-0.2379	-0.44025	0.37619	-0.210146	-0.420337	0.298505	0.000479861	1.46563e-10	0.00200485	buffering	-1-11
ENSMUSG00000032030	Cul5	95.5845	-0.169288	-0.306471	0.346564	-0.126584	-0.252466	0.191509	0.111737	0.00237379	0.0790222	buffering	0-11
ENSMUSG00000032089	Il10ra	23.7404	0.652012	1.3892	-2.02146	0.286024	1.24861	-1.65535	0.0517459	4.36549e-06	2.80662e-05	buffering	11-1
ENSMUSG00000032120	C2cd2l	9.03898	0.00825628	-0.256006	-1.10273	0.00249575	-0.0874323	-0.315862	0.985322	0.498234	0.0658556	synergy	00-1
ENSMUSG00000032231	Anxa2	2227.11	0.259917	-0.722798	-0.351316	0.247257	-0.718397	-0.316604	2.18346e-09	9.04382e-60	1.63875e-06	dominant	1-1-1
ENSMUSG00000032278	Paqr5	91.2386	1.95915	-0.632508	0.78458	1.93886	-0.592872	0.709815	7.02799e-101	8.29832e-07	1.03436e-05	dominant	1-11
ENSMUSG00000032294	Pkm	2452.31	0.113616	-0.127212	-0.317806	0.0969701	-0.109096	-0.256594	0.0927243	0.0671958	0.00232552	synergy	00-1
ENSMUSG00000032353	Tmed3	181.673	0.463662	0.53379	-0.74507	0.443745	0.523386	-0.723601	1.42858e-15	5.33382e-18	1.48471e-16	buffering	11-1
ENSMUSG00000032377	Plscr4	31.8946	0.552553	-1.92579	0.826224	0.443247	-1.89691	0.504208	0.000360935	1.65788e-25	0.0132081	dominant	1-11
ENSMUSG00000032392	Parp16	58.2462	0.982663	-0.912224	0.905271	0.953493	-0.863437	0.781301	4.96301e-15	2.88856e-09	0.000145113	dominant	1-11
ENSMUSG00000032413	Rasa2	71.3717	-0.726379	-0.234227	0.637597	-0.696848	-0.167302	0.520127	2.1651e-12	0.0686915	0.000844161	buffering	-1-11
ENSMUSG00000032497	Lrrfip2	58.8802	-0.355271	-0.6018	0.524691	-0.274676	-0.561817	0.302331	0.00453365	1.36884e-06	0.0301283	buffering	-1-11
ENSMUSG00000032527	Pccb	111.106	0.234587	-0.356264	0.389854	0.1831	-0.299746	0.229439	0.0221676	0.000680328	0.0461169	dominant	1-11
ENSMUSG00000032562	Gnai2	468.287	-0.052428	0.0445166	-0.200039	-0.0462029	0.0391636	-0.14881	0.410216	0.51102	0.0402365	synergy	00-1
ENSMUSG00000032640	Chsy1	286.437	-0.0631647	-0.617598	0.3359	-0.0505674	-0.607556	0.25087	0.497051	3.36704e-20	0.00826552	buffering	0-11
ENSMUSG00000032648	Pygm	3.33823	-0.108562	-1.59639	2.29732	-0.0133666	-0.616662	0.192816	0.917006	0.0358477	0.0851763	buffering	0-11
ENSMUSG00000032712	2810474O19Rik	104.692	-0.225905	0.356996	0.355426	-0.171253	0.303046	0.190177	0.0381005	0.000473146	0.0861593	dominant	-111
ENSMUSG00000032864	Rag2	248.546	-0.242696	-0.978421	-0.414712	-0.208237	-0.965816	-0.315908	0.00178353	1.45529e-39	0.00363519	synergy	-1-1-1
ENSMUSG00000032905	Atg12	570.265	0.286279	0.38553	0.250585	0.268451	0.369538	0.18962	6.32117e-08	2.33648e-12	0.0169214	synergy	111
ENSMUSG00000032946	Rasgrp2	286.932	0.35955	0.131447	0.395521	0.339223	0.111271	0.339764	4.14782e-10	0.0740368	7.30331e-05	synergy	101
ENSMUSG00000033307	Mif	610.164	-0.00744667	-0.139212	-0.214985	-0.00664083	-0.127174	-0.171873	0.924985	0.00487482	0.0108029	synergy	00-1
ENSMUSG00000033355	Rtp4	22.3863	-0.0503503	-4.24029	1.65314	-0.0233774	-4.15963	1.29603	0.861175	4.48034e-44	0.00035463	buffering	0-11
ENSMUSG00000033446	Lpar6	111.566	0.273903	0.926001	-0.926939	0.211197	0.904356	-0.872478	0.0144978	6.49819e-21	1.68959e-09	buffering	11-1
ENSMUSG00000034203	Chchd4	440.852	-0.341836	-0.0639075	0.320492	-0.325521	-0.054704	0.268614	2.065e-11	0.385041	0.000602947	buffering	-101
ENSMUSG00000034379	Wdr5b	33.7267	0.133814	0.322164	-0.670887	0.063481	0.182904	-0.286585	0.5853	0.118241	0.0601828	synergy	00-1
ENSMUSG00000034751	Mast4	20.4613	-0.111086	0.718412	-0.884761	-0.0426048	0.59808	-0.398577	0.737906	0.000899687	0.036607	buffering	01-1
ENSMUSG00000034801	Sos2	93.6657	-0.0835881	-0.695792	0.560683	-0.0557031	-0.672502	0.430242	0.564143	2.79304e-11	0.00259254	buffering	0-11
ENSMUSG00000034853	Acot11	35.4644	0.498204	-0.1059	-0.607813	0.364902	-0.0511151	-0.235091	0.00309321	0.673529	0.0898541	buffering	10-1
ENSMUSG00000034855	Cxcl10	8.32612	-1.3179	2.51622	1.77979	-0.430369	2.35768	0.217318	0.0334628	8.23306e-08	0.0933892	dominant	-111
ENSMUSG00000034957	Cebpa	30.5891	0.0887801	0.734288	0.730932	0.0393209	0.654924	0.365344	0.752584	7.65289e-05	0.0350125	synergy	011
ENSMUSG00000034993	Vat1	31.7189	0.250465	-1.25893	1.00091	0.158075	-1.21484	0.880356	0.114869	9.8743e-16	3.8351e-05	buffering	0-11
ENSMUSG00000035004	Igsf6	125.108	-2.59931	2.58161	0.93675	-2.54506	2.57032	0.817912	5.6424e-73	1.0686e-99	7.30331e-05	dominant	-111
ENSMUSG00000035024	Ncapd3	423.483	0.0713141	-0.185072	0.249299	0.0622034	-0.167632	0.19677	0.26352	0.000839906	0.00864016	synergy	001
ENSMUSG00000035232	Pdk3	91.2529	0.0174369	-0.196679	-0.429042	0.0107516	-0.131804	-0.209431	0.930379	0.166656	0.0827974	synergy	00-1
ENSMUSG00000035311	Gnptab	170.622	-0.0813609	0.18126	-0.447678	-0.0586915	0.139076	-0.329561	0.502085	0.0813473	0.00528501	synergy	00-1
ENSMUSG00000035621	Midn	52.8158	-0.0497937	-0.465611	0.565412	-0.0262217	-0.360666	0.259294	0.835698	0.00397859	0.0629728	buffering	0-11
ENSMUSG00000035711	Dok3	200.814	-0.153127	0.071213	-0.270615	-0.12569	0.0562716	-0.169544	0.0555107	0.467416	0.074191	synergy	00-1
ENSMUSG00000035757	Selenoo	10.5117	0.330108	0.635206	-0.988815	0.121315	0.40232	-0.340546	0.304	0.0214883	0.0565219	buffering	01-1
ENSMUSG00000035953	Tmem55b	29.1361	-0.0643294	0.692942	-0.814846	-0.0307543	0.631492	-0.572118	0.807927	1.97551e-05	0.00567101	buffering	01-1
ENSMUSG00000036026	Tmem63b	29.8574	-4.41603e-05	-0.683886	0.968954	-1.65364e-05	-0.511584	0.492676	0.99981	0.00508121	0.0216215	buffering	0-11
ENSMUSG00000036040	Adamtsl2	2.74104	0.988583	-2.28798	4.56945	0.0738511	-0.493665	0.257351	0.456833	0.0734148	0.0166358	buffering	0-11
ENSMUSG00000036067	Slc2a6	187.822	-0.352584	0.703618	0.513139	-0.292213	0.682408	0.372984	0.000815191	1.8449e-12	0.00538013	dominant	-111
ENSMUSG00000036111	Lmo1	92.7509	-0.364951	0.0507146	-0.546998	-0.308098	0.0339985	-0.416478	0.000334017	0.745949	0.00291259	synergy	-10-1
ENSMUSG00000036172	Cd200r3	1.65706	-2.33863	-2.95664	3.59069	-0.559016	-1.6533	0.132329	0.0147962	0.00524858	0.0721324	buffering	-1-11
ENSMUSG00000036352	Ubac1	98.52	0.41996	-0.694718	-0.471396	0.376155	-0.674881	-0.329949	2.0124e-06	5.86149e-13	0.00864016	dominant	1-1-1
ENSMUSG00000036356	Csgalnact1	52.4837	-0.0178572	-2.41934	1.13641	-0.00690925	-2.38452	0.780766	0.961567	1.18104e-28	0.00432752	buffering	0-11
ENSMUSG00000036452	Arhgap26	129.711	-0.0602224	1.25082	-0.428294	-0.0416655	1.23776	-0.299427	0.668031	1.17974e-50	0.0103569	buffering	01-1
ENSMUSG00000036552	Ermard	49.0727	0.0944826	0.333403	-0.513833	0.0549366	0.240874	-0.264421	0.612862	0.0200697	0.0508533	buffering	01-1
ENSMUSG00000036606	Plxnb2	128.145	0.150515	1.17211	-0.640467	0.0903911	1.14271	-0.46264	0.369309	7.35006e-22	0.00529016	buffering	01-1
ENSMUSG00000036613	Eipr1	196.862	-0.168191	0.0253199	0.304007	-0.135309	0.0191411	0.190609	0.0520785	0.842764	0.0565948	synergy	001
ENSMUSG00000036634	Mag	16.9021	0.587876	0.154611	-0.866699	0.340845	0.0566998	-0.266407	0.0185199	0.660572	0.0861029	buffering	10-1
ENSMUSG00000036644	Tbc1d9b	303.966	0.260137	-0.186521	0.355556	0.226177	-0.151776	0.254697	0.000650477	0.0339304	0.0121639	synergy	101
ENSMUSG00000036718	Micall2	44.0489	0.33521	0.73102	0.907363	0.190194	0.661942	0.710232	0.0904011	2.93481e-05	0.00172017	synergy	111
ENSMUSG00000036768	Kif15	400.033	0.0861743	0.172598	-0.25666	0.0735216	0.152733	-0.19272	0.212103	0.00531222	0.0175889	synergy	00-1
ENSMUSG00000036792	Mbd5	47.7945	0.144156	-0.312153	0.560927	0.0743842	-0.186121	0.217866	0.50264	0.10138	0.0995745	synergy	001
ENSMUSG00000036882	Arhgap33	10.3038	0.5517	0.401381	-1.07422	0.232942	0.157354	-0.322335	0.0819081	0.243712	0.0629808	buffering	10-1
ENSMUSG00000036908	Unc93b1	265.99	-0.920591	1.61041	-0.354152	-0.904762	1.60098	-0.185331	2.29352e-24	8.80141e-71	0.093512	dominant	-11-1
ENSMUSG00000036986	Pml	206.578	0.862247	0.0931532	0.551235	0.849014	0.0661215	0.46612	1.1231e-26	0.464927	0.000234827	synergy	101
ENSMUSG00000037161	Mgarp	13.3003	1.15018	-2.62751	-1.84497	0.947393	-2.51795	-0.563326	0.000265701	2.26135e-11	0.0211241	dominant	1-1-1
ENSMUSG00000037211	Spry1	17.9884	-0.00489485	-1.967	1.14546	-0.00189327	-1.91802	0.70769	0.989108	4.38717e-16	0.00778641	buffering	0-11
ENSMUSG00000037257	Aagab	234.34	-0.229881	0.222339	-0.370814	-0.195766	0.187169	-0.274187	0.00319872	0.00652599	0.00724497	dominant	-11-1
ENSMUSG00000037376	Trmt6	139.141	-0.376981	-0.038051	0.38379	-0.322928	-0.0256658	0.212654	0.000136842	0.813158	0.0622879	buffering	-101
ENSMUSG00000037379	Spon2	1.93873	0.561209	0.376738	4.50549	0.0440185	0.0406949	1.14152	0.671584	0.794838	0.0018282	synergy	001
ENSMUSG00000037400	Atp11b	379.386	-0.275459	-0.427869	0.296239	-0.256655	-0.413924	0.235697	3.98817e-07	2.22921e-14	0.00413679	buffering	-1-11
ENSMUSG00000037419	Endod1	342.255	-0.283157	0.408142	-0.326645	-0.256555	0.386995	-0.24519	1.77821e-05	7.16585e-10	0.00837028	dominant	-11-1
ENSMUSG00000037548	H2-DMb2	22.0138	0.560856	1.12602	-1.04121	0.372396	1.0545	-0.78593	0.00744829	5.71824e-09	0.00225884	buffering	11-1
ENSMUSG00000037572	Wdhd1	252.953	0.114378	0.204753	-0.285423	0.0923155	0.173765	-0.189804	0.172442	0.00821801	0.0455227	buffering	01-1
ENSMUSG00000037649	H2-DMa	775.38	0.204455	0.682745	-0.268621	0.19303	0.679254	-0.237557	4.97968e-07	3.00795e-66	9.36647e-05	buffering	11-1
ENSMUSG00000037697	Ddhd1	23.5278	0.302495	0.189237	-0.642382	0.173464	0.0983605	-0.280997	0.111807	0.38292	0.0601828	synergy	00-1
ENSMUSG00000037710	Cisd1	162.388	-0.120437	-0.205139	-0.26244	-0.099163	-0.175629	-0.16849	0.122876	0.00617035	0.0689093	synergy	0-1-1
ENSMUSG00000037736	Limch1	114.018	0.188926	-2.66962	0.560837	0.142138	-2.6604	0.405638	0.0763051	1.19802e-131	0.00539513	buffering	0-11
ENSMUSG00000037822	Smim14	155.442	0.234084	0.688795	-0.579025	0.197718	0.677162	-0.529942	0.00383592	7.16735e-21	1.26945e-06	buffering	11-1
ENSMUSG00000037936	Scarb1	140.859	-0.00362896	0.213283	-0.324574	-0.00261511	0.169935	-0.190037	0.981372	0.0268628	0.0697544	buffering	01-1
ENSMUSG00000037999	Arap2	54.9527	-0.605945	0.714469	0.594583	-0.519732	0.672845	0.325261	2.52187e-05	2.64345e-07	0.0324389	dominant	-111
ENSMUSG00000038039	Gcc2	94.3679	-0.146562	-0.224964	0.446365	-0.102912	-0.166616	0.284958	0.23246	0.0559999	0.0208837	buffering	0-11
ENSMUSG00000038055	Dexi	7.66859	0.644853	0.426577	-1.45951	0.229881	0.132559	-0.472932	0.0960736	0.340223	0.0325849	buffering	10-1
ENSMUSG00000038059	Smim3	68.197	0.310379	-0.223835	0.64692	0.220239	-0.13953	0.464493	0.0254823	0.172907	0.00544382	synergy	101
ENSMUSG00000038121	Fam210a	192.252	0.206151	-0.068627	0.386834	0.176784	-0.0542757	0.309727	0.00455894	0.484298	0.00143557	synergy	101
ENSMUSG00000038156	Spon1	8.34406	1.52335	-2.35816	-2.64127	1.32488	-2.18919	-1.07359	8.5297e-06	6.04862e-07	0.00399072	dominant	1-1-1
ENSMUSG00000038227	Hoxa9	308.935	0.0494493	-1.70674	0.348275	0.0407399	-1.70257	0.271592	0.571447	1.35132e-157	0.00367319	buffering	0-11
ENSMUSG00000038271	Iffo1	45.4763	0.328926	0.384461	-0.650394	0.220888	0.278119	-0.408186	0.0345938	0.0138294	0.014531	buffering	11-1
ENSMUSG00000038301	Snx10	259.601	-0.186863	-0.291404	0.346653	-0.155826	-0.256594	0.251052	0.0171748	0.000161374	0.0115493	buffering	0-11
ENSMUSG00000038324	Trpc4ap	286.781	0.174492	0.318714	-0.244746	0.147639	0.290122	-0.153264	0.0168741	4.36549e-06	0.0935909	buffering	01-1
ENSMUSG00000038370	Pcp4l1	53.5557	-1.27501	0.765777	0.692926	-1.24567	0.731576	0.514746	1.04836e-23	2.06405e-09	0.0038551	dominant	-111
ENSMUSG00000038412	Higd1a	85.235	-0.0814877	-0.363173	-0.451383	-0.0602469	-0.320449	-0.334852	0.473181	5.39024e-05	0.00461681	synergy	0-1-1
ENSMUSG00000038508	Gdf15	2.74287	-0.35571	-1.81401	3.98443	-0.0344813	-0.46961	0.734959	0.754668	0.0723757	0.00468364	buffering	0-11
ENSMUSG00000038542	Pcid2	200.219	-0.131217	0.112102	0.384585	-0.103347	0.0874133	0.288376	0.147555	0.251899	0.00538013	synergy	001
ENSMUSG00000038587	Akap12	2.56867	2.27244	-0.168197	-3.06808	1.18322	-0.0210711	-0.211	0.00177513	0.894049	0.050514	buffering	10-1
ENSMUSG00000038604	Ripor1	323.081	0.0967728	-0.245647	0.337655	0.0806396	-0.218976	0.269832	0.199603	0.000239266	0.00237025	buffering	0-11
ENSMUSG00000038642	Ctss	84.9607	-1.20572	1.38204	-0.765912	-1.18474	1.36537	-0.679446	2.07085e-29	3.28957e-41	4.43747e-05	dominant	-11-1
ENSMUSG00000038679	Trps1	281.752	0.165306	-0.456544	-0.483026	0.123384	-0.421042	-0.362697	0.121206	1.14197e-06	0.00370957	synergy	0-1-1
ENSMUSG00000038991	Txndc5	405.625	0.0732518	-0.0855083	-0.276734	0.0592233	-0.0693339	-0.188593	0.40427	0.331094	0.0402365	synergy	00-1
ENSMUSG00000039031	Arhgap18	604.008	-0.154257	-0.9494	0.345604	-0.143506	-0.945401	0.315455	0.000220358	4.33418e-118	2.45929e-07	buffering	0-11
ENSMUSG00000039067	Psmd7	813.594	-0.0100743	-0.087318	0.306494	-0.00898111	-0.0785679	0.272645	0.898089	0.108676	2.36227e-05	synergy	001
ENSMUSG00000039109	F13a1	2458.01	-0.91388	0.884414	0.560252	-0.910088	0.879376	0.542445	1.65712e-98	9.5383e-82	2.05298e-15	dominant	-111
ENSMUSG00000039115	Itga9	66.5337	0.0177041	0.204448	0.70395	0.00914275	0.116259	0.475882	0.946523	0.278636	0.00845621	synergy	001
ENSMUSG00000039126	Prune2	155.382	0.217439	-1.94805	1.12488	0.14479	-1.93545	1.04931	0.123699	1.82038e-56	2.87604e-09	buffering	0-11
ENSMUSG00000039167	Adgrl4	1507.05	0.156591	-2.00239	0.484316	0.0931085	-1.9897	0.216587	0.35755	1.91262e-57	0.0883105	buffering	0-11
ENSMUSG00000039236	Isg20	15.1493	0.225762	-1.57674	0.906806	0.0899632	-1.49392	0.280137	0.442742	8.20048e-10	0.0790222	buffering	0-11
ENSMUSG00000039382	Wdr45	45.8089	0.60064	0.324068	-0.430596	0.546021	0.237436	-0.199998	1.52669e-07	0.018433	0.0957176	buffering	11-1
ENSMUSG00000039480	Nt5dc1	156.876	0.127379	-0.23719	0.452717	0.096307	-0.191178	0.349236	0.212705	0.0135132	0.00250487	buffering	0-11
ENSMUSG00000039578	Ccser1	1.80078	1.67367	0.845764	-4.0812	0.251893	0.112369	-0.350069	0.0838903	0.463001	0.0137378	buffering	10-1
ENSMUSG00000039616	Mocos	30.1057	1.3673	0.356196	1.36854	1.26665	0.133849	0.986204	2.01624e-08	0.308352	0.00213987	synergy	101
ENSMUSG00000039637	Coro7	320.977	0.0405857	0.107839	-0.309945	0.0328756	0.0893707	-0.232585	0.674402	0.17764	0.00994371	synergy	00-1
ENSMUSG00000039781	Cep131	35.7163	0.243967	0.687005	-0.927908	0.11989	0.598317	-0.669142	0.281729	0.000245901	0.00402167	buffering	01-1
ENSMUSG00000039899	Fgl2	7.89139	-0.214344	-0.0903295	1.5742	-0.0467042	-0.0213863	0.50355	0.706603	0.884425	0.0284153	synergy	001
ENSMUSG00000039960	Rhou	2.56729	-0.362788	0.72386	2.32077	-0.0427645	0.138624	0.290189	0.707072	0.368478	0.048908	synergy	001
ENSMUSG00000039994	Timeless	248.973	0.119298	0.317312	-0.276735	0.0954919	0.284973	-0.175518	0.165823	1.97892e-05	0.0654507	buffering	01-1
ENSMUSG00000039997	Ifi203	166.939	0.0535933	-0.484678	-0.355535	0.041548	-0.46507	-0.252825	0.614787	1.09978e-10	0.0132181	synergy	0-1-1
ENSMUSG00000040188	Scamp2	276.895	-0.198027	-0.0253301	0.259639	-0.172021	-0.020409	0.174186	0.00354488	0.81218	0.0538521	synergy	001
ENSMUSG00000040234	Tm7sf3	208.037	-0.1225	0.594881	-0.379456	-0.0960411	0.582429	-0.283558	0.182107	4.1914e-16	0.00577444	buffering	01-1
ENSMUSG00000040325	Dcaf1	192.228	-0.00175184	-0.693682	0.481107	-0.00124229	-0.676988	0.370551	0.990621	4.2132e-15	0.00246439	buffering	0-11
ENSMUSG00000040374	Pex2	169.857	0.00205867	0.110842	0.285171	0.00158341	0.0876891	0.181891	0.986506	0.236261	0.0593974	synergy	001
ENSMUSG00000040447	Spns2	27.4355	0.89046	-2.27937	1.65937	0.810582	-2.23488	1.44712	2.71316e-06	1.71608e-20	3.68468e-06	dominant	1-11
ENSMUSG00000040511	Pvr	92.177	-0.495425	-2.01357	0.767942	-0.453183	-2.00531	0.699559	3.03798e-08	7.93888e-88	5.17281e-06	buffering	-1-11
ENSMUSG00000040584	Abcb1a	57.3865	1.77955	-3.34899	0.82191	1.73226	-3.30345	0.293308	2.68253e-33	2.24909e-45	0.0684574	dominant	1-11
ENSMUSG00000040613	Apobec1	87.2653	0.112511	-0.182983	0.539136	0.0678911	-0.114463	0.318292	0.507297	0.253722	0.0254424	synergy	001
ENSMUSG00000040699	Limd2	251.942	-0.42433	0.560058	0.243143	-0.399486	0.549303	0.150911	5.08033e-11	1.15571e-17	0.0992049	dominant	-111
ENSMUSG00000040865	Ino80d	237.036	0.247472	-0.206973	0.352959	0.205397	-0.163714	0.224477	0.00486442	0.0342489	0.036607	dominant	1-11
ENSMUSG00000041168	Lonp1	332.058	0.15071	0.0529511	-0.326904	0.119044	0.0399116	-0.21119	0.0953148	0.652046	0.0393924	synergy	00-1
ENSMUSG00000041264	Uspl1	190.825	-0.0804587	-0.152662	0.302949	-0.0611946	-0.120212	0.185495	0.444305	0.108804	0.0646593	synergy	001
ENSMUSG00000041431	Ccnb1	361.572	-0.202646	-0.00470274	0.227181	-0.179881	-0.00387826	0.151001	0.00105543	0.964059	0.0779122	buffering	-101
ENSMUSG00000041468	Gpr12	154.742	0.537946	-3.06686	0.690728	0.515162	-3.05887	0.628476	1.0861e-15	2.26929e-210	5.95125e-06	dominant	1-11
ENSMUSG00000041642	Kif21b	113.083	0.299115	-0.819385	0.456305	0.216064	-0.786356	0.210683	0.0240256	6.22606e-11	0.0888684	dominant	1-11
ENSMUSG00000041920	Slc16a6	92.2855	-0.208895	0.116648	-0.451142	-0.145254	0.075926	-0.245979	0.105532	0.439574	0.0500939	synergy	00-1
ENSMUSG00000042042	Csgalnact2	87.6777	-0.0867956	0.309329	0.502103	-0.0576746	0.245718	0.359276	0.550021	0.00568703	0.00645062	synergy	011
ENSMUSG00000042105	Inpp5f	36.7203	0.268825	0.675782	-0.833546	0.136864	0.589761	-0.521294	0.217448	0.000229608	0.0116393	buffering	01-1
ENSMUSG00000042129	Rassf4	146.272	-0.473925	1.50219	-0.564771	-0.40728	1.48757	-0.407597	2.91742e-05	9.54781e-47	0.00544382	dominant	-11-1
ENSMUSG00000042444	Mindy2	43.8937	-0.0309688	-0.102205	-0.618543	-0.0166212	-0.0565153	-0.344621	0.899712	0.618055	0.0284153	synergy	00-1
ENSMUSG00000042472	Zfp410	198.945	-0.228833	-0.318838	0.287509	-0.196246	-0.284576	0.181094	0.00253554	3.42069e-05	0.0622315	buffering	-1-11
ENSMUSG00000042700	Sipa1l1	519.95	0.704315	-0.179484	0.627552	0.693131	-0.148621	0.593798	9.66851e-29	0.0294003	3.53445e-09	synergy	101
ENSMUSG00000042831	Alkbh6	91.6632	0.219159	0.0259408	-0.384846	0.179366	0.0189449	-0.264894	0.0124703	0.852161	0.0150697	buffering	10-1
ENSMUSG00000042842	Serpinb6b	6.9364	0.560501	-0.446976	1.83492	0.11666	-0.0959617	0.370501	0.324133	0.503107	0.0443946	synergy	001
ENSMUSG00000043015	Nemp2	51.1673	0.29482	0.374404	-0.803284	0.200574	0.277828	-0.68187	0.0443429	0.0105277	0.000322357	buffering	11-1
ENSMUSG00000043051	Disc1	3.46698	0.252701	1.0594	-2.71976	0.0305722	0.296091	-0.373626	0.793311	0.128788	0.0271511	synergy	00-1
ENSMUSG00000043157	Arl11	320.505	0.444487	0.375759	0.322094	0.423302	0.352774	0.248973	8.05495e-14	8.944e-09	0.00543548	synergy	111
ENSMUSG00000043336	Filip1l	24.9886	-0.0513909	0.756752	-1.14135	-0.0175384	0.594573	-0.676734	0.901897	0.00245281	0.00947451	buffering	01-1
ENSMUSG00000043467	Zbtb37	40.1162	-0.0856563	-0.672005	0.652204	-0.0386843	-0.572779	0.234935	0.75539	0.000511902	0.0944355	buffering	0-11
ENSMUSG00000044258	Ctla2a	350.099	1.53666	-1.37443	0.374315	1.53252	-1.36865	0.323009	1.03588e-263	5.00814e-116	6.62599e-05	dominant	1-11
ENSMUSG00000044456	Rin3	175.529	-0.355594	0.832587	0.374901	-0.307325	0.815883	0.23065	0.000124392	8.49876e-22	0.0391931	dominant	-111
ENSMUSG00000044465	Fam160a2	52.71	-0.148253	-0.300251	0.57484	-0.0801368	-0.18562	0.262716	0.458206	0.0919248	0.0622568	buffering	0-11
ENSMUSG00000044501	Zfp758	23.243	-0.0959601	-0.989728	1.13507	-0.0385687	-0.892334	0.845303	0.761404	8.85699e-06	0.00225884	buffering	0-11
ENSMUSG00000044734	Serpinb1a	1561.2	-0.483751	0.621146	0.39465	-0.475494	0.617793	0.370235	3.98741e-39	1.52076e-57	9.91245e-11	dominant	-111
ENSMUSG00000044986	Tst	61.5706	0.28625	-0.159669	0.460772	0.197601	-0.0950887	0.203838	0.0432703	0.361399	0.0981201	synergy	101
ENSMUSG00000045092	S1pr1	1.90252	-1.66739	-0.0678804	2.75011	-0.299078	-0.00886566	0.165088	0.0637579	0.956292	0.0818161	buffering	-101
ENSMUSG00000045312	Lhfpl2	43.3227	0.796117	0.933545	-0.676222	0.700833	0.859464	-0.239066	1.83021e-05	1.18784e-06	0.0933892	buffering	11-1
ENSMUSG00000045409	Trim39	40.2975	0.539904	0.199292	-0.753216	0.432977	0.109246	-0.519492	0.000375908	0.31822	0.00708299	buffering	10-1
ENSMUSG00000045414	1190002N15Rik	56.8108	-0.0213198	-1.19641	-0.617127	-0.0128158	-1.16697	-0.400149	0.918277	3.04669e-22	0.0125145	synergy	0-1-1
ENSMUSG00000045730	Adrb2	347.478	0.617143	-0.401338	-0.461429	0.602486	-0.376681	-0.398705	1.02625e-23	1.38682e-08	4.85944e-05	dominant	1-1-1
ENSMUSG00000045928	4933440M02Rik	3.96783	0.139414	-0.535526	1.83248	0.0209995	-0.107421	0.218252	0.870409	0.463072	0.0911788	synergy	001
ENSMUSG00000046006	Gapt	290.414	-1.36875	-0.00419893	0.301207	-1.35908	-0.00316033	0.17948	2.98551e-84	0.974853	0.0760423	buffering	-101
ENSMUSG00000046031	Fam26f	28.6234	-0.535704	-0.149858	0.557516	-0.420987	-0.0788265	0.219205	0.000656946	0.483549	0.0980786	buffering	-101
ENSMUSG00000046157	Tmem229b	87.106	-0.242556	1.82409	-0.783017	-0.167329	1.81427	-0.70566	0.0732383	4.19446e-69	1.4862e-05	dominant	-11-1
ENSMUSG00000046434	Hnrnpa1	117.984	0.0118484	-0.214014	0.232042	0.00969594	-0.187894	0.151089	0.91466	0.00169462	0.0855051	buffering	0-11
ENSMUSG00000046688	Tifa	87.5214	-0.300331	1.51908	-0.441226	-0.218936	1.50404	-0.226051	0.0215081	1.85576e-45	0.065512	dominant	-11-1
ENSMUSG00000046805	Mpeg1	298.092	-2.09134	2.21731	0.447182	-2.07289	2.21242	0.320188	5.89083e-131	1.22869e-168	0.00738748	dominant	-111
ENSMUSG00000047250	Ptgs1	326.065	-0.481053	1.04796	-0.370457	-0.4504	1.03594	-0.264465	9.5511e-11	3.35869e-46	0.0114487	dominant	-11-1
ENSMUSG00000047617	Paxx	90.7173	0.235715	-0.379971	0.514693	0.176813	-0.316294	0.365838	0.0370798	0.000869264	0.00686326	dominant	1-11
ENSMUSG00000047867	Gimap6	154.489	-0.873848	-0.605861	1.15094	-0.859274	-0.585095	1.10947	1.07472e-24	1.10108e-10	1.80214e-17	buffering	-1-11
ENSMUSG00000048163	Selplg	320.738	0.125898	0.939274	-0.377252	0.0969456	0.926194	-0.270179	0.194585	1.8726e-35	0.0104292	buffering	01-1
ENSMUSG00000048915	Efna5	26.6734	-0.560378	-1.82888	0.808374	-0.407179	-1.79488	0.355932	0.00261247	1.7621e-21	0.0443143	buffering	-1-11
ENSMUSG00000048970	C1galt1c1	83.0258	0.118527	0.198182	-0.414937	0.0854146	0.150462	-0.273179	0.307338	0.0671958	0.0189932	synergy	00-1
ENSMUSG00000049625	Tifab	593.564	-0.793742	0.809211	0.354185	-0.787489	0.802234	0.297715	1.06867e-50	7.9327e-49	0.000344301	dominant	-111
ENSMUSG00000049723	Mmp12	654.358	-0.762464	-4.3153	1.25001	-0.727591	-4.30114	1.17253	7.41335e-11	3.97736e-261	1.99705e-10	buffering	-1-11
ENSMUSG00000049881	2810025M15Rik	202.577	-0.451559	-0.366093	0.305438	-0.430333	-0.342042	0.223345	4.05309e-14	2.92638e-08	0.0146159	buffering	-1-11
ENSMUSG00000049950	Rpp38	80.8491	-0.0865913	-0.144968	0.391971	-0.0585878	-0.100571	0.217223	0.53436	0.266207	0.0601237	synergy	001
ENSMUSG00000050075	Gpr171	171.323	0.301469	0.854531	-0.657521	0.268138	0.842945	-0.622412	5.86035e-05	3.86352e-33	4.01216e-09	buffering	11-1
ENSMUSG00000050192	Eif5a2	6.72734	0.23892	0.579891	-1.44584	0.0593409	0.223157	-0.461455	0.628285	0.154149	0.0344116	synergy	00-1
ENSMUSG00000050578	Mmp13	270.858	2.20147	-3.34376	4.10211	2.1613	-3.31476	4.04558	1.09995e-67	6.53911e-71	6.40351e-70	dominant	1-11
ENSMUSG00000050697	Prkaa1	112.896	0.101048	-0.217321	0.360115	0.0729107	-0.167301	0.213247	0.391697	0.0409257	0.052963	buffering	0-11
ENSMUSG00000050721	Plekho2	184.65	0.133395	0.371084	0.427264	0.0926219	0.314407	0.264701	0.289721	0.000470786	0.0283502	synergy	011
ENSMUSG00000050914	Ankrd37	35.0888	-0.064889	-1.56712	0.836742	-0.0329498	-1.53307	0.589442	0.787543	3.88985e-21	0.00542515	buffering	0-11
ENSMUSG00000050965	Prkca	20.8489	0.25609	-2.17914	1.16633	0.109872	-2.13349	0.728353	0.340992	8.21291e-19	0.00724497	buffering	0-11
ENSMUSG00000051124	Gimap9	65.9118	-0.901732	-1.2473	1.69566	-0.877935	-1.22004	1.63539	3.0127e-16	1.01659e-24	3.14643e-22	buffering	-1-11
ENSMUSG00000051390	Zbtb22	13.6311	0.700677	0.429978	-1.28412	0.454909	0.195087	-0.871131	0.00627012	0.155239	0.00383093	buffering	10-1
ENSMUSG00000051397	Tacstd2	47.2555	0.530236	-1.17716	0.95795	0.446308	-1.1342	0.844563	6.35089e-05	3.05473e-15	3.88272e-05	dominant	1-11
ENSMUSG00000051586	Mical3	78.5468	0.167863	0.11196	0.626448	0.0961588	0.0622583	0.383319	0.353343	0.578909	0.0173033	synergy	001
ENSMUSG00000051627	Hist1h1e	405.335	0.409775	0.0785094	-0.261158	0.38665	0.0633788	-0.17201	3.73047e-11	0.385041	0.0594251	buffering	10-1
ENSMUSG00000052013	Btla	383.877	-0.0506908	-0.659753	-0.32012	-0.041248	-0.651142	-0.241093	0.578341	1.1434e-25	0.00845621	synergy	0-1-1
ENSMUSG00000052160	Pld4	50.5509	-0.424607	1.27681	-0.879787	-0.251047	1.22331	-0.572083	0.0379759	2.87455e-13	0.00864016	dominant	-11-1
ENSMUSG00000052271	Bhlha15	19.0944	0.741367	-1.81976	1.26281	0.469714	-1.72913	0.56018	0.00710134	2.05261e-09	0.0208837	dominant	1-11
ENSMUSG00000052336	Cx3cr1	55.8234	-0.00708143	5.27376	-1.08786	-0.00174803	5.20851	-0.332467	0.989814	7.29684e-90	0.0601828	buffering	01-1
ENSMUSG00000052512	Nav2	66.2764	0.391925	0.443189	1.02061	0.266373	0.329251	0.906511	0.0172524	0.00778651	1.80407e-05	synergy	111
ENSMUSG00000052572	Dlg2	252.651	-0.202372	-2.37226	0.312898	-0.185698	-2.36947	0.238687	6.9907e-05	0	0.00745877	buffering	-1-11
ENSMUSG00000052593	Adam17	273.802	0.190121	-0.308427	0.922704	0.155834	-0.269516	0.892379	0.022863	0.000189125	4.30801e-17	buffering	0-11
ENSMUSG00000052712	BC004004	314.662	0.0902416	0.368851	-0.294971	0.0773692	0.351951	-0.238605	0.178132	2.01769e-11	0.00292652	buffering	01-1
ENSMUSG00000053310	Nrgn	217.077	0.634279	-1.07769	1.33489	0.617195	-1.06376	1.30951	1.96438e-20	1.8386e-41	1.56391e-34	dominant	1-11
ENSMUSG00000053510	Nrd1	353.256	0.099291	0.249008	-0.317003	0.0793084	0.216341	-0.22405	0.259294	0.000982216	0.0195378	buffering	01-1
ENSMUSG00000053580	Tanc2	11.528	-0.984227	-1.04389	1.54938	-0.597424	-0.710391	0.570954	0.00696672	0.0064641	0.0215416	buffering	-1-11
ENSMUSG00000053617	Sh3pxd2a	4.07885	-0.242749	1.32383	-2.06127	-0.0400945	0.891267	-0.487212	0.738917	0.00490598	0.0254331	buffering	01-1
ENSMUSG00000053774	Ubxn7	312.877	0.141341	-0.395969	0.298558	0.110566	-0.362594	0.177526	0.127554	1.36287e-06	0.0786693	buffering	0-11
ENSMUSG00000053799	Exoc6	436.615	-0.0401578	0.337556	-0.237636	-0.0325687	0.313041	-0.154066	0.677002	1.71035e-07	0.0826774	buffering	01-1
ENSMUSG00000053819	Camk2d	49.3745	-0.0588365	-2.61648	1.48017	-0.0327993	-2.5974	1.38123	0.779427	6.45413e-61	1.71678e-10	buffering	0-11
ENSMUSG00000053931	Cnn3	530.603	-0.300472	0.182985	-0.316501	-0.288124	0.168795	-0.279181	5.2907e-12	0.000186094	3.62713e-05	synergy	-10-1
ENSMUSG00000054604	Cggbp1	329.088	-0.504361	-0.396684	0.27327	-0.486256	-0.376874	0.193573	1.01621e-18	2.46246e-10	0.0295959	buffering	-1-11
ENSMUSG00000054715	Zscan22	83.8406	0.330603	0.323176	-0.564365	0.223454	0.214023	-0.279677	0.032147	0.0491272	0.0506327	buffering	11-1
ENSMUSG00000054733	Msra	182.594	-0.0149728	0.480835	0.35368	-0.0111433	0.459187	0.245991	0.915984	7.12626e-10	0.0167791	synergy	011
ENSMUSG00000054808	Actn4	372.989	0.124436	-0.217951	0.241588	0.103003	-0.1887	0.152301	0.103817	0.00280989	0.0933753	buffering	0-11
ENSMUSG00000054920	Klhl5	240.383	0.0352721	-0.271672	0.280213	0.027626	-0.237943	0.180998	0.746296	0.000356555	0.057115	buffering	0-11
ENSMUSG00000055116	Arntl	237.13	0.280647	0.307098	0.487717	0.245599	0.269192	0.417202	0.000288041	0.000159155	0.000100071	synergy	111
ENSMUSG00000055322	Tns1	8.05891	0.56455	0.359646	2.5302	0.109418	0.0742557	1.53655	0.350467	0.603824	0.000957427	synergy	001
ENSMUSG00000056153	Socs6	74.8399	0.454407	-0.893101	-0.504585	0.403454	-0.868134	-0.331111	2.82971e-06	6.39672e-17	0.0141144	dominant	1-1-1
ENSMUSG00000056215	Lrguk	14.1655	0.262576	-2.23744	1.47109	0.0772733	-2.14917	0.622902	0.518854	6.77524e-11	0.0173033	buffering	0-11
ENSMUSG00000056220	Pla2g4a	454.11	-0.144279	-0.330692	0.310891	-0.120016	-0.302453	0.225097	0.0566659	1.89524e-06	0.0156394	buffering	0-11
ENSMUSG00000056268	Dennd1b	89.8805	-0.188285	-0.592058	0.458695	-0.127591	-0.557376	0.247706	0.159879	3.2617e-07	0.0506546	buffering	0-11
ENSMUSG00000056529	Ptafr	64.2827	-1.12759	-1.3584	1.32473	-1.09179	-1.32027	1.21413	2.12007e-15	9.93212e-19	4.89346e-08	buffering	-1-11
ENSMUSG00000056592	Zfp658	71.8509	-0.331002	-0.387474	-0.540613	-0.2167	-0.270447	-0.217536	0.0411647	0.0202296	0.0972791	synergy	-1-1-1
ENSMUSG00000056629	Fkbp2	257.854	0.0922322	-0.0459644	-0.213224	0.0785537	-0.0385125	-0.14194	0.180709	0.586924	0.0892129	synergy	00-1
ENSMUSG00000056749	Nfil3	29.9748	0.168329	1.25163	-0.719656	0.0695238	1.18359	-0.245121	0.55817	1.76621e-10	0.0927225	buffering	01-1
ENSMUSG00000056888	Glipr1	1158.34	-0.109978	1.07231	-0.338882	-0.102187	1.06953	-0.316227	0.00652914	2.88204e-205	1.68959e-09	buffering	01-1
ENSMUSG00000057098	Ebf1	240.831	0.128219	-2.0958	1.28374	0.0994767	-2.09041	1.25345	0.175799	1.91434e-140	1.35879e-27	buffering	0-11
ENSMUSG00000057177	Gsk3a	14.3323	0.284824	0.270382	-0.89983	0.114083	0.111108	-0.320591	0.328556	0.371124	0.0601828	synergy	00-1
ENSMUSG00000057406	Nsd2	517.652	0.090183	-0.0828184	-0.227938	0.0767586	-0.0702629	-0.158234	0.193848	0.262584	0.0565219	synergy	00-1
ENSMUSG00000057666	Gapdh	318.711	0.0432374	-0.22295	-0.217159	0.037019	-0.202758	-0.153104	0.570894	0.000108121	0.0560965	synergy	0-1-1
ENSMUSG00000058135	Gstm1	141.383	0.712969	0.636238	0.71077	0.698201	0.622015	0.67576	2.5335e-22	2.39751e-15	9.49526e-10	synergy	111
ENSMUSG00000058240	Cryzl1	415.632	-0.0755035	-0.297423	0.229944	-0.0643351	-0.276382	0.162644	0.285586	2.69323e-07	0.0472784	buffering	0-11
ENSMUSG00000058794	Nfe2	305.957	0.484199	0.261876	0.306693	0.459801	0.22765	0.211615	1.73407e-13	0.000685946	0.0276377	synergy	111
ENSMUSG00000059060	Rad51b	104.2	0.301062	0.633028	-0.576681	0.23435	0.607759	-0.448851	0.00828033	1.78168e-09	0.0021233	buffering	11-1
ENSMUSG00000059278	Naa38	123.566	0.157404	0.140174	-0.285923	0.13064	0.114369	-0.190279	0.0409462	0.0974834	0.0449703	synergy	00-1
ENSMUSG00000059336	Slc14a1	1.00475	3.15874	3.4803	-4.88954	1.03082	2.56529	-0.495055	0.00196297	0.000720642	0.00544382	buffering	11-1
ENSMUSG00000059498	Fcgr3	248.47	-0.367962	0.473797	0.581393	-0.336428	0.45368	0.535496	5.02573e-07	1.7659e-10	5.19951e-07	dominant	-111
ENSMUSG00000059588	Calcrl	739.73	0.375455	-1.09181	0.599121	0.352737	-1.08294	0.567523	8.57596e-10	5.87736e-66	1.68959e-09	dominant	1-11
ENSMUSG00000059689	Zfp637	119.208	0.203835	0.288232	-0.396952	0.156141	0.234123	-0.249384	0.0484721	0.00453266	0.0300973	buffering	11-1
ENSMUSG00000059791	Nrm	450.877	-0.0306431	0.176002	-0.274829	-0.0265122	0.159171	-0.225497	0.693828	0.00142406	0.0026627	synergy	00-1
ENSMUSG00000059900	Tmem40	116.571	0.15117	-0.239486	0.436367	0.110343	-0.183631	0.293777	0.176427	0.0296079	0.0142495	buffering	0-11
ENSMUSG00000059923	Grb2	107.798	-0.0186172	-0.155073	-0.294225	-0.0138556	-0.121122	-0.168445	0.894912	0.111917	0.0961763	synergy	00-1
ENSMUSG00000060063	Alox5ap	387.321	-0.467656	0.675278	0.295579	-0.453843	0.670132	0.248623	1.42935e-22	3.53945e-44	0.000794427	dominant	-111
ENSMUSG00000060450	Rnf14	140.309	-0.149284	-0.347938	0.362569	-0.111467	-0.299422	0.217454	0.157953	0.000269065	0.0488789	buffering	0-11
ENSMUSG00000060510	Zfp266	279.732	0.0959263	-0.380448	0.296325	0.0766856	-0.352839	0.19927	0.276035	1.53808e-07	0.0378865	buffering	0-11
ENSMUSG00000061143	Maml3	109.251	0.0598341	-0.302472	0.414809	0.0420643	-0.249171	0.275083	0.659563	0.00251235	0.0178111	buffering	0-11
ENSMUSG00000061759	Armt1	180.098	-0.0269824	0.0270284	0.293044	-0.020033	0.020112	0.171669	0.840629	0.837672	0.0884602	synergy	001
ENSMUSG00000062070	Pgk1	185.071	0.0974997	-0.231329	-0.42283	0.0807989	-0.203284	-0.361442	0.206066	0.000922178	8.92535e-05	synergy	0-1-1
ENSMUSG00000062082	Cd200r4	14.6738	-0.513555	-1.93664	2.19844	-0.241516	-1.86841	1.91211	0.067195	4.67418e-12	8.10871e-08	buffering	-1-11
ENSMUSG00000062210	Tnfaip8	496.699	0.326471	0.165092	0.35792	0.309699	0.145993	0.309592	2.70103e-10	0.00736176	6.93746e-05	synergy	101
ENSMUSG00000062580	Timm17a	335.045	-0.267881	-0.350707	0.302422	-0.25019	-0.332875	0.247146	3.23336e-07	2.03163e-10	0.00204725	buffering	-1-11
ENSMUSG00000062908	Acadm	395.766	-0.0532424	0.0476204	0.226274	-0.0447686	0.0399864	0.156714	0.503336	0.568682	0.0585348	synergy	001
ENSMUSG00000063193	Cd300lb	206.485	-0.608654	3.0425	0.777452	-0.556856	3.03484	0.711214	6.45093e-08	2.14375e-215	3.1524e-06	dominant	-111
ENSMUSG00000063229	Ldha	1899.25	0.00756987	-0.476427	-0.270515	0.00622226	-0.463767	-0.196422	0.944888	1.89822e-15	0.0228496	synergy	0-1-1
ENSMUSG00000063234	Gpr84	2.80262	-0.0450088	1.3421	-2.06933	-0.00630727	0.730514	-0.273494	0.96165	0.0151033	0.0596213	buffering	01-1
ENSMUSG00000063334	Krr1	289.201	-0.150872	0.231146	0.247203	-0.128111	0.204632	0.166023	0.031269	0.000611236	0.0594251	synergy	011
ENSMUSG00000063506	Arhgap22	2.61527	0.817036	-3.0609	3.00924	0.158572	-2.63054	0.59106	0.207737	5.97135e-05	0.0110749	buffering	0-11
ENSMUSG00000063524	Eno1	1325.14	0.220128	-0.412644	-0.27123	0.188223	-0.387278	-0.167318	0.00352946	1.75801e-08	0.0809904	dominant	1-1-1
ENSMUSG00000063659	Zbtb18	52.9211	0.156253	1.63909	-0.78632	0.0806706	1.61636	-0.586596	0.464063	1.33381e-30	0.00357146	buffering	01-1
ENSMUSG00000063889	Crem	45.6443	0.658031	-0.609916	0.586446	0.60251	-0.549049	0.332698	1.32177e-07	4.64258e-05	0.0280984	dominant	1-11
ENSMUSG00000064127	Med14	146.081	0.47383	-0.527901	-0.499776	0.417534	-0.488295	-0.323057	4.5442e-06	2.32747e-06	0.0158773	dominant	1-1-1
ENSMUSG00000064267	Hvcn1	4.9924	-0.123179	1.47851	1.48693	-0.0227397	1.25598	0.442177	0.863619	0.000133597	0.0369587	synergy	011
ENSMUSG00000064339	mt-Rnr2	23462.8	-0.00508342	-0.200942	0.213885	-0.00431317	-0.181079	0.149831	0.957944	0.000596978	0.0601828	buffering	0-11
ENSMUSG00000064368	mt-Nd6	393.836	-0.37091	-0.123436	0.359625	-0.31706	-0.0858745	0.187507	0.000169182	0.343619	0.0927225	buffering	-101
ENSMUSG00000067995	Gtf2f2	438.866	-0.0860604	-0.750472	0.571353	-0.0757071	-0.744946	0.552362	0.146739	6.1033e-52	1.3468e-14	buffering	0-11
ENSMUSG00000068101	Cenpm	159.26	0.0187269	0.254184	-0.295022	0.0144827	0.220014	-0.193765	0.880563	0.00102395	0.0457275	buffering	01-1
ENSMUSG00000068129	Cst7	926.493	0.183513	0.308434	-0.268121	0.162391	0.286499	-0.200756	0.00248026	2.13634e-07	0.0159836	buffering	01-1
ENSMUSG00000068394	Cep152	82.1147	0.373904	0.400268	-0.462544	0.289421	0.319165	-0.223797	0.00354913	0.0026136	0.0739662	buffering	11-1
ENSMUSG00000068735	Trp53i11	66.3632	-0.225461	-0.741445	0.528035	-0.143595	-0.70251	0.261269	0.141777	4.68871e-08	0.0559661	buffering	0-11
ENSMUSG00000069089	Cdk7	341.097	-0.00552619	0.0402093	0.21537	-0.00479392	0.0349212	0.161291	0.951199	0.585215	0.0305573	synergy	001
ENSMUSG00000069265	Hist1h3a	27.7334	0.330298	0.0625795	-0.687363	0.225547	0.0337093	-0.458372	0.0295474	0.782966	0.00948087	buffering	10-1
ENSMUSG00000069792	Wfdc17	34.5708	-1.43857	1.65149	-0.585318	-1.39869	1.63466	-0.27841	5.4741e-23	1.43403e-40	0.0549952	dominant	-11-1
ENSMUSG00000069833	Ahnak	24.3854	0.493849	2.61657	-1.57751	0.159365	2.5547	-1.00241	0.1982	3.2274e-19	0.00368532	buffering	01-1
ENSMUSG00000070544	Top1	338.178	-0.187007	-0.244154	0.214376	-0.166535	-0.221697	0.143505	0.00154374	5.26284e-05	0.0857598	buffering	0-11
ENSMUSG00000070565	Rasal2	19.5975	-1.00912	-0.995608	0.771412	-0.948435	-0.920482	0.298142	2.89999e-08	3.17895e-07	0.0629323	buffering	-1-11
ENSMUSG00000071068	Treml2	92.5042	-0.0814867	0.23484	0.348832	-0.0553848	0.177891	0.181183	0.55817	0.0373958	0.098911	synergy	011
ENSMUSG00000071669	Snx29	43.0729	0.146598	1.42179	-0.704649	0.0621246	1.37216	-0.2609	0.606895	6.48589e-15	0.0798066	buffering	01-1
ENSMUSG00000072494	Ppp1r3e	6.26928	-0.148977	-1.07149	1.25727	-0.0376853	-0.734492	0.274423	0.766674	0.00586288	0.0826774	buffering	0-11
ENSMUSG00000073147	5031425E22Rik	12.643	0.706353	0.227604	-0.859704	0.520678	0.0922422	-0.31201	0.00169458	0.453593	0.0618119	buffering	10-1
ENSMUSG00000073437	D330041H03Rik	15.0302	0.925001	0.770353	-1.16913	0.777113	0.580264	-0.682991	0.000170966	0.00411724	0.00967314	buffering	11-1
ENSMUSG00000074182	Znhit6	121.606	-0.35485	0.169869	0.38599	-0.305565	0.125696	0.234849	0.000154207	0.133643	0.0392089	buffering	-101
ENSMUSG00000074604	Mgst2	66.3028	0.773273	3.31035	1.41661	0.639368	3.2886	1.31323	0.000199004	2.40848e-92	1.82923e-09	synergy	111
ENSMUSG00000074673	Ttll9	112.38	0.0946448	-0.494693	-0.660553	0.0662088	-0.460033	-0.58533	0.459283	6.66159e-07	4.17866e-05	synergy	0-1-1
ENSMUSG00000074785	Plxnc1	57.1223	-0.0975326	-0.320107	-0.807828	-0.0577037	-0.228341	-0.692454	0.586748	0.0259382	0.000229778	synergy	0-1-1
ENSMUSG00000074909	Ranbp6	95.864	-0.13717	-0.29463	0.578393	-0.0879134	-0.2147	0.413182	0.357817	0.0264124	0.00601517	buffering	0-11
ENSMUSG00000075254	Heg1	138.479	-0.258723	-0.16025	0.465915	-0.203908	-0.115274	0.323604	0.0126815	0.184265	0.00954066	buffering	-101
ENSMUSG00000075269	Bex6	97.5099	-1.36276	2.42238	0.614701	-1.34167	2.41691	0.523958	3.49292e-38	5.85994e-179	0.000229778	dominant	-111
ENSMUSG00000075370	Igll1	66.3186	1.58022	-0.10549	0.844966	1.55077	-0.0556088	0.724751	2.14411e-39	0.630446	0.00021654	synergy	101
ENSMUSG00000075702	Selenom	191.383	0.380178	-0.0305702	0.322825	0.355852	-0.0240594	0.238959	2.15694e-09	0.784806	0.0106858	synergy	101
ENSMUSG00000077621	Gm23772	3.43769	-0.766973	0.606092	1.64958	-0.15323	0.179229	0.269102	0.218873	0.24419	0.074191	synergy	001
ENSMUSG00000078762	Haus5	21.1242	0.190456	0.32253	-0.661639	0.106173	0.208917	-0.384793	0.311256	0.0581458	0.0212193	buffering	01-1
ENSMUSG00000078920	Ifi47	374.595	-0.602727	-0.0483633	0.318964	-0.587524	-0.0387918	0.235279	4.11647e-23	0.623418	0.0116596	buffering	-101
ENSMUSG00000079451	Tmprss11g	42.8967	0.132312	-4.91218	1.3529	0.0581509	-4.83044	0.772301	0.630161	7.38502e-61	0.00819556	buffering	0-11
ENSMUSG00000079644	Gm1110	11.8259	0.762996	0.52025	1.47902	0.233652	0.142876	0.288468	0.101581	0.328059	0.0717321	synergy	001
ENSMUSG00000081534	Slc48a1	164.904	0.137793	0.0315071	0.549485	0.112248	0.0245425	0.50485	0.0903257	0.784386	4.43322e-07	synergy	001
ENSMUSG00000084786	Ubl5	363.842	0.201417	0.0327179	-0.211005	0.189992	0.0293805	-0.172054	7.46724e-07	0.605535	0.00740099	buffering	10-1
ENSMUSG00000085784	Gm12158	13.6005	0.0822502	-2.3585	1.51714	0.0311451	-2.30211	1.17166	0.813902	2.46934e-17	0.000632126	buffering	0-11
ENSMUSG00000085793	Lin52	28.003	-0.493145	-0.198272	0.541112	-0.383522	-0.112805	0.227143	0.0010517	0.292889	0.0881116	buffering	-101
ENSMUSG00000086477	Gm15506	5.04974	1.5255	1.13808	-1.85651	1.18661	0.633014	-0.573586	0.000355009	0.0175667	0.0204364	buffering	11-1
ENSMUSG00000086876	Gm12828	11.3175	0.0325156	0.159715	-0.960813	0.0110591	0.0609107	-0.339275	0.938547	0.63066	0.0564573	synergy	00-1
ENSMUSG00000090019	Gimap1	19.8984	-0.719058	-1.33491	1.423	-0.517951	-1.23931	1.14221	0.00225847	3.88244e-08	0.000376178	buffering	-1-11
ENSMUSG00000090164	BC035044	780.859	-0.508203	1.20534	-0.261856	-0.496385	1.20104	-0.214227	1.29954e-28	6.29269e-149	0.00352537	dominant	-11-1
ENSMUSG00000090214	Gm15657	72.472	-0.0132172	0.357282	0.400272	-0.00917722	0.310265	0.267172	0.935065	0.000154173	0.0181838	synergy	011
ENSMUSG00000090272	Mndal	272.414	0.123045	-0.525788	-0.297555	0.102334	-0.513574	-0.211542	0.101582	1.06915e-15	0.0218658	synergy	0-1-1
ENSMUSG00000090559	Gm17137	7.67699	0.229676	1.15328	-1.34674	0.054075	0.929138	-0.363115	0.659827	0.000727384	0.0526767	buffering	01-1
ENSMUSG00000090862	Rps13	64.9039	-0.018371	-0.1511	0.398507	-0.0124998	-0.107792	0.240065	0.914332	0.218688	0.0389413	synergy	001
ENSMUSG00000092572	Serpinb10	4.87865	1.55851	-1.02509	2.17105	0.932427	-0.231224	0.273409	0.0033908	0.195342	0.056854	synergy	101
ENSMUSG00000094241	Ighv1-24	1.59561	-0.518805	-3.34019	2.76361	-0.0602112	-2.84712	0.153808	0.582009	5.01134e-05	0.0889562	buffering	0-11
ENSMUSG00000096499	Ighv1-5	1.94752	-0.891517	-4.08593	2.55492	-0.253563	-3.74652	0.270391	0.0909053	8.22069e-10	0.0472784	buffering	-1-11
ENSMUSG00000097242	Gm16907	18.2269	0.856441	1.56729	-1.02282	0.584815	1.48022	-0.322728	0.00355248	2.06405e-09	0.0622898	buffering	11-1
ENSMUSG00000097365	C030034L19Rik	49.6201	0.752402	0.341822	-0.873228	0.687475	0.211878	-0.688518	6.66046e-07	0.0671859	0.00159892	buffering	11-1
ENSMUSG00000097727	F630040K05Rik	4.8149	1.4069	3.77217	-2.18066	0.495276	3.57447	-0.524352	0.0246565	6.80381e-14	0.0209287	buffering	11-1
ENSMUSG00000097860	Gm26857	6.80573	0.326697	1.2445	-1.48563	0.0677652	0.95309	-0.307724	0.565132	0.00149807	0.0649132	buffering	01-1
ENSMUSG00000099616	4932413F04Rik	2.93	-1.41436	0.728306	2.36652	-0.329911	0.177891	0.370275	0.0575756	0.263689	0.0338954	buffering	-101
ENSMUSG00000101970	1810026B05Rik	71.6959	-0.068083	-0.246336	0.510571	-0.0418407	-0.172187	0.312529	0.700301	0.0702717	0.0220625	buffering	0-11
ENSMUSG00000102418	Sh2d1b1	68.2677	0.169003	0.613667	-0.815328	0.118639	0.589815	-0.756957	0.170585	1.12974e-09	2.43325e-07	buffering	01-1
ENSMUSG00000103290	Ighv1-23	83.1158	-0.579941	-4.36175	1.72836	-0.556538	-4.34262	1.65568	1.2518e-15	4.90784e-198	4.15407e-19	buffering	-1-11
ENSMUSG00000103354	Gm38083	3.82488	0.362798	-0.934233	-1.86668	0.069609	-0.348858	-0.21946	0.550578	0.0833875	0.0889562	synergy	0-1-1
ENSMUSG00000103609	Gm37022	4.9815	-2.35934	-5.67877	2.24396	-2.18067	-5.37845	0.230643	2.01815e-17	3.25349e-23	0.068175	buffering	-1-11
ENSMUSG00000103726	Gm30074	18.2641	0.393659	-0.668143	0.805117	0.244363	-0.552041	0.461431	0.0349244	0.00111781	0.0178946	dominant	1-11
ENSMUSG00000103818	Gm38009	3.38243	1.26941	0.486058	-2.64454	0.299653	0.0812779	-0.291239	0.0698677	0.580695	0.0404071	buffering	10-1
ENSMUSG00000103885	Gm37006	2.47451	0.736638	2.10535	-2.71834	0.0845235	1.5401	-0.248771	0.437289	0.00176162	0.0487219	buffering	01-1
ENSMUSG00000106254	Gm42907	3.56682	0.892176	1.77262	-1.95724	0.156465	1.36514	-0.201993	0.210291	0.00109284	0.0938555	buffering	01-1
ENSMUSG00000106339	Gm43489	6.69668	-0.370155	-2.97942	1.96202	-0.123335	-2.85873	1.16355	0.300361	2.59196e-13	0.00286813	buffering	0-11
ENSMUSG00000106758	Gm42731	1.37466	1.67838	1.67553	-3.06147	0.244542	0.439492	-0.13637	0.0876064	0.0780852	0.0898541	buffering	11-1
ENSMUSG00000106891	Gm43460	6.35894	-0.756909	-0.656374	1.37435	-0.29841	-0.26704	0.351832	0.0548454	0.112678	0.055282	buffering	-101
ENSMUSG00000107286	Gm43788	10.657	-0.130275	1.58693	-1.43178	-0.0313969	1.48419	-0.64042	0.809631	2.84841e-08	0.0159268	buffering	01-1
ENSMUSG00000107733	Gm8774	18.8022	-0.319119	1.86733	-0.97591	-0.130193	1.83894	-0.592688	0.26669	1.69199e-25	0.0108978	buffering	01-1
ENSMUSG00000109243	Gm45867	9.25841	0.74157	1.18503	-1.25926	0.329217	0.996569	-0.390243	0.039193	0.000226865	0.0465128	buffering	11-1
ENSMUSG00000109324	Prmt1	225.498	-0.0780374	-0.328676	0.242075	-0.0652698	-0.305323	0.165247	0.305434	1.37352e-07	0.0559661	buffering	0-11
ENSMUSG00000110958	AC153891.1	25.3911	1.15325	-1.84837	1.33149	1.11171	-1.80332	1.14997	6.46199e-14	8.61573e-17	3.4668e-05	dominant	1-11
ENSMUSG00000111713	Gm20234	3.07083	0.337225	-1.13873	1.62312	0.0677497	-0.447623	0.218657	0.563953	0.0547407	0.098911	buffering	0-11
ENSMUSG00000112302	Gm48226	4.56416	0.179857	1.08087	-1.57085	0.034082	0.643939	-0.291612	0.784006	0.01377	0.0681811	buffering	01-1
ENSMUSG00000113326	Gm47586	18.5143	0.582036	1.46186	-1.15488	0.211658	1.33171	-0.316031	0.11164	1.17817e-06	0.0658556	buffering	01-1
ENSMUSG00000113665	Gm47603	47.499	0.82915	1.48957	-1.04406	0.712559	1.43611	-0.737667	6.45533e-05	4.37458e-14	0.00402973	buffering	11-1
ENSMUSG00000115816	Gm34589	19.1146	-0.72586	1.15314	0.870006	-0.473116	1.05966	0.289024	0.00584407	3.02863e-07	0.0729165	dominant	-111
ENSMUSG00000115902	AC113595.1	8.96667	0.521893	0.536445	-1.25529	0.188653	0.230821	-0.441636	0.139334	0.129622	0.0369587	synergy	00-1
ENSMUSG00000116114	AC163018.1	17.4576	0.0997914	0.980632	-0.985376	0.0320446	0.841797	-0.331628	0.808797	0.000183612	0.0592687	buffering	01-1
ENSMUSG00000116957	AC140186.1	12.928	0.767495	-1.58168	2.06079	0.462997	-1.42141	1.6726	0.00942141	6.52026e-06	3.44677e-05	dominant	1-11
