# Supplementary material for: Interactions between lineage‐associated transcription factors govern haematopoietic progenitor states
Source: EMBO J. 2020 Oct 26;39(24):e104983. doi: 10.15252/embj.2020104983 (PMC7737608; doi:10.15252/embj.2020104983)
Supplement: Supplementary file 10 — Dataset EV7 [file EMBJ-39-e104983-s010.xlsx]

## Sheet: Ebf1_footprints_genes
Dataset EV7. List of Gata3 and Ebf1 target genes with identified TF footprints in the proximity (respectively).
gene_id	gene_symbol	chromosome	location_L	location_R	Motif_source	V5	gene_location_L	gene_location_R	gene_strand	perturbation_log2FoldChange	perturbation_padj
ENSMUSG00000025085	Ablim1	chr19	57118933	57118945	EBF(EBF)/proBcell-EBF-ChIP-Seq(GSE21978)/Homer	10.2515	57033263	57119009	-	-0.875877	2.66155e-41
ENSMUSG00000023827	Agpat4	chr17	12174397	12174409	EBF(EBF)/proBcell-EBF-ChIP-Seq(GSE21978)/Homer	9.21936	12119283	12219640	+	-1.49529	2.85773e-73
ENSMUSG00000023827	Agpat4	chr17	12174399	12174411	EBF(EBF)/proBcell-EBF-ChIP-Seq(GSE21978)/Homer	9.62531	12119283	12219640	+	-1.49529	2.85773e-73
ENSMUSG00000022265	Ank	chr15	27477748	27477760	EBF(EBF)/proBcell-EBF-ChIP-Seq(GSE21978)/Homer	12.1646	27466676	27594907	+	0.751238	4.98144e-21
ENSMUSG00000022265	Ank	chr15	27477746	27477758	EBF(EBF)/proBcell-EBF-ChIP-Seq(GSE21978)/Homer	11.4895	27466676	27594907	+	0.751238	4.98144e-21
ENSMUSG00000032812	Arap1	chr7	101378064	101378076	EBF(EBF)/proBcell-EBF-ChIP-Seq(GSE21978)/Homer	9.64442	101348068	101412586	+	0.37323	8.23813e-06
ENSMUSG00000037148	Arhgap10	chr8	77494817	77494829	EBF(EBF)/proBcell-EBF-ChIP-Seq(GSE21978)/Homer	9.20888	77250365	77517907	-	-0.536231	0.00106066
ENSMUSG00000037148	Arhgap10	chr8	77494815	77494827	EBF(EBF)/proBcell-EBF-ChIP-Seq(GSE21978)/Homer	9.93837	77250365	77517907	-	-0.536231	0.00106066
ENSMUSG00000037148	Arhgap10	chr8	77494816	77494828	EBF(EBF)/proBcell-EBF-ChIP-Seq(GSE21978)/Homer	9.04301	77250365	77517907	-	-0.536231	0.00106066
ENSMUSG00000037148	Arhgap10	chr8	77494818	77494830	EBF(EBF)/proBcell-EBF-ChIP-Seq(GSE21978)/Homer	8.66398	77250365	77517907	-	-0.536231	0.00106066
ENSMUSG00000063506	Arhgap22	chr14	33235868	33235880	EBF(EBF)/proBcell-EBF-ChIP-Seq(GSE21978)/Homer	11.2617	33216822	33369936	+	-2.41103	0.0295031
ENSMUSG00000063506	Arhgap22	chr14	33235866	33235878	EBF(EBF)/proBcell-EBF-ChIP-Seq(GSE21978)/Homer	11.4116	33216822	33369936	+	-2.41103	0.0295031
ENSMUSG00000029673	Auts2	chr5	133320967	133320979	EBF(EBF)/proBcell-EBF-ChIP-Seq(GSE21978)/Homer	9.39821	131437681	132542343	-	-0.734293	0.00480516
ENSMUSG00000038543	BC028528	chr3	95892044	95892056	EBF(EBF)/proBcell-EBF-ChIP-Seq(GSE21978)/Homer	11.2617	95884972	95891930	-	-0.728761	2.08539e-18
ENSMUSG00000038543	BC028528	chr3	95892042	95892054	EBF(EBF)/proBcell-EBF-ChIP-Seq(GSE21978)/Homer	10.7513	95884972	95891930	-	-0.728761	2.08539e-18
ENSMUSG00000036478	Btg1	chr10	96751695	96751707	EBF(EBF)/proBcell-EBF-ChIP-Seq(GSE21978)/Homer	8.75999	96617000	96622811	+	0.815316	1.80871e-07
ENSMUSG00000036478	Btg1	chr10	96751697	96751709	EBF(EBF)/proBcell-EBF-ChIP-Seq(GSE21978)/Homer	11.6447	96617000	96622811	+	0.815316	1.80871e-07
ENSMUSG00000048970	C1galt1c1	chrX	38634905	38634917	EBF(EBF)/proBcell-EBF-ChIP-Seq(GSE21978)/Homer	9.63326	38630782	38635143	-	0.267011	0.00351843
ENSMUSG00000048970	C1galt1c1	chrX	38634907	38634919	EBF(EBF)/proBcell-EBF-ChIP-Seq(GSE21978)/Homer	10.1037	38630782	38635143	-	0.267011	0.00351843
ENSMUSG00000030613	Ccdc90b	chr7	92506582	92506594	EBF(EBF)/proBcell-EBF-ChIP-Seq(GSE21978)/Homer	11.6832	92561148	92582294	+	-0.346679	0.0304153
ENSMUSG00000030613	Ccdc90b	chr7	92506584	92506596	EBF(EBF)/proBcell-EBF-ChIP-Seq(GSE21978)/Homer	10.8692	92561148	92582294	+	-0.346679	0.0304153
ENSMUSG00000064302	Clasp1	chr1	118459418	118459430	EBF(EBF)/proBcell-EBF-ChIP-Seq(GSE21978)/Homer	9.20854	118389057	118609462	+	0.213475	0.000292157
ENSMUSG00000064302	Clasp1	chr1	118459420	118459432	EBF(EBF)/proBcell-EBF-ChIP-Seq(GSE21978)/Homer	9.9123	118389057	118609462	+	0.213475	0.000292157
ENSMUSG00000001435	Col18a1	chr10	77057002	77057014	EBF(EBF)/proBcell-EBF-ChIP-Seq(GSE21978)/Homer	8.80608	77052178	77113705	-	0.769559	0.00801892
ENSMUSG00000031273	Col4a6	chrX	141473841	141473853	EBF(EBF)/proBcell-EBF-ChIP-Seq(GSE21978)/Homer	9.59685	141165402	141474076	-	-0.523268	2.25599e-13
ENSMUSG00000031273	Col4a6	chrX	141473843	141473855	EBF(EBF)/proBcell-EBF-ChIP-Seq(GSE21978)/Homer	9.73165	141165402	141474076	-	-0.523268	2.25599e-13
ENSMUSG00000045867	Cradd	chr10	95138918	95138930	EBF(EBF)/proBcell-EBF-ChIP-Seq(GSE21978)/Homer	9.61545	95174745	95324097	-	0.348336	0.0399801
ENSMUSG00000045867	Cradd	chr10	95138916	95138928	EBF(EBF)/proBcell-EBF-ChIP-Seq(GSE21978)/Homer	10.7803	95174745	95324097	-	0.348336	0.0399801
ENSMUSG00000037815	Ctnna1	chr18	35065822	35065834	EBF(EBF)/proBcell-EBF-ChIP-Seq(GSE21978)/Homer	9.22126	35118911	35254775	+	0.422512	3.16489e-12
ENSMUSG00000037815	Ctnna1	chr18	35065820	35065832	EBF(EBF)/proBcell-EBF-ChIP-Seq(GSE21978)/Homer	8.70295	35118911	35254775	+	0.422512	3.16489e-12
ENSMUSG00000069565	Dazap1	chr10	80282038	80282050	EBF(EBF)/proBcell-EBF-ChIP-Seq(GSE21978)/Homer	10.3106	80264990	80288413	+	-0.289591	9.43675e-05
ENSMUSG00000069565	Dazap1	chr10	80282036	80282048	EBF(EBF)/proBcell-EBF-ChIP-Seq(GSE21978)/Homer	10.1172	80264990	80288413	+	-0.289591	9.43675e-05
ENSMUSG00000050272	Dscam	chr16	96624761	96624773	EBF(EBF)/proBcell-EBF-ChIP-Seq(GSE21978)/Homer	9.39821	96592078	97170735	-	3.16643	0.000141578
ENSMUSG00000027430	Dtd1	chr2	144619552	144619564	EBF(EBF)/proBcell-EBF-ChIP-Seq(GSE21978)/Homer	9.72894	144599952	144768747	+	-0.215674	0.00137703
ENSMUSG00000036002	Fam214b	chr4	43044930	43044942	EBF(EBF)/proBcell-EBF-ChIP-Seq(GSE21978)/Homer	10.0832	43032413	43046220	-	1.55068	0.0119836
ENSMUSG00000021591	Glrx	chr13	75839939	75839951	EBF(EBF)/proBcell-EBF-ChIP-Seq(GSE21978)/Homer	8.60468	75839885	75850151	+	0.570686	9.22791e-20
ENSMUSG00000000594	Gm2a	chr11	55117287	55117299	EBF(EBF)/proBcell-EBF-ChIP-Seq(GSE21978)/Homer	8.70317	55097984	55113028	+	-1.20582	2.36554e-112
ENSMUSG00000041468	Gpr12	chr5	146659873	146659885	EBF(EBF)/proBcell-EBF-ChIP-Seq(GSE21978)/Homer	9.89382	146582149	146585239	-	-1.10541	1.59204e-69
ENSMUSG00000041468	Gpr12	chr5	146659875	146659887	EBF(EBF)/proBcell-EBF-ChIP-Seq(GSE21978)/Homer	8.78559	146582149	146585239	-	-1.10541	1.59204e-69
ENSMUSG00000031822	Gse1	chr8	120436538	120436550	EBF(EBF)/proBcell-EBF-ChIP-Seq(GSE21978)/Homer	11.3002	120488865	120581383	+	-0.361712	0.00831787
ENSMUSG00000031822	Gse1	chr8	120526853	120526865	EBF(EBF)/proBcell-EBF-ChIP-Seq(GSE21978)/Homer	11.9604	120488865	120581383	+	-0.361712	0.00831787
ENSMUSG00000031822	Gse1	chr8	120436540	120436552	EBF(EBF)/proBcell-EBF-ChIP-Seq(GSE21978)/Homer	12.1751	120488865	120581383	+	-0.361712	0.00831787
ENSMUSG00000031822	Gse1	chr8	120526855	120526867	EBF(EBF)/proBcell-EBF-ChIP-Seq(GSE21978)/Homer	11.6937	120488865	120581383	+	-0.361712	0.00831787
ENSMUSG00000004897	Hdgf	chr3	87901606	87901618	EBF(EBF)/proBcell-EBF-ChIP-Seq(GSE21978)/Homer	10.262	87906320	87916132	+	-0.313524	1.44678e-20
ENSMUSG00000030287	Itpr2	chr6	146215495	146215507	EBF(EBF)/proBcell-EBF-ChIP-Seq(GSE21978)/Homer	9.83478	146108298	146502223	-	-0.986541	9.92971e-20
ENSMUSG00000022957	Itsn1	chr16	91746701	91746713	EBF(EBF)/proBcell-EBF-ChIP-Seq(GSE21978)/Homer	10.3214	91729370	91871655	+	-0.985754	1.49967e-12
ENSMUSG00000022957	Itsn1	chr16	91746703	91746715	EBF(EBF)/proBcell-EBF-ChIP-Seq(GSE21978)/Homer	10.3106	91729370	91871655	+	-0.985754	1.49967e-12
ENSMUSG00000001552	Jup	chr11	100397830	100397842	EBF(EBF)/proBcell-EBF-ChIP-Seq(GSE21978)/Homer	9.57856	100368855	100397790	-	0.915796	2.50636e-13
ENSMUSG00000001552	Jup	chr11	100397828	100397840	EBF(EBF)/proBcell-EBF-ChIP-Seq(GSE21978)/Homer	10.1654	100368855	100397790	-	0.915796	2.50636e-13
ENSMUSG00000029674	Limk1	chr5	134679085	134679097	EBF(EBF)/proBcell-EBF-ChIP-Seq(GSE21978)/Homer	8.73378	134656038	134688590	-	-0.643637	1.25162e-06
ENSMUSG00000020623	Map2k6	chr11	110476547	110476559	EBF(EBF)/proBcell-EBF-ChIP-Seq(GSE21978)/Homer	9.73165	110399121	110513637	+	0.320613	0.00073061
ENSMUSG00000063358	Mapk1	chr16	16984049	16984061	EBF(EBF)/proBcell-EBF-ChIP-Seq(GSE21978)/Homer	8.729	16983381	17039040	+	-0.377908	8.34909e-17
ENSMUSG00000063358	Mapk1	chr16	16984047	16984059	EBF(EBF)/proBcell-EBF-ChIP-Seq(GSE21978)/Homer	8.62891	16983381	17039040	+	-0.377908	8.34909e-17
ENSMUSG00000021596	Mctp1	chr13	76410695	76410707	EBF(EBF)/proBcell-EBF-ChIP-Seq(GSE21978)/Homer	10.0727	76384960	77031810	+	0.468292	0.00400442
ENSMUSG00000018076	Med13l	chr5	118495524	118495536	EBF(EBF)/proBcell-EBF-ChIP-Seq(GSE21978)/Homer	9.99595	118560718	118765437	+	0.527654	3.09059e-07
ENSMUSG00000018076	Med13l	chr5	118495522	118495534	EBF(EBF)/proBcell-EBF-ChIP-Seq(GSE21978)/Homer	11.479	118560718	118765437	+	0.527654	3.09059e-07
ENSMUSG00000061086	Myl4	chr11	104596499	104596511	EBF(EBF)/proBcell-EBF-ChIP-Seq(GSE21978)/Homer	9.7574	104550662	104587219	+	-0.530255	1.36094e-06
ENSMUSG00000061086	Myl4	chr11	104596497	104596509	EBF(EBF)/proBcell-EBF-ChIP-Seq(GSE21978)/Homer	9.51981	104550662	104587219	+	-0.530255	1.36094e-06
ENSMUSG00000073664	Nbeal1	chr1	60180495	60180507	EBF(EBF)/proBcell-EBF-ChIP-Seq(GSE21978)/Homer	8.80584	60180598	60334705	+	0.231264	0.0491407
ENSMUSG00000026525	Opn3	chr1	175692807	175692819	EBF(EBF)/proBcell-EBF-ChIP-Seq(GSE21978)/Homer	8.81632	175662427	175692590	-	0.95751	0.0676496
ENSMUSG00000066043	Phactr4	chr4	132422434	132422446	EBF(EBF)/proBcell-EBF-ChIP-Seq(GSE21978)/Homer	9.96587	132355924	132422446	-	0.330585	0.00589695
ENSMUSG00000029598	Plbd2	chr5	120491094	120491106	EBF(EBF)/proBcell-EBF-ChIP-Seq(GSE21978)/Homer	11.6832	120483892	120503623	-	-0.399527	0.000117525
ENSMUSG00000029598	Plbd2	chr5	120491092	120491104	EBF(EBF)/proBcell-EBF-ChIP-Seq(GSE21978)/Homer	11.7921	120483892	120503623	-	-0.399527	0.000117525
ENSMUSG00000050965	Prkca	chr11	108235404	108235416	EBF(EBF)/proBcell-EBF-ChIP-Seq(GSE21978)/Homer	8.73244	107933386	108343888	-	-1.50638	4.09946e-16
ENSMUSG00000050965	Prkca	chr11	108235402	108235414	EBF(EBF)/proBcell-EBF-ChIP-Seq(GSE21978)/Homer	9.25023	107933386	108343888	-	-1.50638	4.09946e-16
ENSMUSG00000040016	Ptger3	chr3	157700139	157700151	EBF(EBF)/proBcell-EBF-ChIP-Seq(GSE21978)/Homer	10.0747	157566891	157644758	+	-0.973971	0.0703017
ENSMUSG00000040016	Ptger3	chr3	157700137	157700149	EBF(EBF)/proBcell-EBF-ChIP-Seq(GSE21978)/Homer	10.3388	157566891	157644758	+	-0.973971	0.0703017
ENSMUSG00000041836	Ptpre	chr7	135589019	135589031	EBF(EBF)/proBcell-EBF-ChIP-Seq(GSE21978)/Homer	9.43661	135537823	135686294	+	-0.308926	7.61707e-05
ENSMUSG00000031586	Rbpms	chr8	33803804	33803816	EBF(EBF)/proBcell-EBF-ChIP-Seq(GSE21978)/Homer	10.8345	33782643	33929841	-	-1.05961	2.69003e-28
ENSMUSG00000059648	Rnase11	chr14	51049852	51049864	EBF(EBF)/proBcell-EBF-ChIP-Seq(GSE21978)/Homer	8.97095	51049450	51050163	-	-1.58207	0.00301669
ENSMUSG00000047747	Rnf150	chr8	83110393	83110405	EBF(EBF)/proBcell-EBF-ChIP-Seq(GSE21978)/Homer	12.1646	82863355	83091271	+	1.27734	3.62291e-07
ENSMUSG00000047747	Rnf150	chr8	83110395	83110407	EBF(EBF)/proBcell-EBF-ChIP-Seq(GSE21978)/Homer	9.31933	82863355	83091271	+	1.27734	3.62291e-07
ENSMUSG00000045092	S1pr1	chr3	115681353	115681365	EBF(EBF)/proBcell-EBF-ChIP-Seq(GSE21978)/Homer	10.4557	115710432	115715055	-	-1.55672	0.0366975
ENSMUSG00000035139	Secisbp2	chr13	51687171	51687183	EBF(EBF)/proBcell-EBF-ChIP-Seq(GSE21978)/Homer	9.71497	51651713	51683646	+	-0.34535	0.00340394
ENSMUSG00000035139	Secisbp2	chr13	51687169	51687181	EBF(EBF)/proBcell-EBF-ChIP-Seq(GSE21978)/Homer	8.78559	51651713	51683646	+	-0.34535	0.00340394
ENSMUSG00000027834	Serpini1	chr3	75557548	75557560	EBF(EBF)/proBcell-EBF-ChIP-Seq(GSE21978)/Homer	9.60176	75557532	75642523	+	2.47727	8.91566e-54
ENSMUSG00000040990	Sh3kbp1	chrX	159650317	159650329	EBF(EBF)/proBcell-EBF-ChIP-Seq(GSE21978)/Homer	11.5622	159627407	159975917	+	-0.298642	0.00146986
ENSMUSG00000020439	Smtn	chr11	3535249	3535261	EBF(EBF)/proBcell-EBF-ChIP-Seq(GSE21978)/Homer	8.80879	3517521	3539292	-	-0.863245	1.56891e-15
ENSMUSG00000038156	Spon1	chr7	113843117	113843129	EBF(EBF)/proBcell-EBF-ChIP-Seq(GSE21978)/Homer	8.60199	113765997	114043375	+	-1.7216	5.35938e-06
ENSMUSG00000034105	Tldc1	chr8	119777943	119777955	EBF(EBF)/proBcell-EBF-ChIP-Seq(GSE21978)/Homer	9.56759	119760586	119778416	-	1.34229	6.83135e-05
ENSMUSG00000042757	Tmem108	chr9	103489213	103489225	EBF(EBF)/proBcell-EBF-ChIP-Seq(GSE21978)/Homer	9.30719	103482935	103761837	-	-0.602461	2.39584e-05
ENSMUSG00000042757	Tmem108	chr9	103489211	103489223	EBF(EBF)/proBcell-EBF-ChIP-Seq(GSE21978)/Homer	8.62891	103482935	103761837	-	-0.602461	2.39584e-05
ENSMUSG00000074673	Ttll9	chr2	153002588	153002600	EBF(EBF)/proBcell-EBF-ChIP-Seq(GSE21978)/Homer	9.76173	152962484	153003204	+	-0.426633	8.22638e-07
ENSMUSG00000015127	Unkl	chr17	25211304	25211316	EBF(EBF)/proBcell-EBF-ChIP-Seq(GSE21978)/Homer	11.6937	25188399	25234442	+	-0.443332	0.0403001
ENSMUSG00000021614	Vcan	chr13	89740974	89740986	EBF(EBF)/proBcell-EBF-ChIP-Seq(GSE21978)/Homer	10.9834	89655309	89742512	-	0.333968	0.0964389
ENSMUSG00000021614	Vcan	chr13	89740976	89740988	EBF(EBF)/proBcell-EBF-ChIP-Seq(GSE21978)/Homer	10.7371	89655309	89742512	-	0.333968	0.0964389

## Sheet: Gata3_footprints_genes
gene_id	gene_symbol	chromosome	location_L	location_R	Motif_source	V5	gene_location_L	gene_location_R	gene_strand	perturbation_log2FoldChange	perturbation_padj
ENSMUSG00000029385	Ccng2	chr5	93323449	93323457	GATA3(Zf)/iTreg-Gata3-ChIP-Seq(GSE20898)/Homer	6.21479	93267572	93276231	+	0.407516	0.068866
ENSMUSG00000036499	Eea1	chr10	96238561	96238569	GATA3(Zf)/iTreg-Gata3-ChIP-Seq(GSE20898)/Homer	6.64794	95940662	96045518	+	0.280892	0.0801588
ENSMUSG00000033068	Entpd6	chr2	150748924	150748932	GATA3(Zf)/iTreg-Gata3-ChIP-Seq(GSE20898)/Homer	7.3427	150749080	150771674	+	-0.289919	0.0769927
ENSMUSG00000028864	Hgf	chr5	16699461	16699469	GATA3(Zf)/iTreg-Gata3-ChIP-Seq(GSE20898)/Homer	5.93828	16553549	16619439	+	-0.264724	7.0535e-05
ENSMUSG00000026896	Ifih1	chr2	62654699	62654707	GATA3(Zf)/iTreg-Gata3-ChIP-Seq(GSE20898)/Homer	6.46052	62595792	62646255	-	-0.54384	3.24029e-11
ENSMUSG00000041695	Kcnj2	chr11	111066131	111066139	GATA3(Zf)/iTreg-Gata3-ChIP-Seq(GSE20898)/Homer	6.57269	111066163	111076825	+	-0.474267	8.86755e-05
ENSMUSG00000018076	Med13l	chr5	118636598	118636606	GATA3(Zf)/iTreg-Gata3-ChIP-Seq(GSE20898)/Homer	6.70544	118560718	118765437	+	0.433113	2.48837e-08
ENSMUSG00000053310	Nrgn	chr9	37568447	37568455	GATA3(Zf)/iTreg-Gata3-ChIP-Seq(GSE20898)/Homer	7.3427	37544492	37552745	-	-0.291165	0.020161
ENSMUSG00000025464	Paox	chr7	140134257	140134265	GATA3(Zf)/iTreg-Gata3-ChIP-Seq(GSE20898)/Homer	8.29545	140125684	140134334	+	-0.429338	0.0335571
ENSMUSG00000027750	Postn	chr3	54414562	54414570	GATA3(Zf)/iTreg-Gata3-ChIP-Seq(GSE20898)/Homer	6.559	54361106	54391041	+	2.45658	8.9104e-33
ENSMUSG00000035049	Rrp12	chr19	41900644	41900652	GATA3(Zf)/iTreg-Gata3-ChIP-Seq(GSE20898)/Homer	6.35655	41862850	41896153	-	-0.341414	0.00254003
ENSMUSG00000021703	Serinc5	chr13	92611311	92611319	GATA3(Zf)/iTreg-Gata3-ChIP-Seq(GSE20898)/Homer	6.57269	92611137	92711946	+	-0.366598	0.0175557
ENSMUSG00000028488	Sh3gl2	chr4	85312564	85312572	GATA3(Zf)/iTreg-Gata3-ChIP-Seq(GSE20898)/Homer	7.47077	85205455	85389379	+	2.28634	0.000534685
ENSMUSG00000036330	Slc18a1	chr8	69012704	69012712	GATA3(Zf)/iTreg-Gata3-ChIP-Seq(GSE20898)/Homer	7.65818	69037707	69089222	-	1.16427	2.32017e-19
ENSMUSG00000072663	Spef2	chr15	9870349	9870357	GATA3(Zf)/iTreg-Gata3-ChIP-Seq(GSE20898)/Homer	6.559	9662735	9748806	-	1.108	0.000626558
ENSMUSG00000039967	Zfp292	chr4	34882958	34882966	GATA3(Zf)/iTreg-Gata3-ChIP-Seq(GSE20898)/Homer	7.52544	34803109	34882948	-	0.230054	0.0688158
ENSMUSG00000056592	Zfp658	chr7	43554891	43554899	GATA3(Zf)/iTreg-Gata3-ChIP-Seq(GSE20898)/Homer	6.46052	43562369	43575461	+	0.361093	0.0442141
